# Supplementary material for: Sequencing, assembly, annotation, and gene expression: novel insights into browning-resistant Luffa cylindrica
Source: PeerJ. 2020 Aug 10;8:e9661. doi: 10.7717/peerj.9661 (PMC7425639; doi:10.7717/peerj.9661)
Supplement: Supplemental Information 1 [file peerj-08-9661-s001.xlsx]

## Sheet: Sheet1
Supplementary Table 1 : Annotation of the unigenes based on seven databases.
ID	Annotation
	KEGG	NR	Swissprot	Tremble	KOG	GO	Pfam
Cluster-0.0	K11463 polycomb protein SUZ12 | (RefSeq) polycomb group protein EMBRYONIC FLOWER 2-like (A)	polycomb group protein EMBRYONIC FLOWER 2-like [Momordica charantia]	RecName: Full=Polycomb group protein EMBRYONIC FLOWER 2;	SubName: Full=Uncharacterized protein {ECO:0000313|EMBL:KGN55834.1};	Zn-finger protein joined to JAZF1 (predicted suppressor)	GO:0005634,nucleus; GO:0031490,chromatin DNA binding; GO:0003677,DNA binding; GO:0003700,DNA-binding transcription factor activity; GO:0046872,metal ion binding; GO:0030154,cell differentiation; GO:0009908,flower development; GO:0009910,negative regulation of flower development; GO:0006349,regulation of gene expression by genetic imprinting; GO:0006355,regulation of transcription, DNA-templated; …	VEFS-Box of polycomb protein
Cluster-1.0	K14292 trimethylguanosine synthase [EC:2.1.1.-] | (RefSeq) trimethylguanosine synthase (A)	PREDICTED: uncharacterized protein LOC101212737 [Cucumis sativus]	RecName: Full=Protein SODIUM POTASSIUM ROOT DEFECTIVE 1 {ECO:0000303|PubMed:21193571}; Short=NaKR1 {ECO:0000303|PubMed:21193571}; AltName: Full=Heavy metal-associated plant protein 2 {ECO:0000303|PubMed:23368984}; Short=AtHPP02 {ECO:0000303|PubMed:23368984}; AltName: Full=Nuclear-enriched phloem companion cell gene 6 {ECO:0000303|PubMed:18354040}; Short=NPCC6 {ECO:0000303|PubMed:18354040};	SubName: Full=Uncharacterized protein {ECO:0000313|EMBL:KGN47352.1};	Copper chaperone	GO:0005737,cytoplasm; GO:0005783,endoplasmic reticulum; GO:0005634,nucleus; GO:0046872,metal ion binding; GO:0046914,transition metal ion binding; GO:0046916,cellular transition metal ion homeostasis; GO:0009908,flower development; GO:0030001,metal ion transport; GO:0010233,phloem transport; GO:0010015,root morphogenesis; GO:0055078,sodium ion homeostasis	Heavy-metal-associated domain
Cluster-10.0	K18663 activating signal cointegrator complex subunit 3 [EC:3.6.4.12] | (RefSeq) activating signal cointegrator 1 complex subunit 3 (A)	PREDICTED: activating signal cointegrator 1 complex subunit 3 [Cucumis sativus]	RecName: Full=DExH-box ATP-dependent RNA helicase DExH14 {ECO:0000305}; EC=3.6.4.13 {ECO:0000305}; AltName: Full=BRR2 homolog C {ECO:0000305}; Short=AtBRR2C {ECO:0000305}; AltName: Full=Pre-mRNA-splicing helicase BRR2C {ECO:0000305};	SubName: Full=Uncharacterized protein {ECO:0000313|EMBL:KGN64048.1};	DNA/RNA helicase MER3/SLH1, DEAD-box superfamily	GO:0005681,spliceosomal complex; GO:0005524,ATP binding; GO:0004386,helicase activity; GO:0003729,mRNA binding; GO:0006397,mRNA processing; GO:0008380,RNA splicing	Type III restriction enzyme, res subunit
Cluster-100.0	--	uncharacterized protein LOC111451828 [Cucurbita moschata]	--	SubName: Full=uncharacterized protein LOC103499661 {ECO:0000313|RefSeq:XP_016902633.1};	--	GO:0005777,peroxisome; GO:0010468,regulation of gene expression	OST-HTH Associated domain
Cluster-1000.0	--	--	--	--	--	--	--
Cluster-10000.0	K13459 disease resistance protein RPS2 | (RefSeq) probable disease resistance protein At4g27220 (A)	PREDICTED: probable disease resistance protein At4g27220 [Cucumis sativus]	--	SubName: Full=disease resistance protein At4g27190-like {ECO:0000313|RefSeq:XP_008462777.1};	--	GO:0043531,ADP binding; GO:0006952,defense response	--
Cluster-10000.1	K13459 disease resistance protein RPS2 | (RefSeq) probable disease resistance protein At4g27220 (A)	probable disease resistance protein At4g27220 [Momordica charantia]	RecName: Full=Probable disease resistance protein At5g43730;	SubName: Full=Uncharacterized protein {ECO:0000313|EMBL:KGN63371.1};	--	GO:0005886,plasma membrane; GO:0043531,ADP binding; GO:0005524,ATP binding; GO:0006952,defense response; GO:0007165,signal transduction	AAA domain
Cluster-10000.2	K13459 disease resistance protein RPS2 | (RefSeq) probable disease resistance protein At4g27220 (A)	probable disease resistance protein At4g27220 [Momordica charantia]	RecName: Full=Putative disease resistance protein At4g10780;	SubName: Full=Uncharacterized protein {ECO:0000313|EMBL:KGN63371.1};	Apoptotic ATPase	GO:0005886,plasma membrane; GO:0043531,ADP binding; GO:0005524,ATP binding; GO:0006952,defense response; GO:0007165,signal transduction	AAA ATPase domain
Cluster-10000.3	K13459 disease resistance protein RPS2 | (RefSeq) disease resistance protein RPS5-like (A)	probable disease resistance protein At4g27220 [Momordica charantia]	RecName: Full=Probable disease resistance protein At5g43730;	SubName: Full=disease resistance protein At4g27190-like {ECO:0000313|RefSeq:XP_008462777.1};	Apoptotic ATPase	GO:0005886,plasma membrane; GO:0043531,ADP binding; GO:0005524,ATP binding; GO:0006952,defense response; GO:0007165,signal transduction	NB-ARC domain
Cluster-10000.4	--	--	--	--	--	--	--
Cluster-10000.5	K13459 disease resistance protein RPS2 | (RefSeq) probable disease resistance protein At4g27220 (A)	PREDICTED: disease resistance protein At4g27190-like [Cucumis melo]	--	SubName: Full=disease resistance protein At4g27190-like {ECO:0000313|RefSeq:XP_008462777.1};	--	GO:0043531,ADP binding; GO:0006952,defense response	--
Cluster-10000.6	--	--	--	--	--	--	--
Cluster-10000.7	K13459 disease resistance protein RPS2 | (RefSeq) probable disease resistance protein At4g27220 (A)	PREDICTED: probable disease resistance protein At4g27220 [Cucumis sativus]	--	SubName: Full=disease resistance protein At4g27190-like {ECO:0000313|RefSeq:XP_008462777.1};	--	GO:0043531,ADP binding; GO:0006952,defense response	--
Cluster-10000.8	K13459 disease resistance protein RPS2 | (RefSeq) probable disease resistance protein At4g27220 (A)	PREDICTED: disease resistance protein At4g27190-like [Cucumis melo]	--	SubName: Full=disease resistance protein At4g27190-like {ECO:0000313|RefSeq:XP_008462777.1};	--	GO:0043531,ADP binding; GO:0006952,defense response	--
Cluster-10001.0	K06630 14-3-3 protein epsilon | (RefSeq) 14-3-3-like protein GF14 iota isoform X1 (A)	hypothetical protein LSAT_4X12381 [Lactuca sativa]	RecName: Full=14-3-3-like protein GF14 iota {ECO:0000303|PubMed:11553742}; AltName: Full=General regulatory factor 12 {ECO:0000303|PubMed:11553742};	SubName: Full=Uncharacterized protein {ECO:0000313|EMBL:CCB51074.1};	Multifunctional chaperone (14-3-3 family)	GO:0005737,cytoplasm; GO:0005634,nucleus; GO:0019904,protein domain specific binding	--
Cluster-10002.0	K19951 TBC1 domain family member 8/9 | (RefSeq) ecotropic viral integration site 5 protein homolog (A)	ecotropic viral integration site 5 protein homolog [Momordica charantia]	--	SubName: Full=ecotropic viral integration site 5 protein homolog isoform X3 {ECO:0000313|RefSeq:XP_008442618.1};	Ypt/Rab GTPase activating protein	--	Rab-GTPase-TBC domain
Cluster-10003.0	K19951 TBC1 domain family member 8/9 | (RefSeq) ecotropic viral integration site 5 protein homolog (A)	ecotropic viral integration site 5 protein homolog [Momordica charantia]	--	SubName: Full=ecotropic viral integration site 5 protein homolog isoform X3 {ECO:0000313|RefSeq:XP_008442618.1};	Ypt/Rab GTPase activating protein	--	Rab-GTPase-TBC domain
Cluster-10004.0	K19951 TBC1 domain family member 8/9 | (RefSeq) ecotropic viral integration site 5 protein homolog (A)	PREDICTED: EVI5-like protein isoform X2 [Cucumis melo]	--	SubName: Full=EVI5-like protein isoform X2 {ECO:0000313|RefSeq:XP_016899620.1};	Ypt/Rab GTPase activating protein	--	--
Cluster-10005.0	K19951 TBC1 domain family member 8/9 | (RefSeq) ecotropic viral integration site 5 protein homolog (A)	ecotropic viral integration site 5 protein homolog [Momordica charantia]	--	SubName: Full=TBC1 domain family member 8B-like isoform X1 {ECO:0000313|RefSeq:XP_018812960.1};	Ypt/Rab GTPase activating protein	--	Rab-GTPase-TBC domain
Cluster-10006.0	K19951 TBC1 domain family member 8/9 | (RefSeq) ecotropic viral integration site 5 protein homolog (A)	PREDICTED: EVI5-like protein isoform X2 [Cucumis melo]	--	SubName: Full=EVI5-like protein isoform X2 {ECO:0000313|RefSeq:XP_016899620.1};	Ypt/Rab GTPase activating protein	--	Rab-GTPase-TBC domain
Cluster-10007.0	K13917 mRNA-capping enzyme [EC:2.7.7.50 3.6.1.-] | (RefSeq) mRNA-capping enzyme isoform X1 (A)	mRNA-capping enzyme isoform X2 [Momordica charantia]	--	SubName: Full=mRNA-capping enzyme isoform X2 {ECO:0000313|RefSeq:XP_008449022.1};	mRNA capping enzyme, guanylyltransferase (alpha) subunit	GO:0005634,nucleus; GO:0005524,ATP binding; GO:0003910,DNA ligase (ATP) activity; GO:0004484,mRNA guanylyltransferase activity; GO:0004651,polynucleotide 5'-phosphatase activity; GO:0004725,protein tyrosine phosphatase activity; GO:0008138,protein tyrosine/serine/threonine phosphatase activity; GO:0006370,7-methylguanosine mRNA capping; GO:0006310,DNA recombination; GO:0006281,DNA repair	Tyrosine phosphatase family
Cluster-10008.0	K19951 TBC1 domain family member 8/9 | (RefSeq) ecotropic viral integration site 5 protein homolog (A)	PREDICTED: EVI5-like protein isoform X2 [Cucumis melo]	--	SubName: Full=EVI5-like protein isoform X2 {ECO:0000313|RefSeq:XP_016899620.1};	Ypt/Rab GTPase activating protein	--	--
Cluster-10009.0	--	PREDICTED: uncharacterized protein LOC101205723 [Cucumis sativus]	--	SubName: Full=Uncharacterized protein {ECO:0000313|EMBL:KGN44901.1};	--	GO:0008270,zinc ion binding	CW-type Zinc Finger
Cluster-1001.0	--	--	--	--	--	--	--
Cluster-10010.0	K03942 NADH dehydrogenase (ubiquinone) flavoprotein 1 [EC:1.6.5.3 1.6.99.3] | (RefSeq) NADH dehydrogenase [ubiquinone] flavoprotein 1, mitochondrial-like (A)	1-phosphatidylinositol-3-phosphate 5-kinase [Dendrobium catenatum]	--	SubName: Full=1-phosphatidylinositol-3-phosphate 5-kinase {ECO:0000313|EMBL:PKU67250.1};	--	--	Retrotransposon gag protein
Cluster-10011.0	--	protein VTE6, chloroplastic isoform X1 [Momordica charantia]	RecName: Full=Protein VTE6, chloroplastic {ECO:0000303|PubMed:26452599}; AltName: Full=Phytyl-P kinase {ECO:0000303|PubMed:26452599}; EC=2.7.4.- {ECO:0000305}; AltName: Full=Vitamin E deficient 6 {ECO:0000303|PubMed:26452599}; Flags: Precursor;	SubName: Full=protein VTE6, chloroplastic {ECO:0000313|RefSeq:XP_008451729.1};	--	GO:0031969,chloroplast membrane; GO:0016021,integral component of membrane; GO:0016740,transferase activity; GO:0010189,vitamin E biosynthetic process	Integral membrane protein DUF92
Cluster-10012.0	K08150 MFS transporter, SP family, solute carrier family 2 (myo-inositol transporter), member 13 | (RefSeq) inositol transporter 1-like (A)	tonoplast sugar transporter 2 [Citrullus lanatus]	RecName: Full=Monosaccharide-sensing protein 2; AltName: Full=Sugar transporter MSSP2;	SubName: Full=Tonoplast sugar transporter 2 {ECO:0000313|EMBL:ATQ36703.1};	Predicted transporter (major facilitator superfamily)	GO:0005794,Golgi apparatus; GO:0016021,integral component of membrane; GO:0005774,vacuolar membrane; GO:0005773,vacuole; GO:0005355,glucose transmembrane transporter activity; GO:0005351,carbohydrate:proton symporter activity; GO:0046323,glucose import; GO:0035428,NA	Major Facilitator Superfamily
Cluster-10013.0	--	--	--	--	--	--	--
Cluster-10014.0	--	--	--	--	--	--	--
Cluster-10015.0	K18081 myotubularin-related protein 1/2 [EC:3.1.3.64 3.1.3.95] | (RefSeq) phosphatidylinositol-3-phosphatase myotubularin-2-like (A)	uncharacterized protein LOC111467797 [Cucurbita maxima]	--	SubName: Full=uncharacterized protein LOC103484007 {ECO:0000313|RefSeq:XP_008439117.1};	--	--	Domain of unknown function (DUF3475)
Cluster-10015.1	K18081 myotubularin-related protein 1/2 [EC:3.1.3.64 3.1.3.95] | (RefSeq) phosphatidylinositol-3-phosphatase myotubularin-2-like (A)	PREDICTED: uncharacterized protein LOC103484007 [Cucumis melo]	--	SubName: Full=uncharacterized protein LOC103484007 {ECO:0000313|RefSeq:XP_008439117.1};	--	--	Protein of unknown function (DUF668)
Cluster-10017.0	--	chloride channel protein CLC-e [Momordica charantia]	RecName: Full=Chloride channel protein CLC-e; Short=AtCLC-e; AltName: Full=CBS domain-containing protein CBSCLC3;	RecName: Full=Chloride channel protein {ECO:0000256|RuleBase:RU361221};	Cl- channel CLC-3 and related proteins (CLC superfamily)	GO:0034707,chloride channel complex; GO:0005247,voltage-gated chloride channel activity; GO:0034765,regulation of ion transmembrane transport	CBS domain
Cluster-10018.0	K11170 dehydrogenase/reductase SDR family member X [EC:1.1.-.-] | (RefSeq) dehydrogenase/reductase SDR family member on chromosome X-like (A)	PREDICTED: dehydrogenase/reductase SDR family member on chromosome X-like isoform X1 [Cucumis melo]	RecName: Full=Short-chain dehydrogenase TIC 32, chloroplastic; EC=1.1.1.-; AltName: Full=Translocon at the inner envelope membrane of chloroplasts 32; Short=AtTIC32;	SubName: Full=dehydrogenase/reductase SDR family member on chromosome X-like isoform X1 {ECO:0000313|RefSeq:XP_008466147.1, ECO:0000313|RefSeq:XP_016898875.1};	Dehydrogenases with different specificities (related to short-chain alcohol dehydrogenases)	GO:0009507,chloroplast; GO:0009941,chloroplast envelope; GO:0009706,chloroplast inner membrane; GO:0005886,plasma membrane; GO:0016491,oxidoreductase activity; GO:0015031,protein transport	Enoyl-(Acyl carrier protein) reductase
Cluster-10019.0	--	hypothetical protein Csa_6G405315 [Cucumis sativus]	--	SubName: Full=Uncharacterized protein {ECO:0000313|EMBL:KGN47818.1};	--	--	--
Cluster-1002.0	K14638 solute carrier family 15 (peptide/histidine transporter), member 3/4 | (RefSeq) protein NRT1/ PTR FAMILY 2.8 (A)	protein NRT1/ PTR FAMILY 2.8 [Cucurbita maxima]	RecName: Full=Protein NRT1/ PTR FAMILY 2.8; Short=AtNPF2.8;	SubName: Full=Uncharacterized protein {ECO:0000313|EMBL:KGN64260.1};	H+/oligopeptide symporter	GO:0016021,integral component of membrane; GO:0022857,transmembrane transporter activity; GO:0009860,pollen tube growth	POT family
Cluster-10020.0	K01191 alpha-mannosidase [EC:3.2.1.24] | (RefSeq) alpha-mannosidase (A)	alpha-mannosidase [Momordica charantia]	RecName: Full=Alpha-mannosidase {ECO:0000303|PubMed:4973951}; Short=JBM {ECO:0000303|PubMed:24295789}; Short=Jbalpha-man {ECO:0000303|PubMed:21924285}; EC=3.2.1.24 {ECO:0000269|PubMed:1156387, ECO:0000269|PubMed:12325362, ECO:0000269|PubMed:4973951, ECO:0000269|PubMed:5145}; Contains: RecName: Full=Alpha-mannosidase, heavy subunit {ECO:0000303|PubMed:24221485}; Contains: RecName: Full=Alpha-manno…	RecName: Full=Alpha-mannosidase {ECO:0000256|RuleBase:RU361199}; EC=3.2.1.- {ECO:0000256|RuleBase:RU361199};	Glycosyl hydrolase, family 38 - alpha-mannosidase	GO:0000326,protein storage vacuole; GO:0004559,alpha-mannosidase activity; GO:0030246,carbohydrate binding; GO:0046872,metal ion binding; GO:0006013,mannose metabolic process	--
Cluster-10021.0	K03437 RNA methyltransferase, TrmH family | (RefSeq) uncharacterized protein LOC111008099 (A)	uncharacterized protein LOC111008099 [Momordica charantia]	--	SubName: Full=Uncharacterized protein {ECO:0000313|EMBL:PIA46514.1};	SpoU rRNA Methylase family protein	--	SpoU rRNA Methylase family
Cluster-10023.0	--	--	--	--	--	--	--
Cluster-10024.0	K00558 DNA (cytosine-5)-methyltransferase 1 [EC:2.1.1.37] | (RefSeq) putative DNA (cytosine-5)-methyltransferase CMT1 isoform X1 (A)	putative DNA (cytosine-5)-methyltransferase CMT1 isoform X1 [Cucurbita maxima]	RecName: Full=DNA (cytosine-5)-methyltransferase CMT2; EC=2.1.1.37; AltName: Full=Chromomethylase 2; AltName: Full=Protein CHROMOMETHYLASE 2;	RecName: Full=Cytosine-specific methyltransferase {ECO:0000256|RuleBase:RU000417}; EC=2.1.1.37 {ECO:0000256|RuleBase:RU000417};	--	GO:0005634,nucleus; GO:0003682,chromatin binding; GO:0003886,DNA (cytosine-5-)-methyltransferase activity; GO:0003677,DNA binding; GO:0034605,cellular response to heat; GO:0016569,covalent chromatin modification; GO:0010426,DNA methylation on cytosine within a CHH sequence; GO:0006355,regulation of transcription, DNA-templated; GO:0006351,transcription, DNA-templated	Chromo (CHRromatin Organisation MOdifier) domain
Cluster-10025.0	K04082 molecular chaperone HscB | (RefSeq) uncharacterized protein LOC111791135 (A)	uncharacterized protein LOC111791135 [Cucurbita pepo subsp. pepo]	--	SubName: Full=iron-sulfur cluster co-chaperone protein HscB, mitochondrial {ECO:0000313|RefSeq:XP_008442950.1};	Mitochondrial J-type chaperone	GO:0001671,ATPase activator activity; GO:0051087,chaperone binding; GO:0097428,protein maturation by iron-sulfur cluster transfer; GO:0051259,protein complex oligomerization	HSCB C-terminal oligomerisation domain
Cluster-10026.0	--	uncharacterized protein LOC111009502 [Momordica charantia]	--	SubName: Full=uncharacterized protein LOC103483758 {ECO:0000313|RefSeq:XP_008438736.1};	--	GO:0016021,integral component of membrane	--
Cluster-10027.0	--	PREDICTED: uncharacterized protein LOC101204674 [Cucumis sativus]	--	SubName: Full=Uncharacterized protein {ECO:0000313|EMBL:KGN57035.1};	--	GO:0016021,integral component of membrane	--
Cluster-10028.0	--	uncharacterized protein LOC111009502 [Momordica charantia]	--	SubName: Full=uncharacterized protein LOC103483758 {ECO:0000313|RefSeq:XP_008438736.1};	--	GO:0016021,integral component of membrane	--
Cluster-10029.0	K12761 carbon catabolite-derepressing protein kinase [EC:2.7.11.1] | (RefSeq) CBL-interacting serine/threonine-protein kinase 7-like (A)	PREDICTED: CBL-interacting serine/threonine-protein kinase 7-like [Cucumis melo]	RecName: Full=CBL-interacting serine/threonine-protein kinase 7; EC=2.7.11.1; AltName: Full=SNF1-related kinase 3.10; AltName: Full=SOS2-like protein kinase PKS7; AltName: Full=Serine/threonine-protein kinase SR2; Short=AtSR2; Short=AtSRPK1;	RecName: Full=Non-specific serine/threonine protein kinase {ECO:0000256|SAAS:SAAS00351747}; EC=2.7.11.1 {ECO:0000256|SAAS:SAAS00351747};	Serine/threonine protein kinase	GO:0005737,cytoplasm; GO:0005634,nucleus; GO:0005524,ATP binding; GO:0004674,protein serine/threonine kinase activity; GO:0035556,intracellular signal transduction; GO:0006468,protein phosphorylation; GO:0009409,response to cold	Kinase-like
Cluster-1003.0	--	PREDICTED: uncharacterized protein LOC101203862 [Cucumis sativus]	--	SubName: Full=Uncharacterized protein {ECO:0000313|EMBL:KGN43586.1};	--	--	zinc-ribbon family
Cluster-10030.0	--	probable folate-biopterin transporter 7 [Cucurbita pepo subsp. pepo]	RecName: Full=Probable folate-biopterin transporter 7;	SubName: Full=probable folate-biopterin transporter 7 {ECO:0000313|RefSeq:XP_008462793.1};	--	GO:0016021,integral component of membrane	PUCC protein
Cluster-10031.0	--	--	--	--	--	--	--
Cluster-10032.0	K08734 DNA mismatch repair protein MLH1 | (RefSeq) DNA mismatch repair protein MLH1 isoform X1 (A)	DNA mismatch repair protein MLH1 isoform X1 [Cucurbita maxima]	RecName: Full=DNA mismatch repair protein MLH1; AltName: Full=MutL protein homolog 1; AltName: Full=Protein MUTL-HOMOLOGUE 1; Short=AtMLH1;	SubName: Full=DNA mismatch repair protein MLH1 isoform X2 {ECO:0000313|RefSeq:XP_008463073.1};	DNA mismatch repair protein - MLH1 family	GO:0005712,chiasma; GO:0032389,MutLalpha complex; GO:0000790,nuclear chromatin; GO:0000795,synaptonemal complex; GO:0005524,ATP binding; GO:0016887,ATPase activity; GO:0030983,mismatched DNA binding; GO:0003697,single-stranded DNA binding; GO:0010154,fruit development; GO:0006298,mismatch repair; GO:0006312,mitotic recombination; GO:0009555,pollen development; GO:0048316,seed development; GO:0009…	DNA mismatch repair protein Mlh1 C-terminus
Cluster-10032.1	K08734 DNA mismatch repair protein MLH1 | (RefSeq) DNA mismatch repair protein MLH1 (A)	PREDICTED: DNA mismatch repair protein MLH1 [Cucumis sativus]	RecName: Full=DNA mismatch repair protein MLH1; AltName: Full=MutL protein homolog 1; AltName: Full=Protein MUTL-HOMOLOGUE 1; Short=AtMLH1;	SubName: Full=DNA mismatch repair protein MLH1 isoform X2 {ECO:0000313|RefSeq:XP_008463073.1};	DNA mismatch repair protein - MLH1 family	GO:0005712,chiasma; GO:0032389,MutLalpha complex; GO:0000790,nuclear chromatin; GO:0000795,synaptonemal complex; GO:0005524,ATP binding; GO:0016887,ATPase activity; GO:0030983,mismatched DNA binding; GO:0003697,single-stranded DNA binding; GO:0010154,fruit development; GO:0006298,mismatch repair; GO:0006312,mitotic recombination; GO:0009555,pollen development; GO:0048316,seed development; GO:0009…	DNA mismatch repair protein Mlh1 C-terminus
Cluster-10032.2	K08734 DNA mismatch repair protein MLH1 | (RefSeq) DNA mismatch repair protein MLH1 isoform X1 (A)	DNA mismatch repair protein MLH1 isoform X2 [Cucurbita moschata]	RecName: Full=DNA mismatch repair protein MLH1; AltName: Full=MutL protein homolog 1; AltName: Full=Protein MUTL-HOMOLOGUE 1; Short=AtMLH1;	SubName: Full=DNA mismatch repair protein MLH1 isoform X2 {ECO:0000313|RefSeq:XP_008463073.1};	DNA mismatch repair protein - MLH1 family	GO:0005712,chiasma; GO:0032389,MutLalpha complex; GO:0000790,nuclear chromatin; GO:0000795,synaptonemal complex; GO:0005524,ATP binding; GO:0016887,ATPase activity; GO:0030983,mismatched DNA binding; GO:0003697,single-stranded DNA binding; GO:0010154,fruit development; GO:0006298,mismatch repair; GO:0006312,mitotic recombination; GO:0009555,pollen development; GO:0048316,seed development; GO:0009…	DNA mismatch repair protein Mlh1 C-terminus
Cluster-10032.3	K08734 DNA mismatch repair protein MLH1 | (RefSeq) DNA mismatch repair protein MLH1 isoform X1 (A)	DNA mismatch repair protein MLH1 isoform X1 [Cucurbita moschata]	RecName: Full=DNA mismatch repair protein MLH1; AltName: Full=MutL protein homolog 1; AltName: Full=Protein MUTL-HOMOLOGUE 1; Short=AtMLH1;	SubName: Full=Uncharacterized protein {ECO:0000313|EMBL:KGN45878.1};	DNA mismatch repair protein - MLH1 family	GO:0005712,chiasma; GO:0032389,MutLalpha complex; GO:0000790,nuclear chromatin; GO:0000795,synaptonemal complex; GO:0005524,ATP binding; GO:0016887,ATPase activity; GO:0030983,mismatched DNA binding; GO:0003697,single-stranded DNA binding; GO:0010154,fruit development; GO:0006298,mismatch repair; GO:0006312,mitotic recombination; GO:0009555,pollen development; GO:0048316,seed development; GO:0009…	DNA mismatch repair protein Mlh1 C-terminus
Cluster-10032.4	--	KIN14B-interacting protein At4g14310 [Momordica charantia]	RecName: Full=KIN14B-interacting protein At4g14310;	SubName: Full=Uncharacterized protein {ECO:0000313|EMBL:KGN56839.1};	--	GO:0005618,cell wall; GO:0005737,cytoplasm; GO:0007049,cell cycle; GO:0051301,cell division	--
Cluster-10032.5	K08734 DNA mismatch repair protein MLH1 | (RefSeq) DNA mismatch repair protein MLH1 isoform X1 (A)	DNA mismatch repair protein MLH1 isoform X2 [Cucurbita pepo subsp. pepo]	RecName: Full=DNA mismatch repair protein MLH1; AltName: Full=MutL protein homolog 1; AltName: Full=Protein MUTL-HOMOLOGUE 1; Short=AtMLH1;	SubName: Full=DNA mismatch repair protein MLH1 isoform X1 {ECO:0000313|RefSeq:XP_008463072.1};	DNA mismatch repair protein - MLH1 family	GO:0005712,chiasma; GO:0032389,MutLalpha complex; GO:0000790,nuclear chromatin; GO:0000795,synaptonemal complex; GO:0005524,ATP binding; GO:0016887,ATPase activity; GO:0030983,mismatched DNA binding; GO:0003697,single-stranded DNA binding; GO:0010154,fruit development; GO:0006298,mismatch repair; GO:0006312,mitotic recombination; GO:0009555,pollen development; GO:0048316,seed development; GO:0009…	Histidine kinase-, DNA gyrase B-, and HSP90-like ATPase
Cluster-10032.6	K08734 DNA mismatch repair protein MLH1 | (RefSeq) DNA mismatch repair protein MLH1 isoform X1 (A)	DNA mismatch repair protein MLH1 isoform X1 [Cucurbita maxima]	RecName: Full=DNA mismatch repair protein MLH1; AltName: Full=MutL protein homolog 1; AltName: Full=Protein MUTL-HOMOLOGUE 1; Short=AtMLH1;	SubName: Full=Uncharacterized protein {ECO:0000313|EMBL:KGN45878.1};	DNA mismatch repair protein - MLH1 family	GO:0005712,chiasma; GO:0032389,MutLalpha complex; GO:0000790,nuclear chromatin; GO:0000795,synaptonemal complex; GO:0005524,ATP binding; GO:0016887,ATPase activity; GO:0030983,mismatched DNA binding; GO:0003697,single-stranded DNA binding; GO:0010154,fruit development; GO:0006298,mismatch repair; GO:0006312,mitotic recombination; GO:0009555,pollen development; GO:0048316,seed development; GO:0009…	DNA mismatch repair protein Mlh1 C-terminus
Cluster-10033.0	K23480 zinc finger protein 362/384 | (RefSeq) zinc finger protein ZAT5 (A)	hypothetical protein Csa_6G148300 [Cucumis sativus]	RecName: Full=Zinc finger protein ZAT5;	SubName: Full=Uncharacterized protein {ECO:0000313|EMBL:KGN46888.1};	FOG: Zn-finger	GO:0005634,nucleus; GO:0003700,DNA-binding transcription factor activity; GO:0046872,metal ion binding; GO:0043565,sequence-specific DNA binding; GO:0006355,regulation of transcription, DNA-templated; GO:0006351,transcription, DNA-templated	C2H2-type zinc finger
Cluster-10034.0	K21398 natural resistance-associated macrophage protein 2 | (RefSeq) Metal transporter Nramp4 (A)	hypothetical protein PRUPE_1G583400 [Prunus persica]	--	SubName: Full=Uncharacterized protein {ECO:0000313|EMBL:ONI36393.1};	Acyltransferase required for palmitoylation of Hedgehog (Hh) family of secreted signaling proteins	GO:0016021,integral component of membrane	MBOAT, membrane-bound O-acyltransferase family
Cluster-10035.0	--	uncharacterized protein LOC111495231 [Cucurbita maxima]	--	SubName: Full=uncharacterized protein LOC103483316 {ECO:0000313|RefSeq:XP_008438114.1};	--	--	Domain of unknown function (DUF4228)
Cluster-10035.1	--	uncharacterized protein LOC111782953 [Cucurbita pepo subsp. pepo]	--	SubName: Full=Uncharacterized protein {ECO:0000313|EMBL:KGN64292.1};	--	--	Domain of unknown function (DUF4228)
Cluster-10036.0	--	--	--	--	--	--	--
Cluster-10037.0	K11864 BRCA1/BRCA2-containing complex subunit 3 [EC:3.4.19.-] | (RefSeq) lys-63-specific deubiquitinase BRCC36 (A)	PREDICTED: lys-63-specific deubiquitinase BRCC36 [Cucumis sativus]	--	SubName: Full=Uncharacterized protein {ECO:0000313|EMBL:KGN52872.1};	26S proteasome regulatory complex, subunit RPN11	GO:0070531,BRCA1-A complex; GO:0070552,BRISC complex; GO:0004843,thiol-dependent ubiquitin-specific protease activity; GO:0006281,DNA repair; GO:0070536,protein K63-linked deubiquitination	BRCC36 C-terminal helical domain
Cluster-10038.0	K23113 structural maintenance of chromosomes flexible hinge domain-containing protein 1 | (RefSeq) uncharacterized protein LOC18785803 (A)	PREDICTED: protein DEFECTIVE IN MERISTEM SILENCING 3-like isoform X4 [Juglans regia]	RecName: Full=Protein DEFECTIVE IN MERISTEM SILENCING 3; AltName: Full=Protein INVOLVED IN DE NOVO 1;	SubName: Full=protein DEFECTIVE IN MERISTEM SILENCING 3-like isoform X4 {ECO:0000313|RefSeq:XP_018842866.1};	--	GO:0000419,RNA polymerase V complex; GO:0042803,protein homodimerization activity; GO:0006306,DNA methylation; GO:0031047,gene silencing by RNA; GO:0070921,regulation of production of siRNA involved in chromatin silencing by small RNA; GO:0080188,RNA-directed DNA methylation	Transforming acidic coiled-coil-containing protein (TACC), C-terminal
Cluster-10039.0	K23113 structural maintenance of chromosomes flexible hinge domain-containing protein 1 | (RefSeq) uncharacterized protein LOC18785803 (A)	protein DEFECTIVE IN MERISTEM SILENCING 3-like isoform X2 [Cucurbita maxima]	RecName: Full=Protein DEFECTIVE IN MERISTEM SILENCING 3; AltName: Full=Protein INVOLVED IN DE NOVO 1;	SubName: Full=Uncharacterized protein {ECO:0000313|EMBL:KGN49862.1};	--	GO:0000419,RNA polymerase V complex; GO:0042803,protein homodimerization activity; GO:0006306,DNA methylation; GO:0031047,gene silencing by RNA; GO:0070921,regulation of production of siRNA involved in chromatin silencing by small RNA; GO:0080188,RNA-directed DNA methylation	Fibrinogen alpha/beta chain family
Cluster-1004.0	K04459 dual specificity MAP kinase phosphatase [EC:3.1.3.16 3.1.3.48] | (RefSeq) protein-tyrosine-phosphatase IBR5 (A)	PREDICTED: protein-tyrosine-phosphatase IBR5 [Cucumis sativus]	RecName: Full=Protein-tyrosine-phosphatase IBR5; EC=3.1.3.48; AltName: Full=Protein INDOLE-3-BUTYRIC ACID RESPONSE 5; Short=Protein IBA RESPONSE 5; AltName: Full=SKP1-interacting partner 33;	SubName: Full=Uncharacterized protein {ECO:0000313|EMBL:KGN47976.1};	Dual specificity phosphatase	GO:0005634,nucleus; GO:0033549,MAP kinase phosphatase activity; GO:0004725,protein tyrosine phosphatase activity; GO:0008138,protein tyrosine/serine/threonine phosphatase activity; GO:0009738,abscisic acid-activated signaling pathway; GO:0009734,auxin-activated signaling pathway; GO:0035556,intracellular signal transduction; GO:0043407,negative regulation of MAP kinase activity; GO:0046620,regula…	--
Cluster-10040.0	--	--	--	--	--	--	--
Cluster-10041.0	K00469 inositol oxygenase [EC:1.13.99.1] | (RefSeq) inositol oxygenase 1-like (A)	inositol oxygenase 1-like [Cucurbita pepo subsp. pepo]	RecName: Full=Inositol oxygenase 2; EC=1.13.99.1; AltName: Full=Myo-inositol oxygenase 2; Short=AtMIOX2; Short=MI oxygenase 2;	SubName: Full=Uncharacterized protein {ECO:0000313|EMBL:KGN58015.1};	Aldehyde reductase	GO:0005737,cytoplasm; GO:0050113,inositol oxygenase activity; GO:0005506,iron ion binding; GO:0019310,inositol catabolic process; GO:0019853,L-ascorbic acid biosynthetic process	Myo-inositol oxygenase
Cluster-10042.0	--	--	--	--	--	--	--
Cluster-10043.0	K14638 solute carrier family 15 (peptide/histidine transporter), member 3/4 | (RefSeq) protein NRT1/ PTR FAMILY 5.10-like (A)	protein NRT1/ PTR FAMILY 5.10-like [Cucurbita moschata]	RecName: Full=Protein NRT1/ PTR FAMILY 5.10; Short=AtNPF5.10;	SubName: Full=protein NRT1/ PTR FAMILY 5.10-like {ECO:0000313|RefSeq:XP_008459680.1};	H+/oligopeptide symporter	GO:0016021,integral component of membrane; GO:0022857,transmembrane transporter activity; GO:0006857,oligopeptide transport	Major Facilitator Superfamily
Cluster-10044.0	K14638 solute carrier family 15 (peptide/histidine transporter), member 3/4 | (RefSeq) protein NRT1/ PTR FAMILY 5.10-like (A)	protein NRT1/ PTR FAMILY 5.10-like [Cucurbita maxima]	RecName: Full=Protein NRT1/ PTR FAMILY 5.11; Short=AtNPF5.11;	SubName: Full=protein NRT1/ PTR FAMILY 5.10-like {ECO:0000313|RefSeq:XP_016902429.1};	H+/oligopeptide symporter	GO:0016021,integral component of membrane; GO:0009705,plant-type vacuole membrane; GO:0080054,low-affinity nitrate transmembrane transporter activity; GO:0015706,nitrate transport; GO:0006857,oligopeptide transport	POT family
Cluster-10045.0	--	--	--	--	--	--	--
Cluster-10046.0	--	probable UDP-3-O-acylglucosamine N-acyltransferase 2, mitochondrial isoform X1 [Cucurbita moschata]	RecName: Full=Probable UDP-3-O-acylglucosamine N-acyltransferase 2, mitochondrial {ECO:0000303|PubMed:21709257}; EC=2.3.1.- {ECO:0000303|PubMed:21709257}; AltName: Full=Protein LIPID X D2; Short=AtLpxD2; Flags: Precursor;	SubName: Full=probable UDP-3-O-acylglucosamine N-acyltransferase 2, mitochondrial isoform X1 {ECO:0000313|RefSeq:XP_008439954.1};	--	GO:0005739,mitochondrion; GO:0016410,N-acyltransferase activity; GO:0043764,UDP-3-O-[3-hydroxymyristoyl] glucosamine N-acyltransferase activity; GO:0009245,lipid A biosynthetic process; GO:2001289,lipid X metabolic process	Hexapeptide repeat of succinyl-transferase
Cluster-10047.0	--	PREDICTED: probable UDP-3-O-acylglucosamine N-acyltransferase 2, mitochondrial isoform X2 [Cucumis melo]	RecName: Full=Probable UDP-3-O-acylglucosamine N-acyltransferase 1, mitochondrial; EC=2.3.1.-; AltName: Full=Protein LIPID X D1; Short=AtLpxD1; Flags: Precursor;	SubName: Full=probable UDP-3-O-acylglucosamine N-acyltransferase 2, mitochondrial isoform X2 {ECO:0000313|RefSeq:XP_008439955.1};	--	GO:0005739,mitochondrion; GO:0016410,N-acyltransferase activity; GO:0043764,UDP-3-O-[3-hydroxymyristoyl] glucosamine N-acyltransferase activity; GO:0009245,lipid A biosynthetic process; GO:2001289,lipid X metabolic process	Bacterial transferase hexapeptide (six repeats)
Cluster-10048.0	K03452 magnesium/proton exchanger | (RefSeq) uncharacterized LOC18613571 (A)	pentatricopeptide repeat-containing protein At5g66520 [Cucurbita moschata]	RecName: Full=Pentatricopeptide repeat-containing protein At5g66520;	SubName: Full=pentatricopeptide repeat-containing protein At5g66520 {ECO:0000313|RefSeq:XP_008440725.1};	FOG: PPR repeat	GO:0009507,chloroplast; GO:0004519,endonuclease activity; GO:0003723,RNA binding; GO:0008270,zinc ion binding; GO:1900865,chloroplast RNA modification; GO:0016554,cytidine to uridine editing	Tetratricopeptide repeat
Cluster-10049.0	--	uncharacterized protein LOC111788046 [Cucurbita pepo subsp. pepo]	--	SubName: Full=LOW QUALITY PROTEIN: uncharacterized protein LOC103503867 {ECO:0000313|RefSeq:XP_016903548.1};	--	GO:0005634,nucleus	--
Cluster-1005.0	--	uncharacterized protein LOC111455598 isoform X2 [Cucurbita moschata]	--	SubName: Full=Uncharacterized protein {ECO:0000313|EMBL:KGN43275.1};	Predicted transporter ADD1 (major facilitator superfamily)	GO:0016021,integral component of membrane; GO:0005215,transporter activity; GO:0055085,transmembrane transport	--
Cluster-10050.0	--	uncharacterized protein LOC111434099 [Cucurbita moschata]	--	SubName: Full=uncharacterized protein LOC103487056 {ECO:0000313|RefSeq:XP_008443476.1};	--	--	--
Cluster-10051.0	--	--	--	--	--	--	--
Cluster-10052.0	K10396 kinesin family member 5 | (RefSeq) armadillo repeat-containing kinesin-like protein 3 (A)	PREDICTED: armadillo repeat-containing kinesin-like protein 3 isoform X1 [Cucumis sativus]	RecName: Full=Kinesin-like protein KIN-UA {ECO:0000305}; AltName: Full=AtKINUa {ECO:0000303|PubMed:21387573}; AltName: Full=Protein ARMADILLO REPEAT KINESIN3 {ECO:0000305}; AltName: Full=Protein ARMADILLO REPEAT-CONTAINING KINESIN 3 {ECO:0000305}; AltName: Full=kinesin-like protein PAK {ECO:0000303|Ref.2};	RecName: Full=Kinesin-like protein {ECO:0000256|RuleBase:RU000394};	Kinesin (SMY1 subfamily)	GO:0005737,cytoplasm; GO:0005871,kinesin complex; GO:0005874,microtubule; GO:0005524,ATP binding; GO:0016887,ATPase activity; GO:0008017,microtubule binding; GO:0003777,microtubule motor activity; GO:0007018,microtubule-based movement; GO:0032886,regulation of microtubule-based process; GO:0048364,root development	HEAT repeats
Cluster-10053.0	K01883 cysteinyl-tRNA synthetase [EC:6.1.1.16] | (RefSeq) cysteine--tRNA ligase 2, cytoplasmic (A)	cysteine--tRNA ligase 2, cytoplasmic [Cucurbita moschata]	RecName: Full=Cysteine--tRNA ligase 2, cytoplasmic {ECO:0000305}; EC=6.1.1.16 {ECO:0000305}; AltName: Full=Cysteinyl-tRNA synthetase {ECO:0000305}; Short=CysRS {ECO:0000305};	SubName: Full=LOW QUALITY PROTEIN: cysteine--tRNA ligase 2, cytoplasmic-like {ECO:0000313|RefSeq:XP_008465226.2};	Cysteinyl-tRNA synthetase	GO:0005737,cytoplasm; GO:0005829,cytosol; GO:0005524,ATP binding; GO:0004817,cysteine-tRNA ligase activity; GO:0046872,metal ion binding; GO:0006423,cysteinyl-tRNA aminoacylation; GO:0046686,response to cadmium ion	--
Cluster-10053.1	K01883 cysteinyl-tRNA synthetase [EC:6.1.1.16] | (RefSeq) cysteine--tRNA ligase 2, cytoplasmic (A)	cysteine--tRNA ligase 2, cytoplasmic [Momordica charantia]	RecName: Full=Cysteine--tRNA ligase 2, cytoplasmic {ECO:0000305}; EC=6.1.1.16 {ECO:0000305}; AltName: Full=Cysteinyl-tRNA synthetase {ECO:0000305}; Short=CysRS {ECO:0000305};	SubName: Full=LOW QUALITY PROTEIN: cysteine--tRNA ligase 2, cytoplasmic-like {ECO:0000313|RefSeq:XP_008465226.2};	Cysteinyl-tRNA synthetase	GO:0005737,cytoplasm; GO:0005829,cytosol; GO:0005524,ATP binding; GO:0004817,cysteine-tRNA ligase activity; GO:0046872,metal ion binding; GO:0006423,cysteinyl-tRNA aminoacylation; GO:0046686,response to cadmium ion	tRNA synthetases class I (I, L, M and V)
Cluster-10054.0	--	--	--	--	--	--	--
Cluster-10055.0	--	--	--	--	--	--	--
Cluster-10056.0	K23260 scopoletin glucosyltransferase [EC:2.4.1.128] | (RefSeq) scopoletin glucosyltransferase-like (A)	scopoletin glucosyltransferase-like [Cucurbita moschata]	RecName: Full=Scopoletin glucosyltransferase; EC=2.4.1.128; AltName: Full=Phenylpropanoid:glucosyltransferase 1;	RecName: Full=Glycosyltransferase {ECO:0000256|RuleBase:RU362057}; EC=2.4.1.- {ECO:0000256|RuleBase:RU362057};	UDP-glucuronosyl and UDP-glucosyl transferase	GO:0042802,identical protein binding; GO:0050275,scopoletin glucosyltransferase activity; GO:0008152,metabolic process	UDP-glucoronosyl and UDP-glucosyl transferase
Cluster-10057.0	--	--	--	--	--	--	--
Cluster-10058.1	K07748 sterol-4alpha-carboxylate 3-dehydrogenase (decarboxylating) [EC:1.1.1.170] | (RefSeq) 3BETAHSD/D1; 3beta-hydroxysteroid-dehydrogenase/decarboxylase isoform 1 (A)	short-chain dehydrogenase/reductase family 42E member 1 [Cucurbita pepo subsp. pepo]	RecName: Full=3beta-hydroxysteroid-dehydrogenase/decarboxylase isoform 1; Short=At3BETAHSD/D1; EC=1.1.1.170; AltName: Full=4alpha-carboxysterol-C3-dehydrogenase/C4-decarboxylase isoform 1-1; AltName: Full=Reticulon-like protein B24; Short=AtRTNLB24; AltName: Full=Sterol-4-alpha-carboxylate 3-dehydrogenase 1, decarboxylating;	SubName: Full=Uncharacterized protein {ECO:0000313|EMBL:KGN55539.1};	C-3 sterol dehydrogenase/3-beta-hydroxysteroid dehydrogenase and related dehydrogenases	GO:0005789,endoplasmic reticulum membrane; GO:0016021,integral component of membrane; GO:0016020,membrane; GO:0003854,3-beta-hydroxy-delta5-steroid dehydrogenase activity; GO:0103066,4alpha-carboxy-4beta-methyl-5alpha-cholesta-8-en-3beta-ol:NAD(P)+ 3-oxidoreductase (decarboxylating) activity; GO:0103067,4alpha-carboxy-5alpha-cholesta-8-en-3beta-ol:NAD(P)+ 3-dehydrogenase (decarboxylating) activit…	NmrA-like family
Cluster-10059.0	K02257 heme o synthase [EC:2.5.1.141] | (RefSeq) protoheme IX farnesyltransferase, mitochondrial-like isoform X1 (A)	Protohem IX farnesyltransferase [Cynara cardunculus var. scolymus]	RecName: Full=Protoheme IX farnesyltransferase, mitochondrial; EC=2.5.1.-; AltName: Full=Cytochrome c oxidase assembly protein COX10; AltName: Full=Heme O synthase; Flags: Precursor;	SubName: Full=Protohem IX farnesyltransferase {ECO:0000313|EMBL:KVH97218.1};	Heme A farnesyltransferase	GO:0016021,integral component of membrane; GO:0005743,mitochondrial inner membrane; GO:0005739,mitochondrion; GO:0004311,farnesyltranstransferase activity; GO:0008495,protoheme IX farnesyltransferase activity; GO:0045333,cellular respiration; GO:0006783,heme biosynthetic process; GO:0048034,heme O biosynthetic process	UbiA prenyltransferase family
Cluster-10059.1	K02257 heme o synthase [EC:2.5.1.141] | (RefSeq) protoheme IX farnesyltransferase, mitochondrial-like (A)	protoheme IX farnesyltransferase, mitochondrial-like [Cucurbita moschata]	RecName: Full=Protoheme IX farnesyltransferase, mitochondrial; EC=2.5.1.-; AltName: Full=Cytochrome c oxidase assembly protein COX10; AltName: Full=Heme O synthase; Flags: Precursor;	SubName: Full=protoheme IX farnesyltransferase, mitochondrial {ECO:0000313|RefSeq:XP_008438248.1};	Heme A farnesyltransferase	GO:0016021,integral component of membrane; GO:0005743,mitochondrial inner membrane; GO:0005739,mitochondrion; GO:0004311,farnesyltranstransferase activity; GO:0008495,protoheme IX farnesyltransferase activity; GO:0045333,cellular respiration; GO:0006783,heme biosynthetic process; GO:0048034,heme O biosynthetic process	UbiA prenyltransferase family
Cluster-1006.0	K14638 solute carrier family 15 (peptide/histidine transporter), member 3/4 | (RefSeq) protein NRT1/ PTR FAMILY 1.2-like (A)	protein NRT1/ PTR FAMILY 1.2-like [Momordica charantia]	RecName: Full=Protein NRT1/ PTR FAMILY 1.2; Short=AtNPF1.2; AltName: Full=Nitrate transporter 1.11;	SubName: Full=Uncharacterized protein {ECO:0000313|EMBL:KRH62051.1, ECO:0000313|EnsemblPlants:GLYMA04G08770.1};	H+/oligopeptide symporter	GO:0016021,integral component of membrane; GO:0005886,plasma membrane; GO:0080054,low-affinity nitrate transmembrane transporter activity; GO:0015706,nitrate transport	Major Facilitator Superfamily
Cluster-10061.0	K15108 solute carrier family 25 (mitochondrial thiamine pyrophosphate transporter), member 19 | (RefSeq) mitochondrial thiamine pyrophosphate carrier-like (A)	PREDICTED: mitochondrial thiamine pyrophosphate carrier-like isoform X1 [Cucumis melo]	RecName: Full=Mitochondrial thiamine diphosphate carrier 2 {ECO:0000305};	SubName: Full=mitochondrial thiamine pyrophosphate carrier-like isoform X1 {ECO:0000313|RefSeq:XP_008458463.1};	--	GO:0031305,integral component of mitochondrial inner membrane; GO:0005739,mitochondrion; GO:0090422,thiamine pyrophosphate transmembrane transporter activity; GO:0015234,thiamine transmembrane transporter activity; GO:0006839,mitochondrial transport; GO:0030974,thiamine pyrophosphate transmembrane transport	--
Cluster-10062.0	K17294 tetraspanin-4 | (RefSeq) hypothetical protein (A)	PREDICTED: tetraspanin-10 [Cucumis sativus]	RecName: Full=Tetraspanin-10;	SubName: Full=tetraspanin-10 {ECO:0000313|RefSeq:XP_008437235.1};	--	GO:0016021,integral component of membrane	Protein of unknown function (DUF2981)
Cluster-10063.0	--	--	--	--	--	--	--
Cluster-10064.0	K00761 uracil phosphoribosyltransferase [EC:2.4.2.9] | (RefSeq) uracil phosphoribosyltransferase (A)	PREDICTED: uracil phosphoribosyltransferase [Cucumis sativus]	RecName: Full=Uracil phosphoribosyltransferase; Short=UPRTase; EC=2.4.2.9; AltName: Full=UMP pyrophosphorylase;	SubName: Full=Uncharacterized protein {ECO:0000313|EMBL:KGN54294.1};	Armadillo/beta-Catenin/plakoglobin	GO:0005525,GTP binding; GO:0004845,uracil phosphoribosyltransferase activity; GO:0044206,UMP salvage; GO:0006223,uracil salvage	Phosphoribosyl transferase domain
Cluster-10065.0	K14794 ribosomal RNA-processing protein 12 | (RefSeq) RRP12-like protein (A)	RRP12-like protein [Momordica charantia]	--	SubName: Full=Uncharacterized protein {ECO:0000313|EMBL:KGN66329.1};	Uncharacterized conserved protein	--	--
Cluster-10066.0	K00761 uracil phosphoribosyltransferase [EC:2.4.2.9] | (RefSeq) uracil phosphoribosyltransferase (A)	uracil phosphoribosyltransferase [Momordica charantia]	RecName: Full=Uracil phosphoribosyltransferase; Short=UPRTase; EC=2.4.2.9; AltName: Full=UMP pyrophosphorylase;	SubName: Full=uracil phosphoribosyltransferase isoform X1 {ECO:0000313|RefSeq:XP_008448370.1, ECO:0000313|RefSeq:XP_008448378.1};	Armadillo/beta-Catenin/plakoglobin	GO:0005525,GTP binding; GO:0004845,uracil phosphoribosyltransferase activity; GO:0044206,UMP salvage; GO:0006223,uracil salvage	Phosphoribosyl transferase domain
Cluster-10067.0	K00761 uracil phosphoribosyltransferase [EC:2.4.2.9] | (RefSeq) uracil phosphoribosyltransferase (A)	unknown [Lotus japonicus]	RecName: Full=Uracil phosphoribosyltransferase; Short=UPRTase; EC=2.4.2.9; AltName: Full=UMP pyrophosphorylase;	SubName: Full=Uncharacterized protein {ECO:0000313|EMBL:AFK44176.1};	Armadillo/beta-Catenin/plakoglobin	GO:0005525,GTP binding; GO:0004845,uracil phosphoribosyltransferase activity; GO:0044206,UMP salvage; GO:0006223,uracil salvage	Uracil phosphoribosyltransferase
Cluster-10068.0	K00761 uracil phosphoribosyltransferase [EC:2.4.2.9] | (RefSeq) uracil phosphoribosyltransferase (A)	PREDICTED: uracil phosphoribosyltransferase [Cucumis sativus]	RecName: Full=Uracil phosphoribosyltransferase; Short=UPRTase; EC=2.4.2.9; AltName: Full=UMP pyrophosphorylase;	SubName: Full=Uncharacterized protein {ECO:0000313|EMBL:KGN54294.1};	Armadillo/beta-Catenin/plakoglobin	GO:0005525,GTP binding; GO:0004845,uracil phosphoribosyltransferase activity; GO:0044206,UMP salvage; GO:0006223,uracil salvage	Phosphoribosyl transferase domain
Cluster-10069.0	K00761 uracil phosphoribosyltransferase [EC:2.4.2.9] | (RefSeq) uracil phosphoribosyltransferase (A)	PREDICTED: uracil phosphoribosyltransferase isoform X3 [Cucumis melo]	RecName: Full=Uracil phosphoribosyltransferase; Short=UPRTase; EC=2.4.2.9; AltName: Full=UMP pyrophosphorylase;	SubName: Full=uracil phosphoribosyltransferase isoform X3 {ECO:0000313|RefSeq:XP_008448394.1};	Armadillo/beta-Catenin/plakoglobin	GO:0005525,GTP binding; GO:0004845,uracil phosphoribosyltransferase activity; GO:0044206,UMP salvage; GO:0006223,uracil salvage	Phosphoribosyl transferase domain
Cluster-1007.0	K12874 intron-binding protein aquarius | (RefSeq) LOW QUALITY PROTEIN: intron-binding protein aquarius-like (A)	PREDICTED: uncharacterized protein LOC109192007 [Ipomoea nil]	--	SubName: Full=Uncharacterized protein {ECO:0000313|EnsemblPlants:TRIAE_CS42_7DL_TGACv1_602555_AA1960620.1};	FOG: Reverse transcriptase	GO:0003676,nucleic acid binding	Reverse transcriptase (RNA-dependent DNA polymerase)
Cluster-10070.0	--	hypothetical protein Csa_4G639100 [Cucumis sativus]	RecName: Full=Polyadenylate-binding protein RBP47C'; Short=Poly(A)-binding protein RBP47C'; AltName: Full=RNA-binding protein 47C'; Short=AtRBP47C prime; Short=AtRBP47C';	SubName: Full=Uncharacterized protein {ECO:0000313|EMBL:KGN55171.1};	FOG: RRM domain	GO:0010494,cytoplasmic stress granule; GO:0005634,nucleus; GO:0003729,mRNA binding; GO:0008143,poly(A) binding; GO:0034605,cellular response to heat; GO:0006397,mRNA processing	--
Cluster-10071.0	--	--	--	--	--	--	--
Cluster-10072.0	--	uncharacterized protein LOC111018186 [Momordica charantia]	--	SubName: Full=Uncharacterized protein {ECO:0000313|EMBL:ADN33672.1};	--	--	Domain of unknown function (DUF4283)
Cluster-10073.0	K14411 RNA-binding protein Musashi | (RefSeq) protein gar2 (A)	protein gar2-like [Momordica charantia]	RecName: Full=Heterogeneous nuclear ribonucleoprotein 1; Short=hnRNP1;	SubName: Full=Uncharacterized protein {ECO:0000313|EMBL:KGN45519.1};	FOG: RRM domain	GO:0005829,cytosol; GO:0005634,nucleus; GO:0005681,spliceosomal complex; GO:0003729,mRNA binding; GO:0006397,mRNA processing; GO:0051028,mRNA transport; GO:1901000,regulation of response to salt stress; GO:2000070,regulation of response to water deprivation; GO:0008380,RNA splicing; GO:0010228,vegetative to reproductive phase transition of meristem	RNA recognition motif. (a.k.a. RRM, RBD, or RNP domain)
Cluster-10074.0	--	--	--	--	--	--	--
Cluster-10076.0	K00655 1-acyl-sn-glycerol-3-phosphate acyltransferase [EC:2.3.1.51] | (RefSeq) uncharacterized protein LOC105166581 (A)	organelle RRM domain-containing protein 1, chloroplastic isoform X2 [Cucurbita maxima]	RecName: Full=Organelle RRM domain-containing protein 1, chloroplastic {ECO:0000303|PubMed:23487777}; Flags: Precursor;	SubName: Full=uncharacterized protein LOC103496502 {ECO:0000313|RefSeq:XP_008456591.1};	--	GO:0009507,chloroplast; GO:0003723,RNA binding; GO:1900871,chloroplast mRNA modification; GO:0006397,mRNA processing; GO:0009409,response to cold	RNA recognition motif. (a.k.a. RRM, RBD, or RNP domain)
Cluster-10077.0	--	--	--	SubName: Full=Uncharacterized protein {ECO:0000313|EnsemblPlants:GSMUA_Achr9P09090_001};	--	GO:0016021,integral component of membrane; GO:0005215,transporter activity; GO:0055085,transmembrane transport	--
Cluster-10078.0	--	--	--	--	--	--	--
Cluster-10079.0	K14016 ubiquitin fusion degradation protein 1 | (RefSeq) B3 domain-containing protein At3g19184-like (A)	PREDICTED: B3 domain-containing protein At3g19184-like [Cucumis sativus]	RecName: Full=B3 domain-containing protein At5g42700;	SubName: Full=Uncharacterized protein {ECO:0000313|EMBL:KGN62529.1};	--	GO:0005634,nucleus; GO:0003677,DNA binding; GO:0006355,regulation of transcription, DNA-templated; GO:0006351,transcription, DNA-templated	B3 DNA binding domain
Cluster-1008.0	--	--	--	--	--	--	--
Cluster-10080.0	K14016 ubiquitin fusion degradation protein 1 | (RefSeq) B3 domain-containing protein At3g19184-like (A)	PREDICTED: B3 domain-containing protein At3g19184-like [Cucumis sativus]	RecName: Full=B3 domain-containing protein At5g42700;	SubName: Full=Uncharacterized protein {ECO:0000313|EMBL:KGN62529.1};	--	GO:0005634,nucleus; GO:0003677,DNA binding; GO:0006355,regulation of transcription, DNA-templated; GO:0006351,transcription, DNA-templated	B3 DNA binding domain
Cluster-10081.0	K14016 ubiquitin fusion degradation protein 1 | (RefSeq) B3 domain-containing protein At3g19184-like (A)	B3 domain-containing protein At5g42700-like [Momordica charantia]	RecName: Full=B3 domain-containing protein At5g42700;	SubName: Full=Uncharacterized protein {ECO:0000313|EMBL:KGN62529.1};	--	GO:0005634,nucleus; GO:0003677,DNA binding; GO:0006355,regulation of transcription, DNA-templated; GO:0006351,transcription, DNA-templated	B3 DNA binding domain
Cluster-10082.0	K14016 ubiquitin fusion degradation protein 1 | (RefSeq) B3 domain-containing protein At3g19184-like (A)	PREDICTED: B3 domain-containing protein At3g19184-like [Cucumis sativus]	RecName: Full=B3 domain-containing protein At5g42700;	SubName: Full=Uncharacterized protein {ECO:0000313|EMBL:KGN62529.1};	--	GO:0005634,nucleus; GO:0003677,DNA binding; GO:0006355,regulation of transcription, DNA-templated; GO:0006351,transcription, DNA-templated	B3 DNA binding domain
Cluster-10083.0	K14016 ubiquitin fusion degradation protein 1 | (RefSeq) B3 domain-containing protein At3g19184-like (A)	B3 domain-containing protein At5g42700-like [Momordica charantia]	RecName: Full=B3 domain-containing protein At5g42700;	SubName: Full=Uncharacterized protein {ECO:0000313|EMBL:KGN62529.1};	--	GO:0005634,nucleus; GO:0003677,DNA binding; GO:0006355,regulation of transcription, DNA-templated; GO:0006351,transcription, DNA-templated	B3 DNA binding domain
Cluster-10084.0	K09286 EREBP-like factor | (RefSeq) ethylene-responsive transcription factor ERF011-like (A)	ethylene-responsive transcription factor ERF011-like [Cucurbita pepo subsp. pepo]	RecName: Full=Ethylene-responsive transcription factor ERF010;	SubName: Full=ethylene-responsive transcription factor ERF011 {ECO:0000313|RefSeq:XP_008440304.1};	--	GO:0005634,nucleus; GO:0003677,DNA binding; GO:0003700,DNA-binding transcription factor activity; GO:0009873,ethylene-activated signaling pathway; GO:0006351,transcription, DNA-templated	AP2 domain
Cluster-10085.0	K10771 AP endonuclease 1 [EC:4.2.99.18] | (RefSeq) uncharacterized protein LOC104803289 (A)	glycosyltransferase-like KOBITO 1 [Momordica charantia]	RecName: Full=Glycosyltransferase-like KOBITO 1 {ECO:0000303|PubMed:12215501, ECO:0000303|PubMed:22457425}; EC=2.4.1.- {ECO:0000305|PubMed:22457425}; AltName: Full=Protein ABA INSENSITIVE 8 {ECO:0000303|PubMed:14742875}; AltName: Full=Protein ELONGATION DEFECTIVE 1 {ECO:0000303|PubMed:10859181}; Flags: Precursor;	SubName: Full=glycosyltransferase-like KOBITO 1 {ECO:0000313|RefSeq:XP_016900290.1};	--	GO:0005737,cytoplasm; GO:0005768,endosome; GO:0005576,extracellular region; GO:0005794,Golgi apparatus; GO:0009505,plant-type cell wall; GO:0005886,plasma membrane; GO:0005802,trans-Golgi network; GO:0016757,transferase activity, transferring glycosyl groups; GO:0009738,abscisic acid-activated signaling pathway; GO:0007049,cell cycle; GO:0030154,cell differentiation; GO:0051301,cell division; GO:…	--
Cluster-10086.0	K20456 oxysterol-binding protein 1 | (RefSeq) hypothetical protein (A)	protein DETOXIFICATION 44, chloroplastic [Cucurbita pepo subsp. pepo]	RecName: Full=Protein DETOXIFICATION 44, chloroplastic {ECO:0000303|PubMed:11739388}; Short=AtDTX44 {ECO:0000303|PubMed:11739388}; AltName: Full=Multidrug and toxic compound extrusion protein 44 {ECO:0000305}; Short=MATE protein 44 {ECO:0000305}; Flags: Precursor;	RecName: Full=Protein DETOXIFICATION {ECO:0000256|RuleBase:RU004914}; AltName: Full=Multidrug and toxic compound extrusion protein {ECO:0000256|RuleBase:RU004914};	Uncharacterized membrane protein, predicted efflux pump	GO:0031969,chloroplast membrane; GO:0016021,integral component of membrane; GO:0015297,antiporter activity; GO:0015238,drug transmembrane transporter activity	MatE
Cluster-10087.0	K20456 oxysterol-binding protein 1 | (RefSeq) hypothetical protein (A)	PREDICTED: ethylene-responsive transcription factor ERF036 [Cucumis melo]	RecName: Full=Protein DETOXIFICATION 44, chloroplastic {ECO:0000303|PubMed:11739388}; Short=AtDTX44 {ECO:0000303|PubMed:11739388}; AltName: Full=Multidrug and toxic compound extrusion protein 44 {ECO:0000305}; Short=MATE protein 44 {ECO:0000305}; Flags: Precursor;	SubName: Full=ethylene-responsive transcription factor ERF036 {ECO:0000313|RefSeq:XP_008464230.1};	Uncharacterized membrane protein, predicted efflux pump	GO:0031969,chloroplast membrane; GO:0016021,integral component of membrane; GO:0015297,antiporter activity; GO:0015238,drug transmembrane transporter activity	AP2 domain
Cluster-10089.0	--	--	--	--	--	--	--
Cluster-1009.0	K17408 small subunit ribosomal protein S29 | (RefSeq) 28S ribosomal protein S29, mitochondrial (A)	28S ribosomal protein S29, mitochondrial [Momordica charantia]	--	SubName: Full=28S ribosomal protein S29, mitochondrial {ECO:0000313|RefSeq:XP_008457304.1};	Mitochondrial ribosome small subunit component, mediator of apoptosis DAP3	GO:0005840,ribosome	Mitochondrial ribosomal death-associated protein 3
Cluster-10090.0	--	--	--	--	--	--	--
Cluster-10091.0	K01246 DNA-3-methyladenine glycosylase I [EC:3.2.2.20] | (RefSeq) uncharacterized protein LOC111787800 (A)	uncharacterized protein LOC111787800 [Cucurbita pepo subsp. pepo]	--	SubName: Full=Uncharacterized protein {ECO:0000313|EMBL:KGN59934.1};	--	GO:0008725,DNA-3-methyladenine glycosylase activity; GO:0006284,base-excision repair	Methyladenine glycosylase
Cluster-10092.0	K14509 ethylene receptor [EC:2.7.13.-] | (RefSeq) probable ethylene response sensor 1 isoform X1 (A)	PREDICTED: ethylene response sensor 1 isoform X1 [Cucumis melo]	RecName: Full=Probable ethylene response sensor 1 {ECO:0000305}; Short=OsERS1 {ECO:0000303|PubMed:16891544}; EC=2.7.13.3 {ECO:0000305}; AltName: Full=Ethylene response factor 1 {ECO:0000303|PubMed:16891544};	SubName: Full=ethylene response sensor 1 isoform X1 {ECO:0000313|RefSeq:XP_008451541.1};	Sensory transduction histidine kinase	GO:0005789,endoplasmic reticulum membrane; GO:0016021,integral component of membrane; GO:0005524,ATP binding; GO:0046872,metal ion binding; GO:0000155,phosphorelay sensor kinase activity; GO:0009873,ethylene-activated signaling pathway	GAF domain
Cluster-10093.0	--	--	--	--	--	--	--
Cluster-10094.0	--	--	--	--	--	--	--
Cluster-10095.0	K14509 ethylene receptor [EC:2.7.13.-] | (RefSeq) probable ethylene response sensor 1 (A)	PREDICTED: ethylene response sensor 1 isoform X1 [Cucumis melo]	RecName: Full=Probable ethylene response sensor 1 {ECO:0000305}; Short=OsERS1 {ECO:0000303|PubMed:16891544}; EC=2.7.13.3 {ECO:0000305}; AltName: Full=Ethylene response factor 1 {ECO:0000303|PubMed:16891544};	SubName: Full=ethylene response sensor 1 isoform X1 {ECO:0000313|RefSeq:XP_008451541.1};	Sensory transduction histidine kinase	GO:0005789,endoplasmic reticulum membrane; GO:0016021,integral component of membrane; GO:0005524,ATP binding; GO:0046872,metal ion binding; GO:0000155,phosphorelay sensor kinase activity; GO:0009873,ethylene-activated signaling pathway	GAF domain
Cluster-10095.1	K14509 ethylene receptor [EC:2.7.13.-] | (RefSeq) probable ethylene response sensor 1 isoform X1 (A)	probable ethylene response sensor 1 isoform X2 [Momordica charantia]	RecName: Full=Ethylene receptor; EC=2.7.13.3;	SubName: Full=Ethylene receptor {ECO:0000313|EMBL:ABP35644.1};	Sensory transduction histidine kinase	GO:0005789,endoplasmic reticulum membrane; GO:0016021,integral component of membrane; GO:0005524,ATP binding; GO:0051740,ethylene binding; GO:0038199,ethylene receptor activity; GO:0042802,identical protein binding; GO:0046872,metal ion binding; GO:0000155,phosphorelay sensor kinase activity; GO:0051301,cell division; GO:0071281,cellular response to iron ion; GO:0009690,cytokinin metabolic proces…	Histidine kinase-, DNA gyrase B-, and HSP90-like ATPase
Cluster-10095.2	K14509 ethylene receptor [EC:2.7.13.-] | (RefSeq) probable ethylene response sensor 1 isoform X1 (A)	probable ethylene response sensor 1 isoform X2 [Momordica charantia]	RecName: Full=Probable ethylene response sensor 1 {ECO:0000305}; Short=OsERS1 {ECO:0000303|PubMed:16891544}; EC=2.7.13.3 {ECO:0000305}; AltName: Full=Ethylene response factor 1 {ECO:0000303|PubMed:16891544};	SubName: Full=Ethylene receptor {ECO:0000313|EMBL:ABP35644.1};	Sensory transduction histidine kinase	GO:0005789,endoplasmic reticulum membrane; GO:0016021,integral component of membrane; GO:0005524,ATP binding; GO:0046872,metal ion binding; GO:0000155,phosphorelay sensor kinase activity; GO:0009873,ethylene-activated signaling pathway	His Kinase A (phospho-acceptor) domain
Cluster-10095.3	K14509 ethylene receptor [EC:2.7.13.-] | (RefSeq) probable ethylene response sensor 1 isoform X1 (A)	PREDICTED: ethylene response sensor 1 isoform X1 [Cucumis melo]	RecName: Full=Probable ethylene response sensor 1 {ECO:0000305}; Short=OsERS1 {ECO:0000303|PubMed:16891544}; EC=2.7.13.3 {ECO:0000305}; AltName: Full=Ethylene response factor 1 {ECO:0000303|PubMed:16891544};	SubName: Full=ethylene response sensor 1 isoform X1 {ECO:0000313|RefSeq:XP_008451541.1};	Sensory transduction histidine kinase	GO:0005789,endoplasmic reticulum membrane; GO:0016021,integral component of membrane; GO:0005524,ATP binding; GO:0046872,metal ion binding; GO:0000155,phosphorelay sensor kinase activity; GO:0009873,ethylene-activated signaling pathway	GAF domain
Cluster-10095.4	K14509 ethylene receptor [EC:2.7.13.-] | (RefSeq) probable ethylene response sensor 1 (A)	probable ethylene response sensor 1 [Cucurbita maxima]	RecName: Full=Ethylene receptor; EC=2.7.13.3;	SubName: Full=Ethylene receptor {ECO:0000313|EMBL:ABP35644.1};	Sensory transduction histidine kinase	GO:0005789,endoplasmic reticulum membrane; GO:0016021,integral component of membrane; GO:0005524,ATP binding; GO:0051740,ethylene binding; GO:0038199,ethylene receptor activity; GO:0042802,identical protein binding; GO:0046872,metal ion binding; GO:0000155,phosphorelay sensor kinase activity; GO:0051301,cell division; GO:0071281,cellular response to iron ion; GO:0009690,cytokinin metabolic proces…	Histidine kinase-, DNA gyrase B-, and HSP90-like ATPase
Cluster-10095.5	K14509 ethylene receptor [EC:2.7.13.-] | (RefSeq) probable ethylene response sensor 1 isoform X1 (A)	PREDICTED: ethylene response sensor 1 isoform X1 [Cucumis melo]	RecName: Full=Probable ethylene response sensor 1 {ECO:0000305}; Short=OsERS1 {ECO:0000303|PubMed:16891544}; EC=2.7.13.3 {ECO:0000305}; AltName: Full=Ethylene response factor 1 {ECO:0000303|PubMed:16891544};	SubName: Full=ethylene response sensor 1 isoform X1 {ECO:0000313|RefSeq:XP_008451541.1};	Sensory transduction histidine kinase	GO:0005789,endoplasmic reticulum membrane; GO:0016021,integral component of membrane; GO:0005524,ATP binding; GO:0046872,metal ion binding; GO:0000155,phosphorelay sensor kinase activity; GO:0009873,ethylene-activated signaling pathway	GAF domain
Cluster-10095.6	K14509 ethylene receptor [EC:2.7.13.-] | (RefSeq) probable ethylene response sensor 1 isoform X1 (A)	PREDICTED: ethylene response sensor 1 isoform X1 [Cucumis melo]	RecName: Full=Probable ethylene response sensor 1 {ECO:0000305}; Short=OsERS1 {ECO:0000303|PubMed:16891544}; EC=2.7.13.3 {ECO:0000305}; AltName: Full=Ethylene response factor 1 {ECO:0000303|PubMed:16891544};	SubName: Full=ethylene response sensor 1 isoform X1 {ECO:0000313|RefSeq:XP_008451541.1};	Sensory transduction histidine kinase	GO:0005789,endoplasmic reticulum membrane; GO:0016021,integral component of membrane; GO:0005524,ATP binding; GO:0046872,metal ion binding; GO:0000155,phosphorelay sensor kinase activity; GO:0009873,ethylene-activated signaling pathway	GAF domain
Cluster-10095.7	K14509 ethylene receptor [EC:2.7.13.-] | (RefSeq) probable ethylene response sensor 1 isoform X1 (A)	probable ethylene response sensor 1 isoform X1 [Momordica charantia]	RecName: Full=Probable ethylene response sensor 1 {ECO:0000305}; Short=OsERS1 {ECO:0000303|PubMed:16891544}; EC=2.7.13.3 {ECO:0000305}; AltName: Full=Ethylene response factor 1 {ECO:0000303|PubMed:16891544};	SubName: Full=ethylene response sensor 1 isoform X1 {ECO:0000313|RefSeq:XP_008451541.1};	Sensory transduction histidine kinase	GO:0005789,endoplasmic reticulum membrane; GO:0016021,integral component of membrane; GO:0005524,ATP binding; GO:0046872,metal ion binding; GO:0000155,phosphorelay sensor kinase activity; GO:0009873,ethylene-activated signaling pathway	GAF domain
Cluster-10096.0	--	--	--	--	--	--	--
Cluster-10097.0	K00679 phospholipid:diacylglycerol acyltransferase [EC:2.3.1.158] | (RefSeq) phospholipid--sterol O-acyltransferase-like isoform X1 (A)	hypothetical protein Csa_3G607650 [Cucumis sativus]	RecName: Full=Phospholipid--sterol O-acyltransferase; EC=2.3.1.-; AltName: Full=Lecithin-cholesterol acyltransferase-like 2;	SubName: Full=Uncharacterized protein {ECO:0000313|EMBL:KGN58284.1};	Lecithin:cholesterol acyltransferase (LCAT)/Acyl-ceramide synthase	GO:0005783,endoplasmic reticulum; GO:0016021,integral component of membrane; GO:0043231,intracellular membrane-bounded organelle; GO:0031090,organelle membrane; GO:0080096,phosphatidate-sterol O-acyltransferase activity; GO:0004607,phosphatidylcholine-sterol O-acyltransferase activity; GO:0080095,phosphatidylethanolamine-sterol O-acyltransferase activity; GO:0010150,leaf senescence; GO:0016127,st…	Lecithin:cholesterol acyltransferase
Cluster-10098.0	K00679 phospholipid:diacylglycerol acyltransferase [EC:2.3.1.158] | (RefSeq) phospholipid--sterol O-acyltransferase-like isoform X1 (A)	phospholipid--sterol O-acyltransferase isoform X2 [Cucurbita maxima]	RecName: Full=Phospholipid--sterol O-acyltransferase; EC=2.3.1.-; AltName: Full=Lecithin-cholesterol acyltransferase-like 2;	SubName: Full=phospholipid--sterol O-acyltransferase isoform X2 {ECO:0000313|RefSeq:XP_008447398.1};	Lecithin:cholesterol acyltransferase (LCAT)/Acyl-ceramide synthase	GO:0005783,endoplasmic reticulum; GO:0016021,integral component of membrane; GO:0043231,intracellular membrane-bounded organelle; GO:0031090,organelle membrane; GO:0080096,phosphatidate-sterol O-acyltransferase activity; GO:0004607,phosphatidylcholine-sterol O-acyltransferase activity; GO:0080095,phosphatidylethanolamine-sterol O-acyltransferase activity; GO:0010150,leaf senescence; GO:0016127,st…	Lecithin:cholesterol acyltransferase
Cluster-10099.0	K12462 Rho GDP-dissociation inhibitor | (RefSeq) rho GDP-dissociation inhibitor 1-like (A)	rho GDP-dissociation inhibitor 1-like [Cucurbita pepo subsp. pepo]	RecName: Full=Phospholipid--sterol O-acyltransferase; EC=2.3.1.-; AltName: Full=Lecithin-cholesterol acyltransferase-like 2;	SubName: Full=Uncharacterized protein {ECO:0000313|EMBL:KGN58282.1};	Lecithin:cholesterol acyltransferase (LCAT)/Acyl-ceramide synthase	GO:0005783,endoplasmic reticulum; GO:0016021,integral component of membrane; GO:0043231,intracellular membrane-bounded organelle; GO:0031090,organelle membrane; GO:0080096,phosphatidate-sterol O-acyltransferase activity; GO:0004607,phosphatidylcholine-sterol O-acyltransferase activity; GO:0080095,phosphatidylethanolamine-sterol O-acyltransferase activity; GO:0010150,leaf senescence; GO:0016127,st…	RHO protein GDP dissociation inhibitor
Cluster-101.0	K23404 transmembrane anterior posterior transformation protein 1 | (RefSeq) lysine ketoglutarate reductase trans-splicing-related protein, putative (A)	uncharacterized protein LOC111447910 isoform X1 [Cucurbita moschata]	--	SubName: Full=uncharacterized protein LOC103502548 {ECO:0000313|RefSeq:XP_008464732.2};	--	GO:0016021,integral component of membrane	Protein of unknown function (DUF707)
Cluster-1010.0	--	--	--	--	--	--	--
Cluster-10100.0	K11855 ubiquitin carboxyl-terminal hydrolase 36/42 [EC:3.4.19.12] | (RefSeq) ubiquitin carboxyl-terminal hydrolase 17-like isoform X1 (A)	ubiquitin carboxyl-terminal hydrolase 17-like isoform X2 [Momordica charantia]	RecName: Full=Ubiquitin carboxyl-terminal hydrolase 16; EC=3.4.19.12; AltName: Full=Deubiquitinating enzyme 16; Short=AtUBP16; AltName: Full=Ubiquitin thioesterase 16; AltName: Full=Ubiquitin-specific-processing protease 16;	SubName: Full=ubiquitin carboxyl-terminal hydrolase 16-like isoform X2 {ECO:0000313|RefSeq:XP_008444940.1};	Ubiquitin carboxyl-terminal hydrolase	GO:0016021,integral component of membrane; GO:0046872,metal ion binding; GO:0036459,thiol-dependent ubiquitinyl hydrolase activity; GO:0008283,cell proliferation; GO:0009908,flower development; GO:0048366,leaf development; GO:0016579,protein deubiquitination; GO:1901000,regulation of response to salt stress; GO:0009651,response to salt stress; GO:0048364,root development; GO:0048367,shoot system …	Ubiquitin carboxyl-terminal hydrolase
Cluster-10101.0	K00679 phospholipid:diacylglycerol acyltransferase [EC:2.3.1.158] | (RefSeq) phospholipid--sterol O-acyltransferase-like isoform X1 (A)	phospholipid--sterol O-acyltransferase isoform X2 [Cucurbita pepo subsp. pepo]	RecName: Full=Phospholipid--sterol O-acyltransferase; EC=2.3.1.-; AltName: Full=Lecithin-cholesterol acyltransferase-like 2;	SubName: Full=phospholipid--sterol O-acyltransferase isoform X2 {ECO:0000313|RefSeq:XP_008447398.1};	Lecithin:cholesterol acyltransferase (LCAT)/Acyl-ceramide synthase	GO:0005783,endoplasmic reticulum; GO:0016021,integral component of membrane; GO:0043231,intracellular membrane-bounded organelle; GO:0031090,organelle membrane; GO:0080096,phosphatidate-sterol O-acyltransferase activity; GO:0004607,phosphatidylcholine-sterol O-acyltransferase activity; GO:0080095,phosphatidylethanolamine-sterol O-acyltransferase activity; GO:0010150,leaf senescence; GO:0016127,st…	Lecithin:cholesterol acyltransferase
Cluster-10102.0	K00679 phospholipid:diacylglycerol acyltransferase [EC:2.3.1.158] | (RefSeq) phospholipid--sterol O-acyltransferase-like isoform X1 (A)	phospholipid--sterol O-acyltransferase isoform X1 [Cucurbita moschata]	RecName: Full=Phospholipid--sterol O-acyltransferase; EC=2.3.1.-; AltName: Full=Lecithin-cholesterol acyltransferase-like 2;	SubName: Full=phospholipid--sterol O-acyltransferase isoform X4 {ECO:0000313|RefSeq:XP_008447400.1};	Lecithin:cholesterol acyltransferase (LCAT)/Acyl-ceramide synthase	GO:0005783,endoplasmic reticulum; GO:0016021,integral component of membrane; GO:0043231,intracellular membrane-bounded organelle; GO:0031090,organelle membrane; GO:0080096,phosphatidate-sterol O-acyltransferase activity; GO:0004607,phosphatidylcholine-sterol O-acyltransferase activity; GO:0080095,phosphatidylethanolamine-sterol O-acyltransferase activity; GO:0010150,leaf senescence; GO:0016127,st…	Lecithin:cholesterol acyltransferase
Cluster-10103.0	K12462 Rho GDP-dissociation inhibitor | (RefSeq) rho GDP-dissociation inhibitor 1-like (A)	phospholipid--sterol O-acyltransferase isoform X1 [Cucurbita maxima]	RecName: Full=Phospholipid--sterol O-acyltransferase; EC=2.3.1.-; AltName: Full=Lecithin-cholesterol acyltransferase-like 2;	SubName: Full=phospholipid--sterol O-acyltransferase isoform X4 {ECO:0000313|RefSeq:XP_008447400.1};	Lecithin:cholesterol acyltransferase (LCAT)/Acyl-ceramide synthase	GO:0005783,endoplasmic reticulum; GO:0016021,integral component of membrane; GO:0043231,intracellular membrane-bounded organelle; GO:0031090,organelle membrane; GO:0080096,phosphatidate-sterol O-acyltransferase activity; GO:0004607,phosphatidylcholine-sterol O-acyltransferase activity; GO:0080095,phosphatidylethanolamine-sterol O-acyltransferase activity; GO:0010150,leaf senescence; GO:0016127,st…	Lecithin:cholesterol acyltransferase
Cluster-10104.0	K13415 protein brassinosteroid insensitive 1 [EC:2.7.10.1 2.7.11.1] | (RefSeq) uncharacterized LOC103401427 (A)	squamosa promoter-binding-like protein 16 isoform X1 [Cucurbita moschata]	RecName: Full=Teosinte glume architecture 1 {ECO:0000303|PubMed:16079849};	SubName: Full=Uncharacterized protein {ECO:0000313|EMBL:KGN46458.1};	--	GO:0005634,nucleus; GO:0003677,DNA binding; GO:0046872,metal ion binding	SBP domain
Cluster-10105.0	--	--	--	--	--	--	--
Cluster-10106.0	--	--	--	--	--	--	--
Cluster-10107.0	--	--	--	--	--	--	--
Cluster-10108.0	--	PREDICTED: F-box protein SKIP24 [Cucumis sativus]	RecName: Full=F-box protein SKIP24; AltName: Full=SKP1-interacting partner 24;	SubName: Full=Uncharacterized protein {ECO:0000313|EMBL:KGN54654.1};	--	GO:0016567,protein ubiquitination	F-box-like
Cluster-10109.0	--	PREDICTED: F-box protein SKIP24 [Cucumis sativus]	RecName: Full=F-box protein SKIP24; AltName: Full=SKP1-interacting partner 24;	SubName: Full=Uncharacterized protein {ECO:0000313|EMBL:KGN54654.1};	--	GO:0016567,protein ubiquitination	F-box-like
Cluster-1011.0	K13161 heterogeneous nuclear ribonucleoprotein R | (RefSeq) heterogeneous nuclear ribonucleoprotein Q (A)	heterogeneous nuclear ribonucleoprotein Q [Momordica charantia]	RecName: Full=Heterogeneous nuclear ribonucleoprotein Q {ECO:0000305}; Short=hnRNP Q {ECO:0000305}; AltName: Full=Protein LHP1-INTERACTING FACTOR 2 {ECO:0000303|PubMed:21304947};	SubName: Full=heterogeneous nuclear ribonucleoprotein R isoform X2 {ECO:0000313|RefSeq:XP_008437831.1};	Heterogeneous nuclear ribonucleoprotein R (RRM superfamily)	GO:0005737,cytoplasm; GO:0005829,cytosol; GO:0005783,endoplasmic reticulum; GO:0005634,nucleus; GO:0003682,chromatin binding; GO:0003729,mRNA binding; GO:0043565,sequence-specific DNA binding; GO:0071395,cellular response to jasmonic acid stimulus; GO:0042742,defense response to bacterium; GO:0050832,defense response to fungus; GO:0045087,innate immune response; GO:0007275,multicellular organism …	Rrp7 RRM-like N-terminal domain
Cluster-10110.0	--	--	--	--	--	--	--
Cluster-10111.0	--	PREDICTED: uncharacterized protein LOC105435784 [Cucumis sativus]	--	SubName: Full=Uncharacterized protein {ECO:0000313|EMBL:KGN46684.1};	--	--	--
Cluster-10112.0	K03437 RNA methyltransferase, TrmH family | (RefSeq) uncharacterized protein LOC111008099 (A)	uncharacterized protein LOC111008099 [Momordica charantia]	--	SubName: Full=uncharacterized tRNA/rRNA methyltransferase YsgA isoform X1 {ECO:0000313|RefSeq:XP_008450171.1};	SpoU rRNA Methylase family protein	GO:0003723,RNA binding; GO:0008173,RNA methyltransferase activity; GO:0006396,RNA processing	SpoU rRNA Methylase family
Cluster-10113.0	--	--	--	--	--	--	--
Cluster-10114.0	K14638 solute carrier family 15 (peptide/histidine transporter), member 3/4 | (RefSeq) protein NRT1/ PTR FAMILY 6.4-like (A)	protein NRT1/ PTR FAMILY 6.4-like [Cucurbita maxima]	--	SubName: Full=protein NRT1/ PTR FAMILY 6.4 {ECO:0000313|RefSeq:XP_008455932.1};	--	GO:0016021,integral component of membrane; GO:0022857,transmembrane transporter activity	--
Cluster-10115.0	--	--	--	--	--	--	--
Cluster-10116.0	--	PREDICTED: uncharacterized protein LOC101203820 [Cucumis sativus]	--	SubName: Full=Uncharacterized protein {ECO:0000313|EMBL:KGN43497.1};	--	--	FAD dependent oxidoreductase
Cluster-10117.0	K03283 heat shock 70kDa protein 1/2/6/8 | (RefSeq) heat shock cognate 70 kDa protein 2-like isoform X1 (A)	uncharacterized protein LOC111442669 [Cucurbita moschata]	--	SubName: Full=Uncharacterized protein {ECO:0000313|EMBL:KGN55555.1};	--	--	Zinc finger, ZZ type
Cluster-10117.1	--	PREDICTED: uncharacterized protein LOC103493863 [Cucumis melo]	--	SubName: Full=uncharacterized protein LOC103493863 {ECO:0000313|RefSeq:XP_008453038.1};	--	--	PHD-finger
Cluster-10118.0	K15382 solute carrier family 50 (sugar transporter) | (RefSeq) LOW QUALITY PROTEIN: bidirectional sugar transporter SWEET7-like (A)	LOW QUALITY PROTEIN: bidirectional sugar transporter SWEET7-like [Cucurbita maxima]	RecName: Full=Bidirectional sugar transporter SWEET7 {ECO:0000303|PubMed:21107422}; Short=AtSWEET7 {ECO:0000303|PubMed:21107422}; AltName: Full=Protein SUGARS WILL EVENTUALLY BE EXPORTED TRANSPORTERS 7 {ECO:0000303|PubMed:21107422};	RecName: Full=Bidirectional sugar transporter SWEET {ECO:0000256|RuleBase:RU910715};	Multitransmembrane protein	GO:0016021,integral component of membrane; GO:0005887,integral component of plasma membrane; GO:0051119,sugar transmembrane transporter activity; GO:0008643,carbohydrate transport	PQ loop repeat
Cluster-10119.0	--	PREDICTED: protein LAZ1 isoform X2 [Cucumis melo]	RecName: Full=Protein LAZ1 {ECO:0000303|PubMed:20830211}; AltName: Full=Lazarus1 {ECO:0000303|PubMed:20830211};	SubName: Full=protein LAZ1 isoform X2 {ECO:0000313|RefSeq:XP_008447860.1};	Predicted seven transmembrane receptor - rhodopsin family	GO:0005829,cytosol; GO:0012505,endomembrane system; GO:0016021,integral component of membrane; GO:0005886,plasma membrane; GO:0005215,transporter activity; GO:0009626,plant-type hypersensitive response; GO:0012501,programmed cell death	--
Cluster-1012.0	--	--	--	--	--	--	--
Cluster-10120.0	K01939 adenylosuccinate synthase [EC:6.3.4.4] | (RefSeq) adenylosuccinate synthetase 2, chloroplastic (A)	adenylosuccinate synthetase 2, chloroplastic, partial [Momordica charantia]	RecName: Full=Adenylosuccinate synthetase 2, chloroplastic {ECO:0000255|HAMAP-Rule:MF_03125}; Short=AMPSase 2 {ECO:0000255|HAMAP-Rule:MF_03125}; Short=AdSS 2 {ECO:0000255|HAMAP-Rule:MF_03125}; EC=6.3.4.4 {ECO:0000255|HAMAP-Rule:MF_03125}; AltName: Full=IMP--aspartate ligase 2 {ECO:0000255|HAMAP-Rule:MF_03125}; Flags: Precursor;	RecName: Full=Adenylosuccinate synthetase, chloroplastic {ECO:0000256|HAMAP-Rule:MF_03125}; Short=AMPSase {ECO:0000256|HAMAP-Rule:MF_03125}; Short=AdSS {ECO:0000256|HAMAP-Rule:MF_03125}; AltName: Full=IMP--aspartate ligase {ECO:0000256|HAMAP-Rule:MF_03125};	Adenylosuccinate synthase	GO:0009507,chloroplast; GO:0004019,adenylosuccinate synthase activity; GO:0005525,GTP binding; GO:0046872,metal ion binding; GO:0044208,'de novo' AMP biosynthetic process	Adenylosuccinate synthetase
Cluster-10121.0	--	PREDICTED: transmembrane protein 184C isoform X1 [Cucumis sativus]	RecName: Full=Protein LAZ1 {ECO:0000303|PubMed:20830211}; AltName: Full=Lazarus1 {ECO:0000303|PubMed:20830211};	SubName: Full=Uncharacterized protein {ECO:0000313|EMBL:KGN43330.1};	Predicted seven transmembrane receptor - rhodopsin family	GO:0005829,cytosol; GO:0012505,endomembrane system; GO:0016021,integral component of membrane; GO:0005886,plasma membrane; GO:0005215,transporter activity; GO:0009626,plant-type hypersensitive response; GO:0012501,programmed cell death	Organic solute transporter Ostalpha
Cluster-10122.0	--	uncharacterized protein LOC111020765 [Momordica charantia]	RecName: Full=Putative ribonuclease H protein At1g65750; EC=3.1.26.4;	SubName: Full=Uncharacterized protein {ECO:0000313|EMBL:CAN72506.1};	FOG: Reverse transcriptase	GO:0046872,metal ion binding; GO:0003676,nucleic acid binding; GO:0004523,RNA-DNA hybrid ribonuclease activity	zinc-binding in reverse transcriptase
Cluster-10123.0	--	--	--	--	--	--	--
Cluster-10124.0	K23222 nuclease HARBI1 [EC:3.1.-.-] | (RefSeq) uncharacterized protein LOC110711193 (A)	PREDICTED: uncharacterized protein At2g29880-like [Cucumis melo]	--	SubName: Full=uncharacterized protein At2g29880-like {ECO:0000313|RefSeq:XP_008455678.1};	--	--	Myb/SANT-like DNA-binding domain
Cluster-10125.0	K02291 15-cis-phytoene/all-trans-phytoene synthase [EC:2.5.1.32 2.5.1.99] | (RefSeq) phytoene synthase, chloroplastic (A)	phytoene synthase [Luffa aegyptiaca]	RecName: Full=Phytoene synthase, chloroplastic; EC=2.5.1.32; AltName: Full=MEL5; Flags: Precursor;	SubName: Full=Phytoene synthase {ECO:0000313|EMBL:APO14283.1};	Squalene synthetase	GO:0009507,chloroplast; GO:0004310,farnesyl-diphosphate farnesyltransferase activity; GO:0016767,geranylgeranyl-diphosphate geranylgeranyltransferase activity; GO:0051996,squalene synthase activity; GO:0016117,carotenoid biosynthetic process; GO:0006696,ergosterol biosynthetic process	Squalene/phytoene synthase
Cluster-10126.0	K02291 15-cis-phytoene synthase [EC:2.5.1.32] | (RefSeq) phytoene synthase, chloroplastic-like (A)	phytoene synthase [Citrullus lanatus]	RecName: Full=Phytoene synthase, chloroplastic; EC=2.5.1.32; AltName: Full=MEL5; Flags: Precursor;	SubName: Full=Phytoene synthase {ECO:0000313|EMBL:AGT57744.1};	Squalene synthetase	GO:0009507,chloroplast; GO:0004310,farnesyl-diphosphate farnesyltransferase activity; GO:0016767,geranylgeranyl-diphosphate geranylgeranyltransferase activity; GO:0051996,squalene synthase activity; GO:0016117,carotenoid biosynthetic process; GO:0006696,ergosterol biosynthetic process	Squalene/phytoene synthase
Cluster-10127.0	--	titin homolog [Cucurbita pepo subsp. pepo]	--	SubName: Full=Uncharacterized protein {ECO:0000313|EMBL:KGN58139.1};	--	--	--
Cluster-10128.0	--	uncharacterized protein LOC111005156 [Momordica charantia]	--	SubName: Full=Uncharacterized protein {ECO:0000313|EMBL:KGN47625.1};	--	--	HAD superfamily, subfamily IIIB (Acid phosphatase)
Cluster-1013.0	K17768 mitochondrial import receptor subunit TOM70 | (RefSeq) protein PHOX1-like (A)	PREDICTED: uncharacterized protein LOC101217917 [Cucumis sativus]	RecName: Full=Protein PHOX1 {ECO:0000303|PubMed:20856808}; AltName: Full=Protein MADB1 {ECO:0000303|PubMed:28096376}; AltName: Full=Putative myosin adapter B1 {ECO:0000303|PubMed:28096376};	SubName: Full=Uncharacterized protein {ECO:0000313|EMBL:KGN55465.1};	Myosin assembly protein/sexual cycle protein and related proteins	GO:0030659,cytoplasmic vesicle membrane	Fis1 C-terminal tetratricopeptide repeat
Cluster-10130.0	--	conserved hypothetical protein [Ricinus communis]	--	SubName: Full=Uncharacterized protein {ECO:0000313|EMBL:EEF26585.1};	--	--	--
Cluster-10131.0	K19613 leucine-rich repeat protein SHOC2 | (RefSeq) TMV resistance protein N-like (A)	TMV resistance protein N-like isoform X1 [Cucurbita maxima]	--	SubName: Full=RGH14 {ECO:0000313|EMBL:AGH33842.1};	--	GO:0043531,ADP binding; GO:0007165,signal transduction	--
Cluster-10132.0	--	TMV resistance protein N-like isoform X2 [Cucurbita moschata]	--	SubName: Full=RGH14 {ECO:0000313|EMBL:AGH33842.1};	--	GO:0043531,ADP binding; GO:0007165,signal transduction	--
Cluster-10133.0	K15083 DNA repair protein RAD16 | (RefSeq) hypothetical protein (A)	helicase-like transcription factor CHR28 [Cucurbita moschata]	RecName: Full=Helicase-like transcription factor CHR28 {ECO:0000305}; EC=3.6.4.- {ECO:0000305}; AltName: Full=Protein CHROMATIN REMODELING 28 {ECO:0000305}; AltName: Full=Protein SNF2-RING-HELICASE-LIKE 2 {ECO:0000303|PubMed:25425661};	SubName: Full=helicase-like transcription factor CHR28 {ECO:0000313|RefSeq:XP_008465259.1, ECO:0000313|RefSeq:XP_008465264.1};	Helicase-like transcription factor HLTF/DNA helicase RAD5, DEAD-box superfamily	GO:0005737,cytoplasm; GO:0005634,nucleus; GO:0005524,ATP binding; GO:0003677,DNA binding; GO:0004386,helicase activity; GO:0046872,metal ion binding; GO:0016569,covalent chromatin modification; GO:0006355,regulation of transcription, DNA-templated; GO:0080188,RNA-directed DNA methylation; GO:0006351,transcription, DNA-templated	Prokaryotic RING finger family 4
Cluster-10134.0	K15083 DNA repair protein RAD16 | (RefSeq) hypothetical protein (A)	helicase-like transcription factor CHR28 [Cucurbita moschata]	RecName: Full=Helicase-like transcription factor CHR28 {ECO:0000305}; EC=3.6.4.- {ECO:0000305}; AltName: Full=Protein CHROMATIN REMODELING 28 {ECO:0000305}; AltName: Full=Protein SNF2-RING-HELICASE-LIKE 2 {ECO:0000303|PubMed:25425661};	SubName: Full=helicase-like transcription factor CHR28 {ECO:0000313|RefSeq:XP_008465259.1, ECO:0000313|RefSeq:XP_008465264.1};	Helicase-like transcription factor HLTF/DNA helicase RAD5, DEAD-box superfamily	GO:0005737,cytoplasm; GO:0005634,nucleus; GO:0005524,ATP binding; GO:0003677,DNA binding; GO:0004386,helicase activity; GO:0046872,metal ion binding; GO:0016569,covalent chromatin modification; GO:0006355,regulation of transcription, DNA-templated; GO:0080188,RNA-directed DNA methylation; GO:0006351,transcription, DNA-templated	Prokaryotic RING finger family 4
Cluster-10134.1	K15173 transcription termination factor 2 [EC:3.6.4.-] | (RefSeq) helicase-like transcription factor CHR28 (A)	helicase-like transcription factor CHR28 [Cucurbita moschata]	RecName: Full=Helicase-like transcription factor CHR28 {ECO:0000305}; EC=3.6.4.- {ECO:0000305}; AltName: Full=Protein CHROMATIN REMODELING 28 {ECO:0000305}; AltName: Full=Protein SNF2-RING-HELICASE-LIKE 2 {ECO:0000303|PubMed:25425661};	SubName: Full=helicase-like transcription factor CHR28 {ECO:0000313|RefSeq:XP_008465259.1, ECO:0000313|RefSeq:XP_008465264.1};	Helicase-like transcription factor HLTF/DNA helicase RAD5, DEAD-box superfamily	GO:0005737,cytoplasm; GO:0005634,nucleus; GO:0005524,ATP binding; GO:0003677,DNA binding; GO:0004386,helicase activity; GO:0046872,metal ion binding; GO:0016569,covalent chromatin modification; GO:0006355,regulation of transcription, DNA-templated; GO:0080188,RNA-directed DNA methylation; GO:0006351,transcription, DNA-templated	Helicase conserved C-terminal domain
Cluster-10135.0	K15173 transcription termination factor 2 [EC:3.6.4.-] | (RefSeq) helicase-like transcription factor CHR28 (A)	helicase-like transcription factor CHR28 [Cucurbita moschata]	RecName: Full=Helicase-like transcription factor CHR28 {ECO:0000305}; EC=3.6.4.- {ECO:0000305}; AltName: Full=Protein CHROMATIN REMODELING 28 {ECO:0000305}; AltName: Full=Protein SNF2-RING-HELICASE-LIKE 2 {ECO:0000303|PubMed:25425661};	SubName: Full=helicase-like transcription factor CHR28 {ECO:0000313|RefSeq:XP_008465259.1, ECO:0000313|RefSeq:XP_008465264.1};	Helicase-like transcription factor HLTF/DNA helicase RAD5, DEAD-box superfamily	GO:0005737,cytoplasm; GO:0005634,nucleus; GO:0005524,ATP binding; GO:0003677,DNA binding; GO:0004386,helicase activity; GO:0046872,metal ion binding; GO:0016569,covalent chromatin modification; GO:0006355,regulation of transcription, DNA-templated; GO:0080188,RNA-directed DNA methylation; GO:0006351,transcription, DNA-templated	Helicase conserved C-terminal domain
Cluster-10136.0	--	helicase-like transcription factor CHR28 [Cucurbita moschata]	RecName: Full=Helicase-like transcription factor CHR28 {ECO:0000305}; EC=3.6.4.- {ECO:0000305}; AltName: Full=Protein CHROMATIN REMODELING 28 {ECO:0000305}; AltName: Full=Protein SNF2-RING-HELICASE-LIKE 2 {ECO:0000303|PubMed:25425661};	SubName: Full=helicase-like transcription factor CHR28 {ECO:0000313|RefSeq:XP_008465259.1, ECO:0000313|RefSeq:XP_008465264.1};	Helicase-like transcription factor HLTF/DNA helicase RAD5, DEAD-box superfamily	GO:0005737,cytoplasm; GO:0005634,nucleus; GO:0005524,ATP binding; GO:0003677,DNA binding; GO:0004386,helicase activity; GO:0046872,metal ion binding; GO:0016569,covalent chromatin modification; GO:0006355,regulation of transcription, DNA-templated; GO:0080188,RNA-directed DNA methylation; GO:0006351,transcription, DNA-templated	--
Cluster-10137.0	--	--	--	--	--	--	--
Cluster-10138.0	--	--	--	--	--	--	--
Cluster-10139.0	K01514 exopolyphosphatase [EC:3.6.1.11] | (RefSeq) exopolyphosphatase PRUNE1-like isoform X1 (A)	exopolyphosphatase PRUNE1-like isoform X2 [Momordica charantia]	--	--	--	--	--
Cluster-1014.0	--	--	--	--	--	--	--
Cluster-10140.0	K05909 laccase [EC:1.10.3.2] | (RefSeq) laccase-1 (A)	laccase-1 [Cucurbita pepo subsp. pepo]	RecName: Full=Laccase-1; EC=1.10.3.2; AltName: Full=Benzenediol:oxygen oxidoreductase 1; AltName: Full=Diphenol oxidase 1; AltName: Full=Urishiol oxidase 1; Flags: Precursor;	RecName: Full=Laccase {ECO:0000256|RuleBase:RU361119}; EC=1.10.3.2 {ECO:0000256|RuleBase:RU361119}; AltName: Full=Benzenediol:oxygen oxidoreductase {ECO:0000256|RuleBase:RU361119}; AltName: Full=Diphenol oxidase {ECO:0000256|RuleBase:RU361119}; AltName: Full=Urishiol oxidase {ECO:0000256|RuleBase:RU361119};	Multicopper oxidases	GO:0048046,apoplast; GO:0005507,copper ion binding; GO:0052716,hydroquinone:oxygen oxidoreductase activity; GO:0016722,oxidoreductase activity, oxidizing metal ions; GO:0046274,lignin catabolic process	Multicopper oxidase
Cluster-10141.0	K05909 laccase [EC:1.10.3.2] | (RefSeq) laccase-1 (A)	laccase-1 [Momordica charantia]	RecName: Full=Laccase-1; EC=1.10.3.2; AltName: Full=Benzenediol:oxygen oxidoreductase 1; AltName: Full=Diphenol oxidase 1; AltName: Full=Urishiol oxidase 1; Flags: Precursor;	RecName: Full=Laccase {ECO:0000256|RuleBase:RU361119}; EC=1.10.3.2 {ECO:0000256|RuleBase:RU361119}; AltName: Full=Benzenediol:oxygen oxidoreductase {ECO:0000256|RuleBase:RU361119}; AltName: Full=Diphenol oxidase {ECO:0000256|RuleBase:RU361119}; AltName: Full=Urishiol oxidase {ECO:0000256|RuleBase:RU361119};	Multicopper oxidases	GO:0048046,apoplast; GO:0005507,copper ion binding; GO:0052716,hydroquinone:oxygen oxidoreductase activity; GO:0016722,oxidoreductase activity, oxidizing metal ions; GO:0046274,lignin catabolic process	Multicopper oxidase
Cluster-10142.0	K02184 formin 2 | (RefSeq) formin-like protein 14 isoform X1 (A)	formin-like protein 14 [Momordica charantia]	RecName: Full=Formin-like protein 3; AltName: Full=OsFH3;	RecName: Full=Formin-like protein {ECO:0000256|RuleBase:RU361260};	--	GO:0004721,phosphoprotein phosphatase activity	Formin Homology 2 Domain
Cluster-10143.0	--	--	--	--	--	--	--
Cluster-10144.0	--	hypothetical protein Csa_4G129550 [Cucumis sativus]	--	SubName: Full=Uncharacterized protein {ECO:0000313|EMBL:KGN53789.1};	--	--	--
Cluster-10145.0	K00059 3-oxoacyl-[acyl-carrier protein] reductase [EC:1.1.1.100] | (RefSeq) uncharacterized protein LOC112507113 (A)	PREDICTED: 3-oxoacyl-[acyl-carrier-protein]	RecName: Full=Glucose and ribitol dehydrogenase; EC=1.1.1.-; AltName: Full=Carrot ABA-induced in somatic embryos 5 protein;	SubName: Full=3-oxoacyl-[acyl-carrier-protein] reductase FabG-like {ECO:0000313|RefSeq:XP_008443382.1};	Reductases with broad range of substrate specificities	GO:0016491,oxidoreductase activity	NAD dependent epimerase/dehydratase family
Cluster-10146.0	--	--	--	--	--	--	--
Cluster-10147.0	K00059 3-oxoacyl-[acyl-carrier protein] reductase [EC:1.1.1.100] | (RefSeq) uncharacterized protein LOC112507113 (A)	uncharacterized protein LOC111465882 [Cucurbita maxima]	RecName: Full=3-oxoacyl-[acyl-carrier-protein] reductase, chloroplastic; EC=1.1.1.100; AltName: Full=3-ketoacyl-acyl carrier protein reductase; Flags: Precursor;	SubName: Full=3-oxoacyl-[acyl-carrier-protein] reductase FabG-like {ECO:0000313|RefSeq:XP_008455729.1};	Reductases with broad range of substrate specificities	GO:0009507,chloroplast; GO:0102131,3-oxo-glutaryl-[acp] methyl ester reductase activity; GO:0102132,3-oxo-pimeloyl-[acp] methyl ester reductase activity; GO:0004316,3-oxoacyl-[acyl-carrier-protein] reductase (NADPH) activity; GO:0051287,NAD binding; GO:0006633,fatty acid biosynthetic process	NAD dependent epimerase/dehydratase family
Cluster-10148.0	K00059 3-oxoacyl-[acyl-carrier protein] reductase [EC:1.1.1.100] | (RefSeq) uncharacterized protein LOC112507113 (A)	uncharacterized protein LOC111465882 [Cucurbita maxima]	RecName: Full=3-oxoacyl-[acyl-carrier-protein] reductase, chloroplastic; EC=1.1.1.100; AltName: Full=3-ketoacyl-acyl carrier protein reductase; Flags: Precursor;	SubName: Full=3-oxoacyl-[acyl-carrier-protein] reductase FabG-like {ECO:0000313|RefSeq:XP_008455729.1};	Reductases with broad range of substrate specificities	GO:0009507,chloroplast; GO:0102131,3-oxo-glutaryl-[acp] methyl ester reductase activity; GO:0102132,3-oxo-pimeloyl-[acp] methyl ester reductase activity; GO:0004316,3-oxoacyl-[acyl-carrier-protein] reductase (NADPH) activity; GO:0051287,NAD binding; GO:0006633,fatty acid biosynthetic process	NAD dependent epimerase/dehydratase family
Cluster-10149.0	--	--	--	--	--	--	--
Cluster-1015.0	K13356 alcohol-forming fatty acyl-CoA reductase [EC:1.2.1.84] | (RefSeq) fatty acyl-CoA reductase 3-like (A)	PREDICTED: rhodanese-like domain-containing protein 9, chloroplastic isoform X2 [Cucumis melo]	RecName: Full=Rhodanese-like domain-containing protein 9, chloroplastic; AltName: Full=Sulfurtransferase 9; Short=AtStr9; Flags: Precursor;	SubName: Full=rhodanese-like domain-containing protein 9, chloroplastic isoform X2 {ECO:0000313|RefSeq:XP_008442229.1};	--	GO:0009507,chloroplast; GO:0009534,chloroplast thylakoid; GO:0009535,chloroplast thylakoid membrane; GO:0016021,integral component of membrane	Rhodanese-like domain
Cluster-10150.0	--	--	--	--	--	--	--
Cluster-10151.0	--	--	--	--	--	--	--
Cluster-10152.0	K19329 WW domain-containing oxidoreductase | (RefSeq) short-chain dehydrogenase TIC 32, chloroplastic-like (A)	PREDICTED: short-chain dehydrogenase TIC 32, chloroplastic-like isoform X1 [Cucumis sativus]	RecName: Full=Short-chain dehydrogenase TIC 32, chloroplastic; EC=1.1.1.-; AltName: Full=Translocon at the inner envelope membrane of chloroplasts 32; Short=PsTIC32;	SubName: Full=Uncharacterized protein {ECO:0000313|EMBL:KGN49937.1};	Dehydrogenases with different specificities (related to short-chain alcohol dehydrogenases)	GO:0009706,chloroplast inner membrane; GO:0005516,calmodulin binding; GO:0016491,oxidoreductase activity; GO:0015031,protein transport	NAD dependent epimerase/dehydratase family
Cluster-10153.0	--	--	--	--	--	--	--
Cluster-10154.0	K14294 partner of Y14 and mago | (RefSeq) partner of Y14 and mago isoform X1 (A)	partner of Y14 and mago isoform X2 [Momordica charantia]	RecName: Full=Partner of Y14 and mago {ECO:0000305}; Short=AtPYM {ECO:0000303|PubMed:21676911};	SubName: Full=partner of Y14 and mago isoform X2 {ECO:0000313|RefSeq:XP_008455125.1};	Uncharacterized conserved protein	GO:0005737,cytoplasm; GO:0005730,nucleolus; GO:0005654,nucleoplasm; GO:0003723,RNA binding; GO:0051028,mRNA transport; GO:0000184,nuclear-transcribed mRNA catabolic process, nonsense-mediated decay; GO:0010628,positive regulation of gene expression; GO:0006417,regulation of translation	--
Cluster-10154.1	K14294 partner of Y14 and mago | (RefSeq) partner of Y14 and mago isoform X1 (A)	partner of Y14 and mago isoform X1 [Momordica charantia]	RecName: Full=Partner of Y14 and mago {ECO:0000305}; Short=AtPYM {ECO:0000303|PubMed:21676911};	SubName: Full=Uncharacterized protein {ECO:0000313|EMBL:KGN43775.1};	Uncharacterized conserved protein	GO:0005737,cytoplasm; GO:0005730,nucleolus; GO:0005654,nucleoplasm; GO:0003723,RNA binding; GO:0051028,mRNA transport; GO:0000184,nuclear-transcribed mRNA catabolic process, nonsense-mediated decay; GO:0010628,positive regulation of gene expression; GO:0006417,regulation of translation	Nas2 N_terminal domain
Cluster-10155.0	--	--	--	--	--	--	--
Cluster-10156.0	K22262 WD repeat and FYVE domain-containing protein 3 | (RefSeq) protein SPIRRIG (A)	pentatricopeptide repeat-containing protein At5g55740, chloroplastic [Cucurbita pepo subsp. pepo]	RecName: Full=Pentatricopeptide repeat-containing protein At5g55740, chloroplastic; AltName: Full=Protein CHLORORESPIRATORY REDUCTION 21; Flags: Precursor;	SubName: Full=Uncharacterized protein {ECO:0000313|EMBL:KGN65393.1};	FOG: PPR repeat	GO:0009507,chloroplast; GO:0043231,intracellular membrane-bounded organelle; GO:0004519,endonuclease activity; GO:0003723,RNA binding; GO:0016556,mRNA modification	DYW family of nucleic acid deaminases
Cluster-10157.0	K12859 U5 snRNP protein, DIM1 family | (RefSeq) POPTRDRAFT_562806; hypothetical protein (A)	hypothetical protein POPTR_0007s07645g [Populus trichocarpa]	RecName: Full=Thioredoxin-like protein YLS8; AltName: Full=Protein YELLOW-LEAF-SPECIFIC GENE 8;	SubName: Full=Uncharacterized protein {ECO:0000313|EMBL:EEE90521.1};	Component of the U4/U6.U5 snRNP/mitosis protein DIM1	GO:0005737,cytoplasm; GO:0005634,nucleus; GO:0005681,spliceosomal complex; GO:0046540,U4/U6 x U5 tri-snRNP complex; GO:0005682,U5 snRNP; GO:0000245,spliceosomal complex assembly	Mitosis protein DIM1
Cluster-10159.0	--	--	--	--	--	--	--
Cluster-1016.0	K03294 basic amino acid/polyamine antiporter, APA family | (RefSeq) cationic amino acid transporter 9, chloroplastic (A)	cationic amino acid transporter 9, chloroplastic, partial [Momordica charantia]	RecName: Full=Cationic amino acid transporter 9, chloroplastic; Flags: Precursor;	SubName: Full=Cationic amino acid transporter 9 {ECO:0000313|EMBL:EXB37625.1};	Amino acid transporters	GO:0031969,chloroplast membrane; GO:0016021,integral component of membrane; GO:0005774,vacuolar membrane; GO:0015171,amino acid transmembrane transporter activity	C-terminus of AA_permease
Cluster-10160.0	--	PREDICTED: transcription factor bHLH121 isoform X1 [Cucumis melo]	--	SubName: Full=transcription factor bHLH121 isoform X1 {ECO:0000313|RefSeq:XP_008457648.1};	--	GO:0046983,protein dimerization activity	--
Cluster-10161.0	K01206 alpha-L-fucosidase [EC:3.2.1.51] | (RefSeq) hypothetical protein (A)	GDSL esterase/lipase At4g01130 [Cucurbita moschata]	RecName: Full=GDSL esterase/lipase At4g01130; EC=3.1.1.-; AltName: Full=Extracellular lipase At4g01130; Flags: Precursor;	SubName: Full=GDSL esterase/lipase At4g01130 isoform X2 {ECO:0000313|RefSeq:XP_008458153.1};	--	GO:0005576,extracellular region; GO:0016788,hydrolase activity, acting on ester bonds; GO:0016042,lipid catabolic process	GDSL-like Lipase/Acylhydrolase
Cluster-10162.0	--	--	--	--	--	--	--
Cluster-10163.0	K23404 transmembrane anterior posterior transformation protein 1 | (RefSeq) lysine ketoglutarate reductase trans-splicing-related protein, putative (A)	uncharacterized protein LOC111490034 [Cucurbita maxima]	--	SubName: Full=Uncharacterized protein {ECO:0000313|EMBL:KGN49567.1};	--	GO:0016021,integral component of membrane	Protein of unknown function (DUF707)
Cluster-10164.0	K14832 ribosome biogenesis protein MAK21 | (RefSeq) CCAAT/enhancer-binding protein zeta (A)	CCAAT/enhancer-binding protein zeta [Cucurbita pepo subsp. pepo]	--	SubName: Full=CCAAT/enhancer-binding protein zeta {ECO:0000313|RefSeq:XP_008462258.1};	CAATT-binding transcription factor/60S ribosomal subunit biogenesis protein	--	CBF/Mak21 family
Cluster-10165.0	K10144 RING finger and CHY zinc finger domain-containing protein 1 [EC:2.3.2.27] | (RefSeq) RING finger and CHY zinc finger domain-containing protein 1-like (A)	PREDICTED: RING finger and CHY zinc finger domain-containing protein 1-like [Cucumis sativus]	RecName: Full=E3 ubiquitin-protein ligase RZFP34 {ECO:0000305}; EC=2.3.2.27 {ECO:0000269|PubMed:26508764}; AltName: Full=CHY zinc-finger and RING protein 1 {ECO:0000303|PubMed:26508764}; AltName: Full=RING zinc-finger protein 34 {ECO:0000305}; AltName: Full=RZFP34 protein homolog {ECO:0000303|PubMed:25002225}; Short=AtRZPF34 {ECO:0000303|PubMed:25002225};	SubName: Full=Uncharacterized protein {ECO:0000313|EMBL:KGN48202.1};	Zn-finger protein	GO:0005783,endoplasmic reticulum; GO:0005634,nucleus; GO:0016740,transferase activity; GO:0008270,zinc ion binding; GO:0016567,protein ubiquitination; GO:1902456,regulation of stomatal opening	Zinc-ribbon
Cluster-10166.0	--	uncharacterized protein LOC111798534 isoform X2 [Cucurbita pepo subsp. pepo]	--	SubName: Full=transcription factor bHLH110 {ECO:0000313|RefSeq:XP_008444742.1};	--	GO:0046983,protein dimerization activity	--
Cluster-10167.0	K11000 callose synthase [EC:2.4.1.-] | (RefSeq) callose synthase 7 isoform X1 (A)	callose synthase 7 isoform X1 [Momordica charantia]	RecName: Full=Callose synthase 7; EC=2.4.1.34; AltName: Full=1,3-beta-glucan synthase; AltName: Full=Protein GLUCAN SYNTHASE-LIKE 7;	SubName: Full=callose synthase 7 {ECO:0000313|RefSeq:XP_008447128.1};	1,3-beta-glucan synthase/callose synthase catalytic subunit	GO:0000148,1,3-beta-D-glucan synthase complex; GO:0016021,integral component of membrane; GO:0003843,1,3-beta-D-glucan synthase activity; GO:0006075,(1->3)-beta-D-glucan biosynthetic process; GO:0080165,callose deposition in phloem sieve plate; GO:0071555,cell wall organization; GO:0010233,phloem transport; GO:0008360,regulation of cell shape	1,3-beta-glucan synthase component
Cluster-10168.0	K11000 callose synthase [EC:2.4.1.-] | (RefSeq) callose synthase 7-like (A)	callose synthase 7 isoform X2 [Momordica charantia]	RecName: Full=Putative callose synthase 6; EC=2.4.1.34; AltName: Full=1,3-beta-glucan synthase; AltName: Full=Protein GLUCAN SYNTHASE-LIKE 11;	SubName: Full=callose synthase 7 {ECO:0000313|RefSeq:XP_008447128.1};	1,3-beta-glucan synthase/callose synthase catalytic subunit	GO:0000148,1,3-beta-D-glucan synthase complex; GO:0016021,integral component of membrane; GO:0003843,1,3-beta-D-glucan synthase activity; GO:0006075,(1->3)-beta-D-glucan biosynthetic process; GO:0071555,cell wall organization; GO:0008360,regulation of cell shape	1,3-beta-glucan synthase component
Cluster-10169.0	K11000 callose synthase [EC:2.4.1.-] | (RefSeq) callose synthase 7-like (A)	callose synthase 7-like [Cucurbita moschata]	RecName: Full=Callose synthase 7; EC=2.4.1.34; AltName: Full=1,3-beta-glucan synthase; AltName: Full=Protein GLUCAN SYNTHASE-LIKE 7;	SubName: Full=callose synthase 7 {ECO:0000313|RefSeq:XP_008447128.1};	1,3-beta-glucan synthase/callose synthase catalytic subunit	GO:0000148,1,3-beta-D-glucan synthase complex; GO:0016021,integral component of membrane; GO:0003843,1,3-beta-D-glucan synthase activity; GO:0006075,(1->3)-beta-D-glucan biosynthetic process; GO:0080165,callose deposition in phloem sieve plate; GO:0071555,cell wall organization; GO:0010233,phloem transport; GO:0008360,regulation of cell shape	1,3-beta-glucan synthase component
Cluster-1017.0	--	--	--	--	--	--	--
Cluster-10170.0	K11000 callose synthase [EC:2.4.1.-] | (RefSeq) callose synthase 5-like (A)	hypothetical protein Csa_2G302170 [Cucumis sativus]	RecName: Full=Callose synthase 5; EC=2.4.1.34; AltName: Full=1,3-beta-glucan synthase; AltName: Full=Protein GLUCAN SYNTHASE-LIKE 2; AltName: Full=Protein LESS ADHERENT POLLEN 1;	SubName: Full=Uncharacterized protein {ECO:0000313|EMBL:KGN62150.1};	1,3-beta-glucan synthase/callose synthase catalytic subunit	GO:0000148,1,3-beta-D-glucan synthase complex; GO:0016021,integral component of membrane; GO:0003843,1,3-beta-D-glucan synthase activity; GO:0006075,(1->3)-beta-D-glucan biosynthetic process; GO:0071555,cell wall organization; GO:0009556,microsporogenesis; GO:0009846,pollen germination; GO:0009860,pollen tube growth; GO:0010208,pollen wall assembly; GO:0008360,regulation of cell shape; GO:0080092…	1,3-beta-glucan synthase component
Cluster-10170.1	K11000 callose synthase [EC:2.4.1.-] | (RefSeq) callose synthase 5-like (A)	hypothetical protein Csa_2G302250 [Cucumis sativus]	RecName: Full=Callose synthase 5; EC=2.4.1.34; AltName: Full=1,3-beta-glucan synthase; AltName: Full=Protein GLUCAN SYNTHASE-LIKE 2; AltName: Full=Protein LESS ADHERENT POLLEN 1;	SubName: Full=Uncharacterized protein {ECO:0000313|EMBL:KGN62159.1};	1,3-beta-glucan synthase/callose synthase catalytic subunit	GO:0000148,1,3-beta-D-glucan synthase complex; GO:0016021,integral component of membrane; GO:0003843,1,3-beta-D-glucan synthase activity; GO:0006075,(1->3)-beta-D-glucan biosynthetic process; GO:0071555,cell wall organization; GO:0009556,microsporogenesis; GO:0009846,pollen germination; GO:0009860,pollen tube growth; GO:0010208,pollen wall assembly; GO:0008360,regulation of cell shape; GO:0080092…	1,3-beta-glucan synthase component
Cluster-10171.0	K22753 E3 ubiquitin-protein ligase RNF6 [EC:2.3.2.27] | (RefSeq) probable E3 ubiquitin-protein ligase HIP1 (A)	PREDICTED: dentin sialophosphoprotein-like isoform X1 [Cucumis melo]	RecName: Full=E3 ubiquitin-protein ligase MBR2; EC=2.3.2.27; AltName: Full=HAL3-interacting protein 1 homolog; Short=AtHIP1; AltName: Full=MED25-binding RING-H2 protein 2; AltName: Full=RING-H2 finger MBR2; AltName: Full=RING-type E3 ubiquitin transferase MBR2 {ECO:0000305};	SubName: Full=dentin sialophosphoprotein-like isoform X1 {ECO:0000313|RefSeq:XP_008445085.1};	FOG: Predicted E3 ubiquitin ligase	GO:0046872,metal ion binding; GO:0061630,ubiquitin protein ligase activity; GO:0009908,flower development; GO:0043161,proteasome-mediated ubiquitin-dependent protein catabolic process; GO:0040008,regulation of growth; GO:0010228,vegetative to reproductive phase transition of meristem	Anaphase-promoting complex subunit 11 RING-H2 finger
Cluster-10172.0	K22753 E3 ubiquitin-protein ligase RNF6 [EC:2.3.2.27] | (RefSeq) probable E3 ubiquitin-protein ligase HIP1 (A)	PREDICTED: dentin sialophosphoprotein-like isoform X1 [Cucumis melo]	RecName: Full=E3 ubiquitin-protein ligase MBR2; EC=2.3.2.27; AltName: Full=HAL3-interacting protein 1 homolog; Short=AtHIP1; AltName: Full=MED25-binding RING-H2 protein 2; AltName: Full=RING-H2 finger MBR2; AltName: Full=RING-type E3 ubiquitin transferase MBR2 {ECO:0000305};	SubName: Full=dentin sialophosphoprotein-like isoform X1 {ECO:0000313|RefSeq:XP_008445085.1};	FOG: Predicted E3 ubiquitin ligase	GO:0046872,metal ion binding; GO:0061630,ubiquitin protein ligase activity; GO:0009908,flower development; GO:0043161,proteasome-mediated ubiquitin-dependent protein catabolic process; GO:0040008,regulation of growth; GO:0010228,vegetative to reproductive phase transition of meristem	Anaphase-promoting complex subunit 11 RING-H2 finger
Cluster-10173.0	--	putative SERF-like protein [Cucurbita pepo subsp. pepo]	--	SubName: Full=Uncharacterized protein {ECO:0000313|EMBL:KRH07556.1};	--	--	4F5 protein family
Cluster-10174.0	K22753 E3 ubiquitin-protein ligase RNF6 [EC:2.3.2.27] | (RefSeq) probable E3 ubiquitin-protein ligase HIP1 (A)	probable E3 ubiquitin-protein ligase RHG1A isoform X1 [Cucurbita pepo subsp. pepo]	RecName: Full=Probable E3 ubiquitin-protein ligase HIP1; EC=2.3.2.27; AltName: Full=HAL3-interacting protein 1; Short=OsHIP1; AltName: Full=RING-H2 finger HIP1; AltName: Full=RING-type E3 ubiquitin transferase HIP1 {ECO:0000305};	SubName: Full=dentin sialophosphoprotein-like isoform X1 {ECO:0000313|RefSeq:XP_008445085.1};	FOG: Predicted E3 ubiquitin ligase	GO:0046872,metal ion binding; GO:0061630,ubiquitin protein ligase activity; GO:0043161,proteasome-mediated ubiquitin-dependent protein catabolic process; GO:0040008,regulation of growth	--
Cluster-10175.0	--	--	--	--	--	--	--
Cluster-10176.0	--	--	--	--	--	--	--
Cluster-10177.0	K15075 DNA repair/transcription protein MET18/MMS19 | (RefSeq) MMS19 nucleotide excision repair protein homolog isoform X1 (A)	MMS19 nucleotide excision repair protein homolog isoform X2 [Cucurbita maxima]	RecName: Full=MMS19 nucleotide excision repair protein homolog {ECO:0000305}; AltName: Full=MET18 homolog {ECO:0000303|PubMed:23104832}; AltName: Full=MMS19-like protein {ECO:0000305};	SubName: Full=MMS19 nucleotide excision repair protein homolog isoform X4 {ECO:0000313|RefSeq:XP_008462419.1};	DNA repair/transcription protein Mms19	GO:0005737,cytoplasm; GO:0005634,nucleus	RNAPII transcription regulator C-terminal
Cluster-10178.0	--	uncharacterized protein LOC111490379 isoform X2 [Cucurbita maxima]	--	SubName: Full=Uncharacterized protein {ECO:0000313|EMBL:KGN65922.1};	--	--	--
Cluster-10179.0	--	PREDICTED: uncharacterized protein LOC103493824 [Cucumis melo]	--	SubName: Full=uncharacterized protein LOC103493824 {ECO:0000313|RefSeq:XP_008452984.1};	--	--	--
Cluster-1018.0	--	--	--	--	--	--	--
Cluster-10180.0	K11000 callose synthase [EC:2.4.1.-] | (RefSeq) callose synthase 7 (A)	putative callose synthase 6 [Arachis duranensis]	RecName: Full=Putative callose synthase 6; EC=2.4.1.34; AltName: Full=1,3-beta-glucan synthase; AltName: Full=Protein GLUCAN SYNTHASE-LIKE 11;	SubName: Full=Uncharacterized protein {ECO:0000313|EMBL:KGN44263.1};	1,3-beta-glucan synthase/callose synthase catalytic subunit	GO:0000148,1,3-beta-D-glucan synthase complex; GO:0016021,integral component of membrane; GO:0003843,1,3-beta-D-glucan synthase activity; GO:0006075,(1->3)-beta-D-glucan biosynthetic process; GO:0071555,cell wall organization; GO:0008360,regulation of cell shape	1,3-beta-glucan synthase component
Cluster-10181.0	--	pentatricopeptide repeat-containing protein At1g74850, chloroplastic isoform X2 [Cucurbita maxima]	RecName: Full=Pentatricopeptide repeat-containing protein At1g74850, chloroplastic; AltName: Full=Protein PLASTID TRANSCRIPTIONALLY ACTIVE 2; Flags: Precursor;	SubName: Full=pentatricopeptide repeat-containing protein At1g74850, chloroplastic isoform X1 {ECO:0000313|RefSeq:XP_008437850.1};	FOG: PPR repeat	GO:0009507,chloroplast; GO:0009295,nucleoid; GO:0009508,plastid chromosome; GO:0004519,endonuclease activity; GO:0003723,RNA binding; GO:0045893,positive regulation of transcription, DNA-templated; GO:0009451,RNA modification; GO:0042793,plastid transcription	--
Cluster-10182.0	K17710 pentatricopeptide repeat domain-containing protein 1 | (RefSeq) PPR4; predicted mitochondrial protein (A)	PREDICTED: pentatricopeptide repeat-containing protein At1g74850, chloroplastic isoform X2 [Cucumis melo]	RecName: Full=Pentatricopeptide repeat-containing protein At1g74850, chloroplastic; AltName: Full=Protein PLASTID TRANSCRIPTIONALLY ACTIVE 2; Flags: Precursor;	SubName: Full=pentatricopeptide repeat-containing protein At1g74850, chloroplastic isoform X2 {ECO:0000313|RefSeq:XP_008437858.1};	FOG: PPR repeat	GO:0009507,chloroplast; GO:0009295,nucleoid; GO:0009508,plastid chromosome; GO:0004519,endonuclease activity; GO:0003723,RNA binding; GO:0045893,positive regulation of transcription, DNA-templated; GO:0009451,RNA modification; GO:0042793,plastid transcription	Pentatricopeptide repeat domain
Cluster-10183.0	K01206 alpha-L-fucosidase [EC:3.2.1.51] | (RefSeq) alpha-L-fucosidase 3-like (A)	PREDICTED: GDSL esterase/lipase At5g14450 [Cucumis sativus]	RecName: Full=GDSL esterase/lipase At5g14450; EC=3.1.1.-; AltName: Full=Extracellular lipase At5g14450; Flags: Precursor;	SubName: Full=Uncharacterized protein {ECO:0000313|EMBL:KGN59717.1};	--	GO:0005576,extracellular region; GO:0009505,plant-type cell wall; GO:0009506,plasmodesma; GO:0016788,hydrolase activity, acting on ester bonds; GO:0016042,lipid catabolic process	GDSL-like Lipase/Acylhydrolase
Cluster-10183.1	K01206 alpha-L-fucosidase [EC:3.2.1.51] | (RefSeq) alpha-L-fucosidase 3-like (A)	GDSL esterase/lipase At5g14450-like, partial [Cucurbita pepo subsp. pepo]	RecName: Full=GDSL esterase/lipase At5g14450; EC=3.1.1.-; AltName: Full=Extracellular lipase At5g14450; Flags: Precursor;	SubName: Full=GDSL esterase/lipase At5g14450-like isoform X1 {ECO:0000313|RefSeq:XP_008464935.2};	--	GO:0005576,extracellular region; GO:0009505,plant-type cell wall; GO:0009506,plasmodesma; GO:0016788,hydrolase activity, acting on ester bonds; GO:0016042,lipid catabolic process	GDSL-like Lipase/Acylhydrolase
Cluster-10184.0	K01206 alpha-L-fucosidase [EC:3.2.1.51] | (RefSeq) alpha-L-fucosidase 3-like (A)	GDSL esterase/lipase At5g14450-like [Cucurbita maxima]	RecName: Full=GDSL esterase/lipase At5g14450; EC=3.1.1.-; AltName: Full=Extracellular lipase At5g14450; Flags: Precursor;	SubName: Full=Uncharacterized protein {ECO:0000313|EMBL:KGN59717.1};	--	GO:0005576,extracellular region; GO:0009505,plant-type cell wall; GO:0009506,plasmodesma; GO:0016788,hydrolase activity, acting on ester bonds; GO:0016042,lipid catabolic process	GDSL-like Lipase/Acylhydrolase
Cluster-10185.0	K01206 alpha-L-fucosidase [EC:3.2.1.51] | (RefSeq) alpha-L-fucosidase 3-like (A)	GDSL esterase/lipase At5g14450-like, partial [Cucurbita pepo subsp. pepo]	RecName: Full=GDSL esterase/lipase At5g14450; EC=3.1.1.-; AltName: Full=Extracellular lipase At5g14450; Flags: Precursor;	SubName: Full=Uncharacterized protein {ECO:0000313|EMBL:KGN59717.1};	--	GO:0005576,extracellular region; GO:0009505,plant-type cell wall; GO:0009506,plasmodesma; GO:0016788,hydrolase activity, acting on ester bonds; GO:0016042,lipid catabolic process	--
Cluster-10186.0	--	--	--	--	--	--	--
Cluster-10187.0	--	--	--	--	--	--	--
Cluster-10188.0	K00688 glycogen phosphorylase [EC:2.4.1.1] | (RefSeq) alpha-1,4 glucan phosphorylase L isozyme, chloroplastic/amyloplastic-like (A)	alpha-1,4 glucan phosphorylase L isozyme, chloroplastic/amyloplastic-like [Manihot esculenta]	RecName: Full=Alpha-1,4 glucan phosphorylase L-2 isozyme, chloroplastic/amyloplastic; EC=2.4.1.1; AltName: Full=Starch phosphorylase L-2; Flags: Precursor;	RecName: Full=Alpha-1,4 glucan phosphorylase {ECO:0000256|RuleBase:RU000587}; EC=2.4.1.1 {ECO:0000256|RuleBase:RU000587};	Glycogen phosphorylase	GO:0009501,amyloplast; GO:0009507,chloroplast; GO:0008184,glycogen phosphorylase activity; GO:0102250,linear malto-oligosaccharide phosphorylase activity; GO:0030170,pyridoxal phosphate binding; GO:0102499,SHG alpha-glucan phosphorylase activity; GO:0005975,carbohydrate metabolic process	Carbohydrate phosphorylase
Cluster-10189.0	K11593 eukaryotic translation initiation factor 2C | (RefSeq) protein argonaute 1A-like (A)	uncharacterized protein LOC111012809 [Momordica charantia]	--	SubName: Full=Retrovirus-related Pol polyprotein from transposon TNT 1-94 {ECO:0000313|EMBL:KYP50444.1};	FOG: Transposon-encoded proteins with TYA, reverse transcriptase, integrase domains in various combinations	GO:0003676,nucleic acid binding; GO:0015074,DNA integration	Zinc knuckle
Cluster-1019.0	--	--	--	--	--	--	--
Cluster-10190.0	K14306 nuclear pore complex protein Nup62 | (RefSeq) nuclear pore complex protein NUP62-like isoform X1 (A)	uncharacterized protein LOC111019288 [Momordica charantia]	--	SubName: Full=Uncharacterized protein {ECO:0000313|EMBL:KHM99454.1}; Flags: Fragment;	--	--	--
Cluster-10191.0	--	hypothetical protein CDL12_15574 [Handroanthus impetiginosus]	--	SubName: Full=Uncharacterized protein {ECO:0000313|EMBL:PIN11820.1};	--	--	--
Cluster-10192.0	K08486 syntaxin 1B/2/3 | (RefSeq) syntaxin-related protein KNOLLE-like (A)	syntaxin-related protein KNOLLE-like [Cucurbita moschata]	RecName: Full=Syntaxin-related protein KNOLLE; AltName: Full=Syntaxin-111; Short=AtSYP111;	SubName: Full=syntaxin-related protein KNOLLE {ECO:0000313|RefSeq:XP_008441971.1};	SNARE protein Syntaxin 1 and related proteins	GO:0009504,cell plate; GO:0012505,endomembrane system; GO:0016021,integral component of membrane; GO:0009524,phragmoplast; GO:0005886,plasma membrane; GO:0009506,plasmodesma; GO:0031201,SNARE complex; GO:0005484,SNAP receptor activity; GO:0000149,SNARE binding; GO:0007049,cell cycle; GO:0051301,cell division; GO:0006887,exocytosis; GO:0006886,intracellular protein transport; GO:0048278,vesicle do…	Piezo non-specific cation channel, R-Ras-binding domain
Cluster-10193.0	K21842 protein EFR3 | (RefSeq) hypothetical protein (A)	PREDICTED: uncharacterized protein LOC103488666 isoform X2 [Cucumis melo]	--	SubName: Full=uncharacterized protein LOC103488666 isoform X2 {ECO:0000313|RefSeq:XP_008445719.1};	--	--	Domain of unknown function (DUF4734)
Cluster-10194.0	K10395 kinesin family member 4/21/27 | (RefSeq) kinesin-like protein KIN-4A (A)	kinesin-like protein KIN-4A [Momordica charantia]	RecName: Full=Kinesin-like protein KIN-4A {ECO:0000305}; AltName: Full=GhKINESIN-4A {ECO:0000303|PubMed:25600279};	SubName: Full=Uncharacterized protein {ECO:0000313|EMBL:KGN55221.1};	Kinesin-like protein	GO:0055028,cortical microtubule; GO:0005737,cytoplasm; GO:0005524,ATP binding; GO:0008017,microtubule binding; GO:0003777,microtubule motor activity; GO:0071555,cell wall organization; GO:0007018,microtubule-based movement	--
Cluster-10195.0	K10395 kinesin family member 4/21/27 | (RefSeq) kinesin-like protein KIN-4A (A)	PREDICTED: kinesin-like protein KIN-4A [Cucumis melo]	RecName: Full=Kinesin-like protein KIN-4A {ECO:0000305}; AltName: Full=AtKINESIN-4A {ECO:0000303|PubMed:25600279}; AltName: Full=Protein FRAGILE FIBER 1 {ECO:0000303|PubMed:12468730};	SubName: Full=kinesin-like protein KIN-4A {ECO:0000313|RefSeq:XP_008452583.1, ECO:0000313|RefSeq:XP_008452585.1};	Kinesin-like protein	GO:0055028,cortical microtubule; GO:0005737,cytoplasm; GO:0005871,kinesin complex; GO:0005524,ATP binding; GO:0008574,ATP-dependent microtubule motor activity, plus-end-directed; GO:0008017,microtubule binding; GO:0003777,microtubule motor activity; GO:0010215,cellulose microfibril organization; GO:0030705,cytoskeleton-dependent intracellular transport; GO:0007018,microtubule-based movement; GO:0…	--
Cluster-10196.1	K10395 kinesin family member 4/21/27 | (RefSeq) kinesin-like protein KIN-4A (A)	kinesin-like protein KIN-4A [Momordica charantia]	RecName: Full=Kinesin-like protein KIN-4A {ECO:0000305}; AltName: Full=GhKINESIN-4A {ECO:0000303|PubMed:25600279};	SubName: Full=Uncharacterized protein {ECO:0000313|EMBL:KGN55221.1};	Kinesin-like protein	GO:0055028,cortical microtubule; GO:0005737,cytoplasm; GO:0005524,ATP binding; GO:0008017,microtubule binding; GO:0003777,microtubule motor activity; GO:0071555,cell wall organization; GO:0007018,microtubule-based movement	--
Cluster-10197.0	K15707 RING finger protein 170 [EC:2.3.2.27] | (RefSeq) E3 ubiquitin-protein ligase RNF170-like isoform X1 (A)	E3 ubiquitin-protein ligase RNF170-like [Cucurbita moschata]	--	SubName: Full=E3 ubiquitin-protein ligase RNF170-like {ECO:0000313|RefSeq:XP_008463070.1};	Uncharacterized conserved protein	GO:0016021,integral component of membrane; GO:0016874,ligase activity	Protein of unknown function (DUF1232)
Cluster-10198.0	K14573 nucleolar protein 4 | (RefSeq) hypothetical protein (A)	single-stranded DNA-binding protein WHY2, mitochondrial [Cucurbita maxima]	RecName: Full=Single-stranded DNA-binding protein WHY2, mitochondrial; AltName: Full=Protein WHIRLY 2; Short=StWHY2; Flags: Precursor;	SubName: Full=single-stranded DNA-bindig protein WHY2, mitochondrial {ECO:0000313|RefSeq:XP_008459508.1};	--	GO:0005739,mitochondrion; GO:0003677,DNA binding; GO:0003697,single-stranded DNA binding; GO:0006952,defense response; GO:0006281,DNA repair; GO:0006355,regulation of transcription, DNA-templated	Whirly transcription factor
Cluster-10198.1	--	single-stranded DNA-bindig protein WHY2, mitochondrial isoform X2 [Momordica charantia]	RecName: Full=Single-stranded DNA-binding protein WHY2, mitochondrial; AltName: Full=Protein WHIRLY 2; Short=StWHY2; Flags: Precursor;	SubName: Full=Uncharacterized protein {ECO:0000313|EMBL:KGN52606.1};	--	GO:0005739,mitochondrion; GO:0003677,DNA binding; GO:0003697,single-stranded DNA binding; GO:0006952,defense response; GO:0006281,DNA repair; GO:0006355,regulation of transcription, DNA-templated	--
Cluster-10198.2	--	hypothetical protein EUGRSUZ_K01091 [Eucalyptus grandis]	RecName: Full=Single-stranded DNA-binding protein WHY2, mitochondrial; AltName: Full=Protein WHIRLY 2; Short=AtWHY2; Flags: Precursor;	SubName: Full=Uncharacterized protein {ECO:0000313|EMBL:KCW47303.1};	--	GO:0005739,mitochondrion; GO:0003677,DNA binding; GO:0003729,mRNA binding; GO:0003697,single-stranded DNA binding; GO:0006952,defense response; GO:0006281,DNA repair; GO:0006355,regulation of transcription, DNA-templated	--
Cluster-10198.3	K01528 dynamin GTPase [EC:3.6.5.5] | (RefSeq) dynamin-related protein 1E (A)	dynamin-related protein 1E [Momordica charantia]	RecName: Full=Dynamin-related protein 1E; AltName: Full=Dynamin-like protein 4; AltName: Full=Dynamin-like protein DLP2; AltName: Full=Dynamin-like protein E;	SubName: Full=Uncharacterized protein {ECO:0000313|EMBL:KGN56671.1};	Vacuolar sorting protein VPS1, dynamin, and related proteins	GO:0005874,microtubule; GO:0005739,mitochondrion; GO:0009524,phragmoplast; GO:0005886,plasma membrane; GO:0009506,plasmodesma; GO:0005774,vacuolar membrane; GO:0005773,vacuole; GO:0005525,GTP binding; GO:0003924,GTPase activity; GO:0008017,microtubule binding; GO:0007049,cell cycle; GO:0051301,cell division; GO:0050832,defense response to fungus; GO:0000266,mitochondrial fission; GO:0046686,respo…	50S ribosome-binding GTPase
Cluster-10198.4	K14573 nucleolar protein 4 | (RefSeq) hypothetical protein (A)	single-stranded DNA-binding protein WHY2, mitochondrial [Cucurbita maxima]	RecName: Full=Single-stranded DNA-binding protein WHY2, mitochondrial; AltName: Full=Protein WHIRLY 2; Short=StWHY2; Flags: Precursor;	SubName: Full=Uncharacterized protein {ECO:0000313|EMBL:KGN52606.1};	--	GO:0005739,mitochondrion; GO:0003677,DNA binding; GO:0003697,single-stranded DNA binding; GO:0006952,defense response; GO:0006281,DNA repair; GO:0006355,regulation of transcription, DNA-templated	Whirly transcription factor
Cluster-10198.6	K14573 nucleolar protein 4 | (RefSeq) hypothetical protein (A)	single-stranded DNA-binding protein WHY2, mitochondrial [Cucurbita maxima]	RecName: Full=Single-stranded DNA-binding protein WHY2, mitochondrial; AltName: Full=Protein WHIRLY 2; Short=StWHY2; Flags: Precursor;	SubName: Full=Uncharacterized protein {ECO:0000313|EMBL:KGN52606.1};	--	GO:0005739,mitochondrion; GO:0003677,DNA binding; GO:0003697,single-stranded DNA binding; GO:0006952,defense response; GO:0006281,DNA repair; GO:0006355,regulation of transcription, DNA-templated	Whirly transcription factor
Cluster-10198.7	--	single-stranded DNA-binding protein WHY2, mitochondrial [Cucurbita maxima]	RecName: Full=Single-stranded DNA-binding protein WHY2, mitochondrial; AltName: Full=Protein WHIRLY 2; Short=AtWHY2; Flags: Precursor;	SubName: Full=single-stranded DNA-bindig protein WHY2, mitochondrial {ECO:0000313|RefSeq:XP_008459508.1};	--	GO:0005739,mitochondrion; GO:0003677,DNA binding; GO:0003729,mRNA binding; GO:0003697,single-stranded DNA binding; GO:0006952,defense response; GO:0006281,DNA repair; GO:0006355,regulation of transcription, DNA-templated	Whirly transcription factor
Cluster-10199.0	K10395 kinesin family member 4/21/27 | (RefSeq) kinesin-like protein FRA1 (A)	PREDICTED: kinesin-like protein FRA1 [Cucumis sativus]	RecName: Full=Kinesin-like protein KIN-4A {ECO:0000305}; AltName: Full=GhKINESIN-4A {ECO:0000303|PubMed:25600279};	SubName: Full=Uncharacterized protein {ECO:0000313|EMBL:KGN55221.1};	Kinesin-like protein	GO:0055028,cortical microtubule; GO:0005737,cytoplasm; GO:0005524,ATP binding; GO:0008017,microtubule binding; GO:0003777,microtubule motor activity; GO:0071555,cell wall organization; GO:0007018,microtubule-based movement	Microtubule binding
Cluster-102.0	K06889 uncharacterized protein | (RefSeq) uncharacterized protein LOC111793992 isoform X1 (A)	uncharacterized protein LOC111793992 isoform X2 [Cucurbita pepo subsp. pepo]	--	SubName: Full=Uncharacterized protein {ECO:0000313|EMBL:KGN66254.1};	Predicted esterase	--	--
Cluster-1020.0	--	--	--	--	--	--	--
Cluster-10200.0	K10395 kinesin family member 4/21/27 | (RefSeq) kinesin-like protein FRA1 (A)	PREDICTED: kinesin-like protein FRA1 [Cucumis sativus]	RecName: Full=Kinesin-like protein KIN-4A {ECO:0000305}; AltName: Full=GhKINESIN-4A {ECO:0000303|PubMed:25600279};	SubName: Full=Uncharacterized protein {ECO:0000313|EMBL:KGN55221.1};	Kinesin-like protein	GO:0055028,cortical microtubule; GO:0005737,cytoplasm; GO:0005524,ATP binding; GO:0008017,microtubule binding; GO:0003777,microtubule motor activity; GO:0071555,cell wall organization; GO:0007018,microtubule-based movement	Microtubule binding
Cluster-10200.1	K10395 kinesin family member 4/21/27 | (RefSeq) kinesin-like protein KIN-4A (A)	kinesin-like protein KIN-4A [Cucurbita pepo subsp. pepo]	RecName: Full=Kinesin-like protein KIN-4A {ECO:0000305}; AltName: Full=GhKINESIN-4A {ECO:0000303|PubMed:25600279};	SubName: Full=Uncharacterized protein {ECO:0000313|EMBL:KGN55221.1};	Kinesin-like protein	GO:0055028,cortical microtubule; GO:0005737,cytoplasm; GO:0005524,ATP binding; GO:0008017,microtubule binding; GO:0003777,microtubule motor activity; GO:0071555,cell wall organization; GO:0007018,microtubule-based movement	Microtubule binding
Cluster-10201.0	K10395 kinesin family member 4/21/27 | (RefSeq) kinesin-like protein KIN-4A (A)	kinesin-like protein KIN-4A [Cucurbita pepo subsp. pepo]	RecName: Full=Kinesin-like protein KIN-4A {ECO:0000305}; AltName: Full=AtKINESIN-4A {ECO:0000303|PubMed:25600279}; AltName: Full=Protein FRAGILE FIBER 1 {ECO:0000303|PubMed:12468730};	SubName: Full=Uncharacterized protein {ECO:0000313|EMBL:KGN55221.1};	Kinesin-like protein	GO:0055028,cortical microtubule; GO:0005737,cytoplasm; GO:0005871,kinesin complex; GO:0005524,ATP binding; GO:0008574,ATP-dependent microtubule motor activity, plus-end-directed; GO:0008017,microtubule binding; GO:0003777,microtubule motor activity; GO:0010215,cellulose microfibril organization; GO:0030705,cytoskeleton-dependent intracellular transport; GO:0007018,microtubule-based movement; GO:0…	--
Cluster-10202.0	K10395 kinesin family member 4/21/27 | (RefSeq) kinesin-like protein KIN-4A (A)	kinesin-like protein KIN-4A [Momordica charantia]	RecName: Full=Kinesin-like protein KIN-4A {ECO:0000305}; AltName: Full=GhKINESIN-4A {ECO:0000303|PubMed:25600279};	SubName: Full=kinesin-like protein KIN-4A {ECO:0000313|RefSeq:XP_008452583.1, ECO:0000313|RefSeq:XP_008452585.1};	Kinesin-like protein	GO:0055028,cortical microtubule; GO:0005737,cytoplasm; GO:0005524,ATP binding; GO:0008017,microtubule binding; GO:0003777,microtubule motor activity; GO:0071555,cell wall organization; GO:0007018,microtubule-based movement	Monopolin complex subunit LRS4
Cluster-10203.0	K10395 kinesin family member 4/21/27 | (RefSeq) kinesin-like protein KIN-4A (A)	kinesin-like protein KIN-4A [Momordica charantia]	RecName: Full=Kinesin-like protein KIN-4A {ECO:0000305}; AltName: Full=GhKINESIN-4A {ECO:0000303|PubMed:25600279};	SubName: Full=kinesin-like protein KIN-4A {ECO:0000313|RefSeq:XP_008452583.1, ECO:0000313|RefSeq:XP_008452585.1};	Kinesin-like protein	GO:0055028,cortical microtubule; GO:0005737,cytoplasm; GO:0005524,ATP binding; GO:0008017,microtubule binding; GO:0003777,microtubule motor activity; GO:0071555,cell wall organization; GO:0007018,microtubule-based movement	Monopolin complex subunit LRS4
Cluster-10204.0	K14721 DNA-directed RNA polymerase III subunit RPC5 | (RefSeq) DNA-directed RNA polymerase III subunit RPC5 isoform X1 (A)	DNA-directed RNA polymerase III subunit RPC5 isoform X2 [Cucurbita moschata]	--	SubName: Full=DNA-directed RNA polymerase III subunit RPC5 isoform X2 {ECO:0000313|RefSeq:XP_008453720.1};	RNA Polymerase C (III) 37 kDa subunit	GO:0005634,nucleus; GO:0003899,DNA-directed 5'-3' RNA polymerase activity; GO:0006351,transcription, DNA-templated	Sin-like protein conserved region
Cluster-10205.0	K21866 ion channel POLLUX/CASTOR | (RefSeq) probable ion channel SYM8 (A)	PREDICTED: ion channel DMI1 isoform X1 [Cucumis melo]	RecName: Full=Probable ion channel SYM8; AltName: Full=DMI1 protein homolog;	SubName: Full=ion channel DMI1 isoform X1 {ECO:0000313|RefSeq:XP_008445976.1};	--	GO:0016021,integral component of membrane; GO:0031965,nuclear membrane; GO:0042802,identical protein binding; GO:0051819,induction by symbiont of nodulation, tumor or growth in host; GO:0034220,ion transmembrane transport	--
Cluster-10206.0	K21866 ion channel POLLUX/CASTOR | (RefSeq) probable ion channel POLLUX (A)	PREDICTED: probable ion channel POLLUX [Cucumis sativus]	RecName: Full=Probable ion channel POLLUX; Short=OsPOLLUX; AltName: Full=Probable ion channel DMI1;	SubName: Full=Uncharacterized protein {ECO:0000313|EMBL:KGN51631.1};	--	GO:0016021,integral component of membrane; GO:0031965,nuclear membrane; GO:0006811,ion transport	TrkA-C domain
Cluster-10207.0	--	uncharacterized protein LOC111005240 [Momordica charantia]	--	SubName: Full=uncharacterized protein LOC103484984 {ECO:0000313|RefSeq:XP_008440614.1, ECO:0000313|RefSeq:XP_008440615.1};	--	--	--
Cluster-10208.0	--	hypothetical protein CRG98_035254 [Punica granatum]	--	SubName: Full=Uncharacterized protein {ECO:0000313|EMBL:PKI44343.1};	--	--	--
Cluster-10209.0	K21776 protein lin-54 | (RefSeq) protein tesmin/TSO1-like CXC 5 (A)	protein tesmin/TSO1-like CXC 5 isoform X1 [Cucurbita maxima]	--	SubName: Full=Uncharacterized protein {ECO:0000313|EMBL:KGN60608.1};	--	--	--
Cluster-1021.0	K22733 magnesium transporter | (RefSeq) hypothetical protein (A)	pentatricopeptide repeat-containing protein At2g33760-like isoform X1 [Cucurbita pepo subsp. pepo]	RecName: Full=Pentatricopeptide repeat-containing protein At3g26782, mitochondrial; Flags: Precursor;	SubName: Full=pentatricopeptide repeat-containing protein At2g33760-like {ECO:0000313|RefSeq:XP_008442861.1};	FOG: PPR repeat	GO:0043231,intracellular membrane-bounded organelle; GO:0005739,mitochondrion; GO:0004519,endonuclease activity; GO:0003723,RNA binding; GO:0008270,zinc ion binding; GO:0009451,RNA modification	Tetratricopeptide repeat
Cluster-10210.0	--	PREDICTED: uncharacterized protein LOC103499466 [Cucumis melo]	RecName: Full=Membrane protein PM19L {ECO:0000305}; AltName: Full=PM19-like protein 1 {ECO:0000303|PubMed:26505346}; Short=OsPM19L1 {ECO:0000303|PubMed:26505346};	SubName: Full=uncharacterized protein LOC103499466 {ECO:0000313|RefSeq:XP_008460698.1};	--	GO:0016021,integral component of membrane	AWPM-19-like family
Cluster-10211.0	--	--	--	--	--	--	--
Cluster-10212.0	--	non-specific lipid-transfer protein-like [Cucurbita pepo subsp. pepo]	--	SubName: Full=Uncharacterized protein {ECO:0000313|EMBL:KGN56429.1};	--	GO:0008289,lipid binding; GO:0006869,lipid transport	--
Cluster-10213.0	K10599 pre-mRNA-processing factor 19 [EC:2.3.2.27] | (RefSeq) pre-mRNA-processing factor 19-like (A)	pre-mRNA-processing factor 19-like [Momordica charantia]	RecName: Full=Pre-mRNA-processing factor 19 homolog 2 {ECO:0000305}; EC=2.3.2.27 {ECO:0000269|PubMed:18393940}; AltName: Full=MOS4-associated complex protein 3B; Short=MAC protein 3B; AltName: Full=Plant U-box protein 60; AltName: Full=RING-type E3 ubiquitin transferase PRP19 2 {ECO:0000305}; AltName: Full=U-box domain-containing protein 60;	SubName: Full=Uncharacterized protein {ECO:0000313|EMBL:CAN74845.1};	mRNA splicing factor	GO:0005618,cell wall; GO:0009507,chloroplast; GO:0080008,Cul4-RING E3 ubiquitin ligase complex; GO:0005634,nucleus; GO:0000974,Prp19 complex; GO:0071006,U2-type catalytic step 1 spliceosome; GO:0061630,ubiquitin protein ligase activity; GO:0004842,ubiquitin-protein transferase activity; GO:0042742,defense response to bacterium; GO:0006281,DNA repair; GO:0000349,generation of catalytic spliceosome…	WD domain, G-beta repeat
Cluster-10214.0	K13161 heterogeneous nuclear ribonucleoprotein R | (RefSeq) heterogeneous nuclear ribonucleoprotein Q-like (A)	heterogeneous nuclear ribonucleoprotein Q-like [Cucurbita pepo subsp. pepo]	RecName: Full=Heterogeneous nuclear ribonucleoprotein Q {ECO:0000305}; Short=hnRNP Q {ECO:0000305}; AltName: Full=Protein LHP1-INTERACTING FACTOR 2 {ECO:0000303|PubMed:21304947};	SubName: Full=heterogeneous nuclear ribonucleoprotein R isoform X2 {ECO:0000313|RefSeq:XP_008437831.1};	Heterogeneous nuclear ribonucleoprotein R (RRM superfamily)	GO:0005737,cytoplasm; GO:0005829,cytosol; GO:0005783,endoplasmic reticulum; GO:0005634,nucleus; GO:0003682,chromatin binding; GO:0003729,mRNA binding; GO:0043565,sequence-specific DNA binding; GO:0071395,cellular response to jasmonic acid stimulus; GO:0042742,defense response to bacterium; GO:0050832,defense response to fungus; GO:0045087,innate immune response; GO:0007275,multicellular organism …	Limkain b1
Cluster-10214.10	K13161 heterogeneous nuclear ribonucleoprotein R | (RefSeq) heterogeneous nuclear ribonucleoprotein Q (A)	heterogeneous nuclear ribonucleoprotein Q [Momordica charantia]	RecName: Full=Heterogeneous nuclear ribonucleoprotein Q {ECO:0000305}; Short=hnRNP Q {ECO:0000305}; AltName: Full=Protein LHP1-INTERACTING FACTOR 2 {ECO:0000303|PubMed:21304947};	SubName: Full=heterogeneous nuclear ribonucleoprotein R isoform X1 {ECO:0000313|RefSeq:XP_008437829.1, ECO:0000313|RefSeq:XP_008437830.1};	Heterogeneous nuclear ribonucleoprotein R (RRM superfamily)	GO:0005737,cytoplasm; GO:0005829,cytosol; GO:0005783,endoplasmic reticulum; GO:0005634,nucleus; GO:0003682,chromatin binding; GO:0003729,mRNA binding; GO:0043565,sequence-specific DNA binding; GO:0071395,cellular response to jasmonic acid stimulus; GO:0042742,defense response to bacterium; GO:0050832,defense response to fungus; GO:0045087,innate immune response; GO:0007275,multicellular organism …	RNA recognition motif. (a.k.a. RRM, RBD, or RNP domain)
Cluster-10214.2	--	--	--	--	--	--	--
Cluster-10214.3	K13161 heterogeneous nuclear ribonucleoprotein R | (RefSeq) heterogeneous nuclear ribonucleoprotein Q (A)	heterogeneous nuclear ribonucleoprotein Q [Momordica charantia]	RecName: Full=Heterogeneous nuclear ribonucleoprotein Q {ECO:0000305}; Short=hnRNP Q {ECO:0000305}; AltName: Full=Protein LHP1-INTERACTING FACTOR 2 {ECO:0000303|PubMed:21304947};	SubName: Full=heterogeneous nuclear ribonucleoprotein R isoform X2 {ECO:0000313|RefSeq:XP_008437831.1};	Heterogeneous nuclear ribonucleoprotein R (RRM superfamily)	GO:0005737,cytoplasm; GO:0005829,cytosol; GO:0005783,endoplasmic reticulum; GO:0005634,nucleus; GO:0003682,chromatin binding; GO:0003729,mRNA binding; GO:0043565,sequence-specific DNA binding; GO:0071395,cellular response to jasmonic acid stimulus; GO:0042742,defense response to bacterium; GO:0050832,defense response to fungus; GO:0045087,innate immune response; GO:0007275,multicellular organism …	Sporulation protein family 7
Cluster-10214.4	K13161 heterogeneous nuclear ribonucleoprotein R | (RefSeq) heterogeneous nuclear ribonucleoprotein Q (A)	heterogeneous nuclear ribonucleoprotein Q [Momordica charantia]	RecName: Full=Heterogeneous nuclear ribonucleoprotein Q {ECO:0000305}; Short=hnRNP Q {ECO:0000305}; AltName: Full=Protein LHP1-INTERACTING FACTOR 2 {ECO:0000303|PubMed:21304947};	SubName: Full=heterogeneous nuclear ribonucleoprotein R isoform X2 {ECO:0000313|RefSeq:XP_008437831.1};	Heterogeneous nuclear ribonucleoprotein R (RRM superfamily)	GO:0005737,cytoplasm; GO:0005829,cytosol; GO:0005783,endoplasmic reticulum; GO:0005634,nucleus; GO:0003682,chromatin binding; GO:0003729,mRNA binding; GO:0043565,sequence-specific DNA binding; GO:0071395,cellular response to jasmonic acid stimulus; GO:0042742,defense response to bacterium; GO:0050832,defense response to fungus; GO:0045087,innate immune response; GO:0007275,multicellular organism …	Limkain b1
Cluster-10214.5	K13161 heterogeneous nuclear ribonucleoprotein R | (RefSeq) heterogeneous nuclear ribonucleoprotein Q-like isoform X1 (A)	heterogeneous nuclear ribonucleoprotein Q-like isoform X1 [Cucurbita maxima]	RecName: Full=Heterogeneous nuclear ribonucleoprotein Q {ECO:0000305}; Short=hnRNP Q {ECO:0000305}; AltName: Full=Protein LHP1-INTERACTING FACTOR 2 {ECO:0000303|PubMed:21304947};	SubName: Full=heterogeneous nuclear ribonucleoprotein R isoform X2 {ECO:0000313|RefSeq:XP_008437831.1};	Heterogeneous nuclear ribonucleoprotein R (RRM superfamily)	GO:0005737,cytoplasm; GO:0005829,cytosol; GO:0005783,endoplasmic reticulum; GO:0005634,nucleus; GO:0003682,chromatin binding; GO:0003729,mRNA binding; GO:0043565,sequence-specific DNA binding; GO:0071395,cellular response to jasmonic acid stimulus; GO:0042742,defense response to bacterium; GO:0050832,defense response to fungus; GO:0045087,innate immune response; GO:0007275,multicellular organism …	--
Cluster-10214.6	K13161 heterogeneous nuclear ribonucleoprotein R | (RefSeq) heterogeneous nuclear ribonucleoprotein Q (A)	heterogeneous nuclear ribonucleoprotein Q [Momordica charantia]	RecName: Full=Heterogeneous nuclear ribonucleoprotein Q {ECO:0000305}; Short=hnRNP Q {ECO:0000305}; AltName: Full=Protein LHP1-INTERACTING FACTOR 2 {ECO:0000303|PubMed:21304947};	SubName: Full=heterogeneous nuclear ribonucleoprotein R isoform X2 {ECO:0000313|RefSeq:XP_008437831.1};	Heterogeneous nuclear ribonucleoprotein R (RRM superfamily)	GO:0005737,cytoplasm; GO:0005829,cytosol; GO:0005783,endoplasmic reticulum; GO:0005634,nucleus; GO:0003682,chromatin binding; GO:0003729,mRNA binding; GO:0043565,sequence-specific DNA binding; GO:0071395,cellular response to jasmonic acid stimulus; GO:0042742,defense response to bacterium; GO:0050832,defense response to fungus; GO:0045087,innate immune response; GO:0007275,multicellular organism …	Rrp7 RRM-like N-terminal domain
Cluster-10214.7	K13161 heterogeneous nuclear ribonucleoprotein R | (RefSeq) heterogeneous nuclear ribonucleoprotein Q-like isoform X1 (A)	heterogeneous nuclear ribonucleoprotein Q-like isoform X1 [Cucurbita moschata]	RecName: Full=Heterogeneous nuclear ribonucleoprotein Q {ECO:0000305}; Short=hnRNP Q {ECO:0000305}; AltName: Full=Protein LHP1-INTERACTING FACTOR 2 {ECO:0000303|PubMed:21304947};	SubName: Full=heterogeneous nuclear ribonucleoprotein R isoform X1 {ECO:0000313|RefSeq:XP_008437829.1, ECO:0000313|RefSeq:XP_008437830.1};	Heterogeneous nuclear ribonucleoprotein R (RRM superfamily)	GO:0005737,cytoplasm; GO:0005829,cytosol; GO:0005783,endoplasmic reticulum; GO:0005634,nucleus; GO:0003682,chromatin binding; GO:0003729,mRNA binding; GO:0043565,sequence-specific DNA binding; GO:0071395,cellular response to jasmonic acid stimulus; GO:0042742,defense response to bacterium; GO:0050832,defense response to fungus; GO:0045087,innate immune response; GO:0007275,multicellular organism …	RNA binding motif
Cluster-10214.8	K13161 heterogeneous nuclear ribonucleoprotein R | (RefSeq) heterogeneous nuclear ribonucleoprotein Q (A)	heterogeneous nuclear ribonucleoprotein Q [Momordica charantia]	RecName: Full=Heterogeneous nuclear ribonucleoprotein Q {ECO:0000305}; Short=hnRNP Q {ECO:0000305}; AltName: Full=Protein LHP1-INTERACTING FACTOR 2 {ECO:0000303|PubMed:21304947};	SubName: Full=heterogeneous nuclear ribonucleoprotein R isoform X2 {ECO:0000313|RefSeq:XP_008437831.1};	Heterogeneous nuclear ribonucleoprotein R (RRM superfamily)	GO:0005737,cytoplasm; GO:0005829,cytosol; GO:0005783,endoplasmic reticulum; GO:0005634,nucleus; GO:0003682,chromatin binding; GO:0003729,mRNA binding; GO:0043565,sequence-specific DNA binding; GO:0071395,cellular response to jasmonic acid stimulus; GO:0042742,defense response to bacterium; GO:0050832,defense response to fungus; GO:0045087,innate immune response; GO:0007275,multicellular organism …	Limkain b1
Cluster-10214.9	K13161 heterogeneous nuclear ribonucleoprotein R | (RefSeq) heterogeneous nuclear ribonucleoprotein Q (A)	heterogeneous nuclear ribonucleoprotein Q [Momordica charantia]	RecName: Full=Heterogeneous nuclear ribonucleoprotein Q {ECO:0000305}; Short=hnRNP Q {ECO:0000305}; AltName: Full=Protein LHP1-INTERACTING FACTOR 2 {ECO:0000303|PubMed:21304947};	SubName: Full=heterogeneous nuclear ribonucleoprotein R isoform X2 {ECO:0000313|RefSeq:XP_008437831.1};	Heterogeneous nuclear ribonucleoprotein R (RRM superfamily)	GO:0005737,cytoplasm; GO:0005829,cytosol; GO:0005783,endoplasmic reticulum; GO:0005634,nucleus; GO:0003682,chromatin binding; GO:0003729,mRNA binding; GO:0043565,sequence-specific DNA binding; GO:0071395,cellular response to jasmonic acid stimulus; GO:0042742,defense response to bacterium; GO:0050832,defense response to fungus; GO:0045087,innate immune response; GO:0007275,multicellular organism …	RNA recognition motif. (a.k.a. RRM, RBD, or RNP domain)
Cluster-10215.0	K11279 nucleosome assembly protein 1-like 1 | (RefSeq) nucleosome assembly protein 1;2-like isoform X1 (A)	nucleosome assembly protein 1;2-like isoform X2 [Cucurbita maxima]	RecName: Full=Nucleosome assembly protein 1;2; Short=AtNAP1;2; AltName: Full=Nucleosome/chromatin assembly factor group A2; Flags: Precursor;	SubName: Full=nucleosome assembly protein 13-like {ECO:0000313|RefSeq:XP_008459431.1};	Nucleosome assembly protein NAP-1	GO:0005737,cytoplasm; GO:0005829,cytosol; GO:0005634,nucleus; GO:0005886,plasma membrane; GO:0042393,histone binding; GO:0042802,identical protein binding; GO:0009294,DNA mediated transformation; GO:0000724,double-strand break repair via homologous recombination; GO:0006334,nucleosome assembly; GO:0046686,response to cadmium ion; GO:0016444,somatic cell DNA recombination	Protein of unknown function (DUF2408)
Cluster-10216.0	--	uncharacterized protein LOC111448397 isoform X1 [Cucurbita moschata]	--	SubName: Full=uncharacterized protein LOC103495983 {ECO:0000313|RefSeq:XP_008455912.1};	--	--	--
Cluster-10218.0	--	--	--	--	--	--	--
Cluster-10219.0	--	uncharacterized protein LOC111011184 [Momordica charantia]	--	SubName: Full=Uncharacterized protein {ECO:0000313|EMBL:KGN63225.1};	--	--	--
Cluster-1022.0	K00912 tetraacyldisaccharide 4'-kinase [EC:2.7.1.130] | (RefSeq) probable tetraacyldisaccharide 4'-kinase, mitochondrial isoform X1 (A)	probable tetraacyldisaccharide 4'-kinase, mitochondrial isoform X2 [Cucurbita maxima]	RecName: Full=Probable tetraacyldisaccharide 4'-kinase, mitochondrial; EC=2.7.1.130; AltName: Full=Protein LIPID X 4'-kinase; Short=AtLpxK; Flags: Precursor;	SubName: Full=probable tetraacyldisaccharide 4'-kinase, mitochondrial {ECO:0000313|RefSeq:XP_008447732.1};	--	GO:0005739,mitochondrion; GO:0005524,ATP binding; GO:0009029,tetraacyldisaccharide 4'-kinase activity; GO:0009245,lipid A biosynthetic process; GO:2001289,lipid X metabolic process	Tetraacyldisaccharide-1-P 4'-kinase
Cluster-10220.0	--	--	--	--	--	--	--
Cluster-10221.0	K22733 magnesium transporter | (RefSeq) hypothetical protein (A)	PREDICTED: pentatricopeptide repeat-containing protein At4g32450, mitochondrial-like [Cucumis melo]	RecName: Full=Pentatricopeptide repeat-containing protein At4g32450, mitochondrial; Flags: Precursor;	SubName: Full=pentatricopeptide repeat-containing protein At4g32450, mitochondrial-like {ECO:0000313|RefSeq:XP_008443720.1, ECO:0000313|RefSeq:XP_008443721.1, ECO:0000313|RefSeq:XP_008443722.1};	FOG: PPR repeat	GO:0043231,intracellular membrane-bounded organelle; GO:0005739,mitochondrion; GO:0004519,endonuclease activity; GO:0003723,RNA binding; GO:0008270,zinc ion binding; GO:0009451,RNA modification	Pentacotripeptide-repeat region of PRORP
Cluster-10222.0	K11982 E3 ubiquitin-protein ligase RNF115/126 [EC:2.3.2.27] | (RefSeq) E3 ubiquitin-protein ligase RING1-like (A)	PREDICTED: E3 ubiquitin-protein ligase RING1-like [Cucumis melo]	RecName: Full=E3 ubiquitin-protein ligase RING1; EC=2.3.2.27; AltName: Full=RING finger protein 1; AltName: Full=RING-type E3 ubiquitin transferase RING1 {ECO:0000305};	SubName: Full=E3 ubiquitin-protein ligase RING1-like {ECO:0000313|RefSeq:XP_008467256.1, ECO:0000313|RefSeq:XP_008467264.1};	FOG: Predicted E3 ubiquitin ligase	GO:0046872,metal ion binding; GO:0004842,ubiquitin-protein transferase activity; GO:0090378,seed trichome elongation	Prokaryotic RING finger family 4
Cluster-10223.0	K06997 PLP dependent protein | (RefSeq) pyridoxal phosphate homeostasis protein (A)	pyridoxal phosphate homeostasis protein [Cucurbita maxima]	--	RecName: Full=Pyridoxal phosphate homeostasis protein {ECO:0000256|HAMAP-Rule:MF_03225}; Short=PLP homeostasis protein {ECO:0000256|HAMAP-Rule:MF_03225};	Proline synthetase co-transcribed protein	GO:0030170,pyridoxal phosphate binding	Alanine racemase, N-terminal domain
Cluster-10224.0	K12733 peptidyl-prolyl cis-trans isomerase-like 1 [EC:5.2.1.8] | (RefSeq) hypothetical protein (A)	peptidyl-prolyl cis-trans isomerase CYP23 [Cucurbita pepo subsp. pepo]	RecName: Full=Peptidyl-prolyl cis-trans isomerase CYP23; Short=PPIase CYP23; EC=5.2.1.8; AltName: Full=Cyclophilin of 23 kDa; AltName: Full=Cyclophilin-23; Flags: Precursor;	RecName: Full=Peptidyl-prolyl cis-trans isomerase {ECO:0000256|RuleBase:RU363019}; Short=PPIase {ECO:0000256|RuleBase:RU363019}; EC=5.2.1.8 {ECO:0000256|RuleBase:RU363019};	Similar to cyclophilin-type peptidyl-prolyl cis-trans isomerase	GO:0005783,endoplasmic reticulum; GO:0005768,endosome; GO:0005794,Golgi apparatus; GO:0005802,trans-Golgi network; GO:0003755,peptidyl-prolyl cis-trans isomerase activity	Cyclophilin type peptidyl-prolyl cis-trans isomerase/CLD
Cluster-10224.1	K04079 molecular chaperone HtpG | (RefSeq) heat shock protein 83-like (A)	Heat shock protein 81-1 [Ananas comosus]	RecName: Full=Heat shock cognate protein 80;	SubName: Full=Heat shock protein 81-1 {ECO:0000313|EMBL:OAY71634.1};	Molecular chaperone (HSP90 family)	GO:0005737,cytoplasm; GO:0005524,ATP binding; GO:0051082,unfolded protein binding; GO:0006457,protein folding; GO:0006950,response to stress	--
Cluster-10224.2	K12733 peptidyl-prolyl cis-trans isomerase-like 1 [EC:5.2.1.8] | (RefSeq) hypothetical protein (A)	peptidyl-prolyl cis-trans isomerase CYP23 [Cucurbita pepo subsp. pepo]	RecName: Full=Peptidyl-prolyl cis-trans isomerase CYP23; Short=PPIase CYP23; EC=5.2.1.8; AltName: Full=Cyclophilin of 23 kDa; AltName: Full=Cyclophilin-23; Flags: Precursor;	RecName: Full=Peptidyl-prolyl cis-trans isomerase {ECO:0000256|RuleBase:RU363019}; Short=PPIase {ECO:0000256|RuleBase:RU363019}; EC=5.2.1.8 {ECO:0000256|RuleBase:RU363019};	Similar to cyclophilin-type peptidyl-prolyl cis-trans isomerase	GO:0005783,endoplasmic reticulum; GO:0005768,endosome; GO:0005794,Golgi apparatus; GO:0005802,trans-Golgi network; GO:0003755,peptidyl-prolyl cis-trans isomerase activity	Cyclophilin type peptidyl-prolyl cis-trans isomerase/CLD
Cluster-10224.3	--	peptidyl-prolyl cis-trans isomerase CYP23 [Cucurbita pepo subsp. pepo]	RecName: Full=Peptidyl-prolyl cis-trans isomerase CYP23; Short=PPIase CYP23; EC=5.2.1.8; AltName: Full=Cyclophilin of 23 kDa; AltName: Full=Cyclophilin-23; Flags: Precursor;	SubName: Full=Uncharacterized protein {ECO:0000313|EMBL:KGN61368.1};	Similar to cyclophilin-type peptidyl-prolyl cis-trans isomerase	GO:0005783,endoplasmic reticulum; GO:0005768,endosome; GO:0005794,Golgi apparatus; GO:0005802,trans-Golgi network; GO:0003755,peptidyl-prolyl cis-trans isomerase activity	--
Cluster-10224.4	K12733 peptidyl-prolyl cis-trans isomerase-like 1 [EC:5.2.1.8] | (RefSeq) hypothetical protein (A)	peptidyl-prolyl cis-trans isomerase CYP23 [Cucurbita pepo subsp. pepo]	RecName: Full=Peptidyl-prolyl cis-trans isomerase CYP23; Short=PPIase CYP23; EC=5.2.1.8; AltName: Full=Cyclophilin of 23 kDa; AltName: Full=Cyclophilin-23; Flags: Precursor;	RecName: Full=Peptidyl-prolyl cis-trans isomerase {ECO:0000256|RuleBase:RU363019}; Short=PPIase {ECO:0000256|RuleBase:RU363019}; EC=5.2.1.8 {ECO:0000256|RuleBase:RU363019};	Similar to cyclophilin-type peptidyl-prolyl cis-trans isomerase	GO:0005783,endoplasmic reticulum; GO:0005768,endosome; GO:0005794,Golgi apparatus; GO:0005802,trans-Golgi network; GO:0003755,peptidyl-prolyl cis-trans isomerase activity	Cyclophilin type peptidyl-prolyl cis-trans isomerase/CLD
Cluster-10225.0	K13024 inositol-hexakisphosphate/diphosphoinositol-pentakisphosphate 1-kinase [EC:2.7.4.24] | (RefSeq) inositol hexakisphosphate and diphosphoinositol-pentakisphosphate kinase VIP2-like isoform X1 (A)	inositol hexakisphosphate and diphosphoinositol-pentakisphosphate kinase VIP2-like isoform X2 [Cucurbita moschata]	RecName: Full=Inositol hexakisphosphate and diphosphoinositol-pentakisphosphate kinase VIP2 {ECO:0000303|PubMed:25231822}; EC=2.7.4.21 {ECO:0000269|PubMed:25231822}; EC=2.7.4.24 {ECO:0000269|PubMed:25231822}; AltName: Full=Protein VIP HOMOLOG 1 {ECO:0000303|PubMed:25901085}; AltName: Full=VIP1 homolog protein 2 {ECO:0000303|PubMed:25231822}; Short=Arabidopsis homolog protein of yeast VIP1 2 {ECO:…	SubName: Full=inositol hexakisphosphate and diphosphoinositol-pentakisphosphate kinase 2-like isoform X2 {ECO:0000313|RefSeq:XP_008459292.1};	Arp2/3 complex-interacting protein VIP1/Asp1, involved in regulation of actin cytoskeleton	GO:0005829,cytosol; GO:0005886,plasma membrane; GO:0102092,5-diphosphoinositol pentakisphosphate 3-kinase activity; GO:0005524,ATP binding; GO:0033857,diphosphoinositol-pentakisphosphate kinase activity; GO:0000829,inositol heptakisphosphate kinase activity; GO:0052723,inositol hexakisphosphate 1-kinase activity; GO:0052724,inositol hexakisphosphate 3-kinase activity; GO:0000832,inositol hexakisp…	Histidine phosphatase superfamily (branch 2)
Cluster-10225.1	K13024 inositol-hexakisphosphate/diphosphoinositol-pentakisphosphate 1-kinase [EC:2.7.4.24] | (RefSeq) inositol hexakisphosphate and diphosphoinositol-pentakisphosphate kinase VIP2-like isoform X1 (A)	inositol hexakisphosphate and diphosphoinositol-pentakisphosphate kinase VIP2-like isoform X1 [Cucurbita moschata]	RecName: Full=Inositol hexakisphosphate and diphosphoinositol-pentakisphosphate kinase VIP2 {ECO:0000303|PubMed:25231822}; EC=2.7.4.21 {ECO:0000269|PubMed:25231822}; EC=2.7.4.24 {ECO:0000269|PubMed:25231822}; AltName: Full=Protein VIP HOMOLOG 1 {ECO:0000303|PubMed:25901085}; AltName: Full=VIP1 homolog protein 2 {ECO:0000303|PubMed:25231822}; Short=Arabidopsis homolog protein of yeast VIP1 2 {ECO:…	SubName: Full=inositol hexakisphosphate and diphosphoinositol-pentakisphosphate kinase 2-like isoform X1 {ECO:0000313|RefSeq:XP_008459290.1};	Arp2/3 complex-interacting protein VIP1/Asp1, involved in regulation of actin cytoskeleton	GO:0005829,cytosol; GO:0005886,plasma membrane; GO:0102092,5-diphosphoinositol pentakisphosphate 3-kinase activity; GO:0005524,ATP binding; GO:0033857,diphosphoinositol-pentakisphosphate kinase activity; GO:0000829,inositol heptakisphosphate kinase activity; GO:0052723,inositol hexakisphosphate 1-kinase activity; GO:0052724,inositol hexakisphosphate 3-kinase activity; GO:0000832,inositol hexakisp…	RimK-like ATP-grasp domain
Cluster-10226.0	K13126 polyadenylate-binding protein | (RefSeq) 28 kDa ribonucleoprotein, chloroplastic (A)	28 kDa ribonucleoprotein, chloroplastic [Momordica charantia]	RecName: Full=28 kDa ribonucleoprotein, chloroplastic; Short=28RNP;	SubName: Full=Uncharacterized protein {ECO:0000313|EMBL:KGN46473.1};	FOG: RRM domain	GO:0009507,chloroplast; GO:0030529,NA; GO:0003723,RNA binding; GO:0006397,mRNA processing	RNA recognition motif
Cluster-10227.0	K22047 mechanosensitive ion channel protein 1/2/3 | (RefSeq) mechanosensitive ion channel protein 1, mitochondrial-like (A)	mechanosensitive ion channel protein 1, mitochondrial-like [Momordica charantia]	RecName: Full=Mechanosensitive ion channel protein 1, mitochondrial; AltName: Full=Mechanosensitive channel of small conductance-like 1; AltName: Full=MscS-Like protein 1; Flags: Precursor;	SubName: Full=Uncharacterized protein {ECO:0000313|EMBL:KGN56499.1};	--	GO:0009507,chloroplast; GO:0009941,chloroplast envelope; GO:0016021,integral component of membrane; GO:0005743,mitochondrial inner membrane; GO:0005739,mitochondrion; GO:0008381,mechanosensitive ion channel activity; GO:0034599,cellular response to oxidative stress	Mechanosensitive ion channel
Cluster-10228.0	K02183 calmodulin | (RefSeq) family of serine hydrolases 3-like (A)	rhodanese-like domain-containing protein 6 [Momordica charantia]	RecName: Full=Rhodanese-like domain-containing protein 6; AltName: Full=Sulfurtransferase 6; Short=AtStr6;	SubName: Full=Uncharacterized protein {ECO:0000313|EMBL:KGN65012.1};	--	--	Phospholipase/Carboxylesterase
Cluster-1023.0	--	--	--	--	--	--	--
Cluster-10230.0	--	--	--	--	--	--	--
Cluster-10231.0	--	uncharacterized protein LOC111488792 [Cucurbita maxima]	--	SubName: Full=uncharacterized protein LOC103492733 {ECO:0000313|RefSeq:XP_008451439.1};	Uncharacterized conserved protein	--	--
Cluster-10232.0	K04079 molecular chaperone HtpG | (RefSeq) heat shock protein 90-2-like (A)	PREDICTED: heat shock protein 90-2-like, partial [Gossypium hirsutum]	RecName: Full=Heat shock cognate protein 80;	SubName: Full=heat shock protein 90-2-like {ECO:0000313|RefSeq:XP_016712465.1};	Molecular chaperone (HSP90 family)	GO:0005737,cytoplasm; GO:0005524,ATP binding; GO:0051082,unfolded protein binding; GO:0006457,protein folding; GO:0006950,response to stress	Histidine kinase-, DNA gyrase B-, and HSP90-like ATPase
Cluster-10233.0	--	zinc finger CCCH domain-containing protein 13-like isoform X3 [Cucurbita maxima]	RecName: Full=Zinc finger CCCH domain-containing protein 40; Short=AtC3H40;	SubName: Full=Uncharacterized protein {ECO:0000313|EMBL:KGN43539.1};	--	GO:0003677,DNA binding; GO:0046872,metal ion binding	Mechanosensitive ion channel porin domain
Cluster-10234.0	K09566 peptidyl-prolyl isomerase G (cyclophilin G) [EC:5.2.1.8] | (RefSeq) uncharacterized protein LOC108227608 (A)	protein ROOT PRIMORDIUM DEFECTIVE 1 [Momordica charantia]	RecName: Full=Protein WHAT'S THIS FACTOR 1 homolog {ECO:0000305}; Flags: Precursor;	SubName: Full=Uncharacterized protein {ECO:0000313|EMBL:KGN50720.1};	--	GO:0009507,chloroplast; GO:0003723,RNA binding; GO:0000373,Group II intron splicing; GO:0015979,photosynthesis	Plant organelle RNA recognition domain
Cluster-10235.0	K22038 volume-regulated anion channel | (RefSeq) TMV resistance protein N-like (A)	PREDICTED: TMV resistance protein N-like [Cucumis melo]	RecName: Full=TMV resistance protein N;	SubName: Full=TMV resistance protein N-like {ECO:0000313|RefSeq:XP_016901592.1};	--	GO:0005737,cytoplasm; GO:0043531,ADP binding; GO:0005524,ATP binding; GO:0009626,plant-type hypersensitive response; GO:0007165,signal transduction	--
Cluster-10236.0	K17987 next to BRCA1 gene 1 protein | (RefSeq) protein NBR1 homolog (A)	protein NBR1 homolog [Cucurbita pepo subsp. pepo]	RecName: Full=Protein NBR1 homolog {ECO:0000305}; Short=AtNBR1 {ECO:0000303|PubMed:21606687}; AltName: Full=At4g24690 {ECO:0000312|EMBL:AAP37784.1};	SubName: Full=protein NBR1 homolog {ECO:0000313|RefSeq:XP_008438837.1};	Uncharacterized conserved protein	GO:0005737,cytoplasm; GO:0005773,vacuole; GO:0043130,ubiquitin binding; GO:0008270,zinc ion binding; GO:0016236,macroautophagy; GO:0051258,protein polymerization; GO:0015031,protein transport	Zinc finger, ZZ type
Cluster-10237.0	K01942 biotin---protein ligase [EC:6.3.4.9 6.3.4.10 6.3.4.11 6.3.4.15] | (RefSeq) biotin--protein ligase 2-like (A)	biotin--protein ligase 2-like [Cucurbita maxima]	RecName: Full=Biotin--protein ligase 2; EC=6.3.4.-; AltName: Full=Holocarboxylase synthetase 2;	SubName: Full=biotin--protein ligase 2-like isoform X4 {ECO:0000313|RefSeq:XP_008447539.1};	Biotin holocarboxylase synthetase/biotin-protein ligase	GO:0005737,cytoplasm; GO:0016874,ligase activity; GO:0006464,cellular protein modification process	Biotin protein ligase C terminal domain
Cluster-10238.0	K01728 pectate lyase [EC:4.2.2.2] | (RefSeq) pectate lyase-like (A)	PREDICTED: pectate lyase-like isoform X1 [Cucumis sativus]	RecName: Full=Pectate lyase; EC=4.2.2.2; Flags: Precursor;	RecName: Full=Pectate lyase {ECO:0000256|RuleBase:RU361123}; EC=4.2.2.2 {ECO:0000256|RuleBase:RU361123};	--	GO:0046872,metal ion binding; GO:0030570,pectate lyase activity; GO:0045490,pectin catabolic process	Right handed beta helix region
Cluster-10239.0	K20223 importin-7 | (RefSeq) importin beta-like SAD2 homolog isoform X1 (A)	importin beta-like SAD2 homolog isoform X3 [Cucurbita moschata]	RecName: Full=Importin beta-like SAD2 homolog {ECO:0000305};	SubName: Full=Uncharacterized protein {ECO:0000313|EMBL:KGN45616.1};	--	GO:0005829,cytosol; GO:0005635,nuclear envelope; GO:0008565,protein transporter activity; GO:0008536,Ran GTPase binding; GO:0006886,intracellular protein transport; GO:0006606,protein import into nucleus; GO:0007165,signal transduction	Importin-beta N-terminal domain
Cluster-1024.0	K10396 kinesin family member 5 | (RefSeq) hypothetical protein (A)	GDSL esterase/lipase At1g09390-like [Cucurbita pepo subsp. pepo]	RecName: Full=GDSL esterase/lipase At1g09390; EC=3.1.1.-; AltName: Full=Extracellular lipase At1g09390; Flags: Precursor;	SubName: Full=Uncharacterized protein {ECO:0000313|EMBL:KGN58540.1};	--	GO:0009570,chloroplast stroma; GO:0005576,extracellular region; GO:0016788,hydrolase activity, acting on ester bonds; GO:0016042,lipid catabolic process	GDSL-like Lipase/Acylhydrolase
Cluster-10241.0	K05293 phosphatidylinositol glycan, class U | (RefSeq) phosphatidylinositol glycan anchor biosynthesis class U protein-like (A)	phosphatidylinositol glycan anchor biosynthesis class U protein-like [Cucurbita maxima]	--	SubName: Full=Uncharacterized protein {ECO:0000313|EMBL:KGN50142.1};	Major facilitator superfamily permease - Cdc91p	GO:0042765,GPI-anchor transamidase complex; GO:0016255,attachment of GPI anchor to protein	Mannosyltransferase (PIG-M)
Cluster-10242.0	K02178 checkpoint serine/threonine-protein kinase [EC:2.7.11.1] | (RefSeq) mitotic checkpoint serine/threonine-protein kinase BUB1 (A)	mitotic checkpoint serine/threonine-protein kinase BUB1 [Cucurbita moschata]	RecName: Full=Mitotic checkpoint serine/threonine-protein kinase BUB1; Short=AtBUB1; EC=2.7.11.1; AltName: Full=Protein BUDDING UNINHIBITED BY BENZYMIDAZOL 1;	SubName: Full=mitotic checkpoint serine/threonine-protein kinase BUB1 {ECO:0000313|RefSeq:XP_008455277.1};	Mitotic checkpoint serine/threonine protein kinase	GO:0000778,condensed nuclear chromosome kinetochore; GO:0005524,ATP binding; GO:0004672,protein kinase activity; GO:0004674,protein serine/threonine kinase activity; GO:0051301,cell division; GO:0051754,meiotic sister chromatid cohesion, centromeric; GO:0007094,mitotic spindle assembly checkpoint	Protein kinase domain
Cluster-10243.0	K01469 5-oxoprolinase (ATP-hydrolysing) [EC:3.5.2.9] | (RefSeq) 5-oxoprolinase (A)	hypothetical protein Csa_6G000060 [Cucumis sativus]	RecName: Full=5-oxoprolinase; EC=3.5.2.9; AltName: Full=5-oxo-L-prolinase; Short=5-OPase; AltName: Full=Protein OXOPROLINASE 1; AltName: Full=Pyroglutamase;	SubName: Full=Uncharacterized protein {ECO:0000313|EMBL:KGN45606.1};	Oxoprolinase	GO:0005737,cytoplasm; GO:0005829,cytosol; GO:0009506,plasmodesma; GO:0017168,5-oxoprolinase (ATP-hydrolyzing) activity; GO:0005524,ATP binding; GO:0006751,glutathione catabolic process	Hydantoinase/oxoprolinase N-terminal region
Cluster-10244.0	--	--	--	--	--	--	--
Cluster-10245.0	K02921 large subunit ribosomal protein L37Ae | (RefSeq) 60S ribosomal protein L37a-1 (A)	Ribosomal protein L37ae [Macleaya cordata]	RecName: Full=60S ribosomal protein L37a;	SubName: Full=Ribosomal protein L37ae {ECO:0000313|EMBL:OVA06874.1};	60S ribosomal protein L37	GO:0005840,ribosome; GO:0046872,metal ion binding; GO:0003735,structural constituent of ribosome; GO:0006412,translation	Ribosomal L37ae protein family
Cluster-10246.0	K11121 NAD-dependent histone deacetylase SIR2 [EC:3.5.1.-] | (RefSeq) NAD-dependent histone deacetylase SIR2 (A)	histone deacetylase 6 [Momordica charantia]	--	SubName: Full=Uncharacterized protein {ECO:0000313|EMBL:KGN52775.1};	Histone deacetylase complex, catalytic component HDA1	GO:0008270,zinc ion binding	Zn-finger in ubiquitin-hydrolases and other protein
Cluster-10247.0	K04733 interleukin-1 receptor-associated kinase 4 [EC:2.7.11.1] | (RefSeq) rust resistance kinase Lr10-like isoform X1 (A)	rust resistance kinase Lr10-like isoform X1 [Momordica charantia]	RecName: Full=Rust resistance kinase Lr10 {ECO:0000312|EMBL:AAC49629.1}; EC=2.7.11.1; AltName: Full=Probable receptor-like serine/threonine-protein kinase LRK10; Flags: Precursor;	SubName: Full=rust resistance kinase Lr10-like {ECO:0000313|RefSeq:XP_008466315.1};	--	GO:0016021,integral component of membrane; GO:0005886,plasma membrane; GO:0005524,ATP binding; GO:0004674,protein serine/threonine kinase activity	--
Cluster-10248.0	--	uncharacterized protein LOC111448506 [Cucurbita moschata]	--	SubName: Full=uncharacterized protein LOC103490584 isoform X1 {ECO:0000313|RefSeq:XP_008448375.1, ECO:0000313|RefSeq:XP_008448376.1};	--	--	TPL-binding domain in jasmonate signalling
Cluster-10249.0	--	uncharacterized protein LOC111454968 [Cucurbita moschata]	--	SubName: Full=Uncharacterized protein {ECO:0000313|EMBL:KGN55760.1};	--	--	--
Cluster-1025.0	--	--	--	--	--	--	--
Cluster-10250.0	--	uncharacterized protein LOC111454968 [Cucurbita moschata]	--	SubName: Full=uncharacterized protein LOC103490783 {ECO:0000313|RefSeq:XP_008448684.1};	--	--	--
Cluster-10251.0	K00574 cyclopropane-fatty-acyl-phospholipid synthase [EC:2.1.1.79] | (RefSeq) uncharacterized LOC105434590 (A)	PREDICTED: uncharacterized protein LOC105434590 [Cucumis sativus]	RecName: Full=Protoporphyrinogen oxidase, chloroplastic/mitochondrial; Short=Protox II; EC=1.3.3.4; AltName: Full=SO-POX2; Flags: Precursor;	SubName: Full=Uncharacterized protein {ECO:0000313|EMBL:KGN61574.1};	--	GO:0009706,chloroplast inner membrane; GO:0005743,mitochondrial inner membrane; GO:0004729,oxygen-dependent protoporphyrinogen oxidase activity; GO:0015995,chlorophyll biosynthetic process; GO:0006783,heme biosynthetic process; GO:0006782,protoporphyrinogen IX biosynthetic process	Ketopantoate reductase PanE/ApbA
Cluster-10252.0	--	--	--	--	--	--	--
Cluster-10253.0	K14766 nucleolar protein 14 | (RefSeq) nucleolar protein 14-like (A)	uncharacterized protein LOC111010521 [Momordica charantia]	RecName: Full=Retrovirus-related Pol polyprotein from transposon TNT 1-94; Includes: RecName: Full=Protease; EC=3.4.23.-; Includes: RecName: Full=Reverse transcriptase; EC=2.7.7.49; Includes: RecName: Full=Endonuclease;	SubName: Full=Uncharacterized protein {ECO:0000313|EMBL:ESR55658.1}; Flags: Fragment;	FOG: Transposon-encoded proteins with TYA, reverse transcriptase, integrase domains in various combinations	GO:0004190,aspartic-type endopeptidase activity; GO:0004519,endonuclease activity; GO:0003676,nucleic acid binding; GO:0003964,RNA-directed DNA polymerase activity; GO:0008270,zinc ion binding; GO:0015074,DNA integration	gag-polypeptide of LTR copia-type
Cluster-10254.0	K23050 phenylcoumaran benzylic ether reductase [EC:1.3.1.-] | (RefSeq) IFRL5; isoflavone reductase-like protein 5 (A)	uncharacterized protein LOC100260557 [Vitis vinifera]	RecName: Full=Isoflavone reductase homolog PCBER {ECO:0000305}; EC=1.3.1.- {ECO:0000269|PubMed:10066819}; AltName: Full=Phenylcoumaran benzylic ether reductase POP1 {ECO:0000303|PubMed:10066819}; Short=PCBER-Pop1 {ECO:0000303|PubMed:10066819};	SubName: Full=Isoflavone reductase-like protein 5 {ECO:0000313|EMBL:CAI56334.1};	--	GO:0050664,oxidoreductase activity, acting on NAD(P)H, oxygen as acceptor; GO:0009807,lignan biosynthetic process	NmrA-like family
Cluster-10255.0	--	--	--	--	--	--	--
Cluster-10256.0	K01689 enolase [EC:4.2.1.11] | (RefSeq) cytosolic enolase 3 (A)	cytosolic enolase 3 [Cucurbita moschata]	RecName: Full=Cytosolic enolase 3; EC=4.2.1.11; AltName: Full=2-phospho-D-glycerate hydro-lyase 3; AltName: Full=2-phosphoglycerate dehydratase 3;	SubName: Full=cytosolic enolase 3 {ECO:0000313|RefSeq:XP_008457408.1};	Enolase	GO:0005737,cytoplasm; GO:0005829,cytosol; GO:0005634,nucleus; GO:0000015,phosphopyruvate hydratase complex; GO:0000287,magnesium ion binding; GO:0004634,phosphopyruvate hydratase activity; GO:0006096,glycolytic process	Enolase C-terminal domain-like
Cluster-10257.0	K22414 polymerase delta-interacting protein 3 | (RefSeq) protein ANTI-SILENCING 1-like (A)	protein ANTI-SILENCING 1 isoform X4 [Momordica charantia]	RecName: Full=Protein ANTI-SILENCING 1 {ECO:0000303|PubMed:24003136}; AltName: Full=Protein INCREASE IN BONSAI METHYLATION 2 {ECO:0000303|PubMed:23934508}; AltName: Full=Protein SHOOT GROWTH 1 {ECO:0000303|PubMed:24404182};	SubName: Full=Uncharacterized protein {ECO:0000313|EMBL:ONI16078.1};	--	GO:0003682,chromatin binding; GO:0003723,RNA binding; GO:0016569,covalent chromatin modification; GO:0031936,negative regulation of chromatin silencing; GO:1905642,negative regulation of DNA methylation; GO:0044030,regulation of DNA methylation; GO:0051570,regulation of histone H3-K9 methylation; GO:0031060,regulation of histone methylation; GO:0006351,transcription, DNA-templated	--
Cluster-10258.0	K12486 stromal membrane-associated protein | (RefSeq) ADP-ribosylation factor GTPase-activating protein AGD12-like isoform X1 (A)	protein C2-DOMAIN ABA-RELATED 7-like [Momordica charantia]	RecName: Full=Protein C2-DOMAIN ABA-RELATED 7 {ECO:0000303|PubMed:25465408};	SubName: Full=Uncharacterized protein F5A18.1 {ECO:0000313|EMBL:AAG52323.1}; Flags: Fragment;	Predicted Ca2+-dependent phospholipid-binding protein	GO:0005634,nucleus; GO:0005886,plasma membrane; GO:0005096,GTPase activator activity; GO:0046872,metal ion binding; GO:0005543,phospholipid binding; GO:0009738,abscisic acid-activated signaling pathway; GO:0009789,positive regulation of abscisic acid-activated signaling pathway; GO:0043547,positive regulation of GTPase activity	C2 domain
Cluster-10259.0	K22455 estrogen receptor-binding fragment-associated gene 9 protein | (RefSeq) uncharacterized protein At3g61260 (A)	uncharacterized protein LOC111463248 [Cucurbita moschata]	RecName: Full=Remorin 4.1 {ECO:0000305}; Short=OsREM4.1 {ECO:0000303|PubMed:17984200}; AltName: Full=Remorin group 4 member 1 {ECO:0000303|PubMed:17984200};	SubName: Full=Uncharacterized protein {ECO:0000313|EMBL:KGN48526.1};	--	GO:0005886,plasma membrane; GO:0009738,abscisic acid-activated signaling pathway; GO:1900458,negative regulation of brassinosteroid mediated signaling pathway	Remorin, C-terminal region
Cluster-10259.1	--	uncharacterized protein LOC111463248 [Cucurbita moschata]	--	SubName: Full=Uncharacterized protein {ECO:0000313|EMBL:KGN48526.1};	--	GO:0009507,chloroplast; GO:0005886,plasma membrane	Remorin, C-terminal region
Cluster-10259.2	K22455 estrogen receptor-binding fragment-associated gene 9 protein | (RefSeq) uncharacterized protein At3g61260 (A)	uncharacterized protein LOC111463248 [Cucurbita moschata]	RecName: Full=Remorin 4.1 {ECO:0000305}; Short=OsREM4.1 {ECO:0000303|PubMed:17984200}; AltName: Full=Remorin group 4 member 1 {ECO:0000303|PubMed:17984200};	SubName: Full=Uncharacterized protein {ECO:0000313|EMBL:KGN48526.1};	--	GO:0005886,plasma membrane; GO:0009738,abscisic acid-activated signaling pathway; GO:1900458,negative regulation of brassinosteroid mediated signaling pathway	Remorin, C-terminal region
Cluster-1026.0	K03593 ATP-binding protein involved in chromosome partitioning | (RefSeq) hypothetical protein (A)	fe-S cluster assembly factor HCF101, chloroplastic [Momordica charantia]	RecName: Full=Fe-S cluster assembly factor HCF101, chloroplastic; AltName: Full=Protein HIGH CHLOROPHYLL FLUORESCENCE 101; Flags: Precursor;	SubName: Full=fe-S cluster assembly factor HCF101, chloroplastic {ECO:0000313|RefSeq:XP_008463360.1};	Predicted ATPase, nucleotide-binding	GO:0009507,chloroplast; GO:0009570,chloroplast stroma; GO:0005524,ATP binding; GO:0051536,iron-sulfur cluster binding; GO:0046872,metal ion binding; GO:0016226,iron-sulfur cluster assembly	4Fe-4S iron sulfur cluster binding proteins, NifH/frxC family
Cluster-10260.0	--	--	--	--	--	--	--
Cluster-10261.0	K11826 AP-2 complex subunit mu-1 | (RefSeq) AP-2 complex subunit mu (A)	AP-2 complex subunit mu [Momordica charantia]	RecName: Full=AP-2 complex subunit mu; AltName: Full=Adaptor protein complex AP-2 subunit mu; AltName: Full=Adaptor protein-2 mu-adaptin; AltName: Full=Adaptor-related protein complex 2 subunit mu; AltName: Full=At-muA-Ad; AltName: Full=Clathrin assembly protein complex 2 mu medium chain; AltName: Full=Mu2-adaptin; AltName: Full=Protein AP47/50; Short=AtAP47/50;	SubName: Full=Uncharacterized protein {ECO:0000313|EMBL:PIA39897.1};	Adaptor complexes medium subunit family	GO:0030131,clathrin adaptor complex; GO:0005905,clathrin-coated pit; GO:0005794,Golgi apparatus; GO:0005886,plasma membrane; GO:0008289,lipid binding; GO:0006897,endocytosis; GO:0006886,intracellular protein transport	Adaptor complexes medium subunit family
Cluster-10262.0	--	--	--	--	--	--	--
Cluster-10264.0	--	putative retroelement pol polyprotein [Arabidopsis thaliana]	--	SubName: Full=Putative retroelement pol polyprotein {ECO:0000313|EMBL:AAF13073.1};	FOG: Transposon-encoded proteins with TYA, reverse transcriptase, integrase domains in various combinations	GO:0003676,nucleic acid binding; GO:0015074,DNA integration	Reverse transcriptase (RNA-dependent DNA polymerase)
Cluster-10265.0	--	--	--	--	--	--	--
Cluster-10266.0	K11593 eukaryotic translation initiation factor 2C | (RefSeq) protein argonaute 1A-like (A)	Retrovirus-related Pol polyprotein from transposon TNT 1-94 [Cajanus cajan]	RecName: Full=Retrovirus-related Pol polyprotein from transposon TNT 1-94; Includes: RecName: Full=Protease; EC=3.4.23.-; Includes: RecName: Full=Reverse transcriptase; EC=2.7.7.49; Includes: RecName: Full=Endonuclease;	SubName: Full=Retrovirus-related Pol polyprotein from transposon TNT 1-94 {ECO:0000313|EMBL:KYP50444.1};	FOG: Transposon-encoded proteins with TYA, reverse transcriptase, integrase domains in various combinations	GO:0004190,aspartic-type endopeptidase activity; GO:0004519,endonuclease activity; GO:0003676,nucleic acid binding; GO:0003964,RNA-directed DNA polymerase activity; GO:0008270,zinc ion binding; GO:0015074,DNA integration	Integrase core domain
Cluster-10267.0	K22048 mechanosensitive ion channel protein 4/5/6/7/8/9/10 | (RefSeq) mechanosensitive ion channel protein 8-like (A)	mechanosensitive ion channel protein 8-like [Cucurbita maxima]	RecName: Full=Mechanosensitive ion channel protein 8 {ECO:0000303|Ref.4}; AltName: Full=Mechanosensitive channel of small conductance-like 8 {ECO:0000303|Ref.4}; AltName: Full=MscS-Like protein 8 {ECO:0000303|Ref.4};	SubName: Full=Uncharacterized protein {ECO:0000313|EMBL:EMJ23158.1};	Predicted mechanosensitive ion channel	GO:0012505,endomembrane system; GO:0016021,integral component of membrane; GO:0005886,plasma membrane; GO:0006820,anion transport; GO:0055085,transmembrane transport	Mechanosensitive ion channel
Cluster-10268.0	--	protein LOW PSII ACCUMULATION 1, chloroplastic isoform X2 [Momordica charantia]	RecName: Full=Protein LOW PSII ACCUMULATION 1, chloroplastic; Flags: Precursor;	SubName: Full=protein LOW PSII ACCUMULATION 1, chloroplastic isoform X2 {ECO:0000313|RefSeq:XP_008454364.1};	--	GO:0009507,chloroplast; GO:0009535,chloroplast thylakoid membrane; GO:0016021,integral component of membrane	Low psii accumulation1 / Rep27
Cluster-10269.0	--	ureide permease 1-like isoform X2 [Cucurbita maxima]	RecName: Full=Ureide permease 2 {ECO:0000303|PubMed:11971139}; Short=AtUPS2 {ECO:0000303|PubMed:11971139};	SubName: Full=ureide permease 1-like {ECO:0000313|RefSeq:XP_008446435.1, ECO:0000313|RefSeq:XP_008446436.1, ECO:0000313|RefSeq:XP_008446438.1};	--	GO:0016021,integral component of membrane; GO:0005886,plasma membrane; GO:0005274,allantoin:proton symporter activity; GO:0005524,ATP binding; GO:0015210,uracil transmembrane transporter activity; GO:0015720,allantoin transport; GO:0043100,pyrimidine nucleobase salvage; GO:0015857,uracil transport	Ureide permease
Cluster-10269.1	--	ureide permease 1-like, partial [Cucurbita pepo subsp. pepo]	RecName: Full=Ureide permease 1 {ECO:0000303|PubMed:11971139}; Short=AtUPS1 {ECO:0000303|PubMed:11971139};	SubName: Full=ureide permease 1-like {ECO:0000313|RefSeq:XP_008446435.1, ECO:0000313|RefSeq:XP_008446436.1, ECO:0000313|RefSeq:XP_008446438.1};	--	GO:0016021,integral component of membrane; GO:0005274,allantoin:proton symporter activity; GO:0005524,ATP binding; GO:0015210,uracil transmembrane transporter activity; GO:0015720,allantoin transport; GO:0043100,pyrimidine nucleobase salvage; GO:0015857,uracil transport	Ureide permease
Cluster-10269.2	--	--	--	--	--	--	--
Cluster-1027.0	--	--	--	--	--	--	--
Cluster-10270.0	--	--	--	--	--	--	--
Cluster-10271.0	--	--	--	--	--	--	--
Cluster-10272.0	--	uncharacterized protein LOC111788260 [Cucurbita pepo subsp. pepo]	--	SubName: Full=uncharacterized protein LOC103503364 {ECO:0000313|RefSeq:XP_008465759.1};	--	--	Protein of unknown function (DUF3110)
Cluster-10272.1	--	uncharacterized protein LOC111788260 [Cucurbita pepo subsp. pepo]	--	SubName: Full=uncharacterized protein LOC103503364 {ECO:0000313|RefSeq:XP_008465759.1};	--	--	Protein of unknown function (DUF3110)
Cluster-10272.2	--	uncharacterized protein LOC111454068 [Cucurbita moschata]	--	SubName: Full=uncharacterized protein LOC103503364 {ECO:0000313|RefSeq:XP_008465759.1};	--	--	--
Cluster-10273.0	K00791 tRNA dimethylallyltransferase [EC:2.5.1.75] | (RefSeq) tRNA dimethylallyltransferase 2 isoform X1 (A)	tRNA dimethylallyltransferase 2 isoform X1 [Cucurbita moschata]	RecName: Full=tRNA dimethylallyltransferase 2; EC=2.5.1.75; AltName: Full=Isopentenyl-diphosphate: tRNA isopentenyltransferase 2; Short=AtIPT2; Short=IPP transferase 2; Short=IPPT 2;	SubName: Full=tRNA dimethylallyltransferase 2 {ECO:0000313|RefSeq:XP_008461831.1};	tRNA delta(2)-isopentenylpyrophosphate transferase	GO:0005829,cytosol; GO:0005739,mitochondrion; GO:0009824,AMP dimethylallyltransferase activity; GO:0005524,ATP binding; GO:0052381,tRNA dimethylallyltransferase activity; GO:0009691,cytokinin biosynthetic process; GO:0006400,tRNA modification	PhoH-like protein
Cluster-10274.0	--	--	--	--	--	--	--
Cluster-10275.0	K02982 small subunit ribosomal protein S3 | (RefSeq) ccmFn, AT66_p07; cytochrome c biogenesis FN (A)	ribosomal protein S3 (mitochondrion) [Oryza minuta]	RecName: Full=Ribosomal protein S3, mitochondrial;	SubName: Full=Ribosomal protein S3 {ECO:0000313|EMBL:AMA06704.1};	--	GO:0005739,mitochondrion; GO:0005840,ribosome; GO:0003723,RNA binding; GO:0003735,structural constituent of ribosome; GO:0006412,translation	--
Cluster-10276.0	K14794 ribosomal RNA-processing protein 12 | (RefSeq) RRP12-like protein (A)	RRP12-like protein [Cucurbita moschata]	--	SubName: Full=RRP12-like protein {ECO:0000313|RefSeq:XP_008443313.1};	Uncharacterized conserved protein	--	--
Cluster-10278.0	K13832 3-dehydroquinate dehydratase / shikimate dehydrogenase [EC:4.2.1.10 1.1.1.25] | (RefSeq) bifunctional 3-dehydroquinate dehydratase/shikimate dehydrogenase, chloroplastic-like isoform X1 (A)	zinc finger CCCH domain-containing protein 34 isoform X2 [Momordica charantia]	RecName: Full=Zinc finger CCCH domain-containing protein 58; Short=AtC3H58; AltName: Full=Zinc finger CCCH domain-containing protein ZFN-like 3;	SubName: Full=zinc finger CCCH domain-containing protein 34 {ECO:0000313|RefSeq:XP_008438828.1};	CCCH-type Zn-finger protein	GO:0005634,nucleus; GO:0003677,DNA binding; GO:0046872,metal ion binding; GO:0003729,mRNA binding	RNA-binding, Nab2-type zinc finger
Cluster-10279.0	--	--	--	--	--	--	--
Cluster-1028.0	--	phosphate transporter PHO1 homolog 10-like isoform X2 [Cucurbita pepo subsp. pepo]	RecName: Full=Phosphate transporter PHO1 homolog 10; AltName: Full=Protein PHO1 homolog 10; Short=AtPHO1;H10;	SubName: Full=Uncharacterized protein {ECO:0000313|EMBL:KGN51946.1};	Predicted small molecule transporter	GO:0016021,integral component of membrane; GO:0005886,plasma membrane; GO:0005802,trans-Golgi network; GO:0006817,phosphate ion transport	EXS family
Cluster-10280.0	K08150 MFS transporter, SP family, solute carrier family 2 (myo-inositol transporter), member 13 | (RefSeq) inositol transporter 1-like (A)	probable polyol transporter 6 [Cucurbita moschata]	RecName: Full=Polyol transporter 5; AltName: Full=Protein POLYOL TRANSPORTER 5; Short=AtPLT5; AltName: Full=Sugar-proton symporter PLT5;	SubName: Full=probable polyol transporter 6 {ECO:0000313|RefSeq:XP_018851646.1};	Predicted transporter (major facilitator superfamily)	GO:0016021,integral component of membrane; GO:0005886,plasma membrane; GO:0015591,D-ribose transmembrane transporter activity; GO:0015148,D-xylose transmembrane transporter activity; GO:0005354,galactose transmembrane transporter activity; GO:0005355,glucose transmembrane transporter activity; GO:0015168,glycerol transmembrane transporter activity; GO:0015575,mannitol transmembrane transporter ac…	Fungal trichothecene efflux pump (TRI12)
Cluster-10282.0	--	--	--	--	--	--	--
Cluster-10283.0	K01074 palmitoyl-protein thioesterase [EC:3.1.2.22] | (RefSeq) palmitoyl-protein thioesterase 1-like (A)	hypothetical protein VITISV_001083 [Vitis vinifera]	--	SubName: Full=Uncharacterized protein {ECO:0000313|EMBL:CAN68811.1};	Palmitoyl protein thioesterase	GO:0098599,palmitoyl hydrolase activity	Palmitoyl protein thioesterase
Cluster-10284.0	--	--	--	--	--	--	--
Cluster-10285.0	K04077 chaperonin GroEL | (RefSeq) chaperonin CPN60-like 2, mitochondrial (A)	NDR1/HIN1-like protein 13 [Cucurbita maxima]	RecName: Full=NDR1/HIN1-like protein 13 {ECO:0000303|PubMed:26206852};	SubName: Full=Uncharacterized protein {ECO:0000313|EMBL:KGN66410.1};	--	GO:0016021,integral component of membrane; GO:0005886,plasma membrane; GO:0009506,plasmodesma; GO:0042742,defense response to bacterium	Late embryogenesis abundant protein
Cluster-10286.0	--	--	--	--	--	--	--
Cluster-10287.0	K08150 MFS transporter, SP family, solute carrier family 2 (myo-inositol transporter), member 13 | (RefSeq) inositol transporter 1 (A)	hypothetical protein CISIN_1g008624mg [Citrus sinensis]	RecName: Full=D-xylose-proton symporter-like 3, chloroplastic; Flags: Precursor;	SubName: Full=Uncharacterized protein {ECO:0000313|EMBL:KDO66623.1};	Predicted transporter (major facilitator superfamily)	GO:0009507,chloroplast; GO:0009941,chloroplast envelope; GO:0031969,chloroplast membrane; GO:0016021,integral component of membrane; GO:0005355,glucose transmembrane transporter activity; GO:0005351,carbohydrate:proton symporter activity; GO:0046323,glucose import; GO:0035428,NA	Fungal trichothecene efflux pump (TRI12)
Cluster-10288.0	K04733 interleukin-1 receptor-associated kinase 4 [EC:2.7.11.1] | (RefSeq) probable serine/threonine-protein kinase PBL10 isoform X1 (A)	probable serine/threonine-protein kinase PBL10 isoform X1 [Cucurbita maxima]	RecName: Full=Probable serine/threonine-protein kinase PBL9 {ECO:0000305}; EC=2.7.11.1 {ECO:0000305}; AltName: Full=PBS1-like protein 9 {ECO:0000303|PubMed:20413097}; AltName: Full=Protein kinase 1A {ECO:0000305};	SubName: Full=protein kinase APK1B, chloroplastic-like isoform X1 {ECO:0000313|RefSeq:XP_008457478.1, ECO:0000313|RefSeq:XP_008457479.1};	Serine/threonine protein kinase	GO:0005886,plasma membrane; GO:0005524,ATP binding; GO:0004713,protein tyrosine kinase activity; GO:0004675,transmembrane receptor protein serine/threonine kinase activity; GO:0007166,cell surface receptor signaling pathway; GO:0006952,defense response	Phosphotransferase enzyme family
Cluster-10289.0	--	--	--	--	--	--	--
Cluster-1029.0	--	hypothetical protein CRG98_034050 [Punica granatum]	RecName: Full=VHS domain-containing protein At3g16270;	SubName: Full=Uncharacterized protein {ECO:0000313|EMBL:PKI45532.1};	--	GO:0005622,intracellular; GO:0016020,membrane; GO:0006886,intracellular protein transport	--
Cluster-10291.0	K20478 golgin subfamily B member 1 | (RefSeq) uncharacterized protein LOC104242089 isoform X1 (A)	uncharacterized protein LOC111443670 isoform X1 [Cucurbita moschata]	RecName: Full=Protein NETWORKED 2D {ECO:0000303|PubMed:22840520};	SubName: Full=Uncharacterized protein {ECO:0000313|EMBL:KGN60261.1};	--	GO:0005886,plasma membrane; GO:0003779,actin binding	SLIDE
Cluster-10292.0	K04733 interleukin-1 receptor-associated kinase 4 [EC:2.7.11.1] | (RefSeq) probable serine/threonine-protein kinase At1g01540 (A)	probable serine/threonine-protein kinase At1g01540 [Momordica charantia]	RecName: Full=Probable serine/threonine-protein kinase At1g01540; EC=2.7.11.1;	SubName: Full=Uncharacterized protein {ECO:0000313|EMBL:KGN56493.1};	Serine/threonine protein kinase	GO:0016021,integral component of membrane; GO:0005886,plasma membrane; GO:0005524,ATP binding; GO:0004674,protein serine/threonine kinase activity; GO:0004675,transmembrane receptor protein serine/threonine kinase activity; GO:0007166,cell surface receptor signaling pathway; GO:0046777,protein autophosphorylation; GO:0006468,protein phosphorylation	Protein kinase domain
Cluster-10293.0	K01051 pectinesterase [EC:3.1.1.11] | (RefSeq) probable pectinesterase/pectinesterase inhibitor 25 (A)	probable pectinesterase/pectinesterase inhibitor 25 [Cucurbita moschata]	RecName: Full=Probable pectinesterase/pectinesterase inhibitor 47; Includes: RecName: Full=Pectinesterase inhibitor 47; AltName: Full=Pectin methylesterase inhibitor 47; Includes: RecName: Full=Pectinesterase 47; Short=PE 47; EC=3.1.1.11; AltName: Full=Pectin methylesterase 47; Short=AtPME47; Flags: Precursor;	RecName: Full=Pectinesterase {ECO:0000256|RuleBase:RU000589}; EC=3.1.1.11 {ECO:0000256|RuleBase:RU000589};	--	GO:0071944,cell periphery; GO:0005618,cell wall; GO:0005576,extracellular region; GO:0045330,aspartyl esterase activity; GO:0030599,pectinesterase activity; GO:0046910,pectinesterase inhibitor activity; GO:0042545,cell wall modification; GO:0045490,pectin catabolic process	Plant invertase/pectin methylesterase inhibitor
Cluster-10294.0	K13422 transcription factor MYC2 | (RefSeq) uncharacterized protein LOC112027245 (A)	PREDICTED: uncharacterized protein LOC101209793 isoform X1 [Cucumis sativus]	--	SubName: Full=Uncharacterized protein {ECO:0000313|EMBL:KGN53481.1};	FOG: Transposon-encoded proteins with TYA, reverse transcriptase, integrase domains in various combinations	--	Retrotransposon gag protein
Cluster-10296.0	--	--	--	--	--	--	--
Cluster-10297.0	K06195 ApaG protein | (RefSeq) uncharacterized protein LOC111456816 (A)	uncharacterized protein LOC111456816 [Cucurbita moschata]	RecName: Full=F-box protein SKIP16; AltName: Full=SKP1-interacting partner 16;	SubName: Full=Uncharacterized protein {ECO:0000313|EMBL:KGN64316.1};	Putative Mg2+ and Co2+ transporter CorD	GO:0019005,SCF ubiquitin ligase complex; GO:0016567,protein ubiquitination	Domain of unknown function (DUF4354)
Cluster-10298.0	--	PREDICTED: uncharacterized protein LOC101205619 [Cucumis sativus]	--	SubName: Full=Uncharacterized protein {ECO:0000313|EMBL:KGN46993.1};	--	GO:0016021,integral component of membrane	--
Cluster-10298.1	--	PREDICTED: uncharacterized protein LOC101205619 [Cucumis sativus]	--	SubName: Full=Uncharacterized protein {ECO:0000313|EMBL:KGN46993.1};	--	GO:0016021,integral component of membrane	--
Cluster-10298.2	--	PREDICTED: uncharacterized protein LOC101205619 [Cucumis sativus]	--	SubName: Full=Uncharacterized protein {ECO:0000313|EMBL:KGN46993.1};	--	GO:0016021,integral component of membrane	--
Cluster-10298.3	--	PREDICTED: uncharacterized protein LOC101205619 [Cucumis sativus]	--	SubName: Full=Uncharacterized protein {ECO:0000313|EMBL:KGN46993.1};	--	GO:0016021,integral component of membrane	--
Cluster-10298.4	--	PREDICTED: uncharacterized protein LOC101205619 [Cucumis sativus]	--	SubName: Full=Uncharacterized protein {ECO:0000313|EMBL:KGN46993.1};	--	GO:0016021,integral component of membrane	--
Cluster-10298.5	--	--	--	--	--	--	--
Cluster-10298.6	--	PREDICTED: uncharacterized protein LOC101205619 [Cucumis sativus]	--	SubName: Full=Uncharacterized protein {ECO:0000313|EMBL:KGN46993.1};	--	GO:0016021,integral component of membrane	--
Cluster-10299.0	--	importin subunit alpha-9 isoform X1 [Cucurbita moschata]	RecName: Full=Importin subunit alpha-9 {ECO:0000305}; Short=IMPa-9 {ECO:0000303|PubMed:18836040};	RecName: Full=Importin subunit alpha {ECO:0000256|PIRNR:PIRNR005673};	Karyopherin (importin) alpha	GO:0005829,cytosol; GO:0005643,nuclear pore; GO:0005654,nucleoplasm; GO:0008139,nuclear localization sequence binding; GO:0008565,protein transporter activity; GO:0006607,NLS-bearing protein import into nucleus	HEAT repeats
Cluster-103.0	K03542 photosystem II 22kDa protein | (RefSeq) photosystem II 22 kDa protein, chloroplastic-like (A)	photosystem II 22 kDa protein, chloroplastic-like [Cucurbita moschata]	RecName: Full=Photosystem II 22 kDa protein, chloroplastic; AltName: Full=CP22; Flags: Precursor;	SubName: Full=Photosystem II protein {ECO:0000313|EMBL:KGN44342.1};	--	GO:0009535,chloroplast thylakoid membrane; GO:0016021,integral component of membrane; GO:0009523,photosystem II; GO:0042802,identical protein binding; GO:0051219,phosphoprotein binding; GO:0015979,photosynthesis	Chlorophyll A-B binding protein
Cluster-1030.0	K17535 serine/threonine-protein kinase TNNI3K [EC:2.7.11.1] | (RefSeq) uncharacterized protein LOC110615575 (A)	PREDICTED: F-box/kelch-repeat protein SKIP4-like [Cucumis melo]	RecName: Full=F-box/kelch-repeat protein SKIP4; AltName: Full=SKP1-interacting partner 4;	SubName: Full=F-box/kelch-repeat protein SKIP4-like {ECO:0000313|RefSeq:XP_008438055.1};	FOG: Kelch repeat	GO:0016567,protein ubiquitination; GO:0009409,response to cold	Kelch motif
Cluster-10300.0	K02689 photosystem I P700 chlorophyll a apoprotein A1 | (RefSeq) uncharacterized protein LOC111900578 (A)	anoxia-induced protein, partial (chloroplast) [Arabidopsis thaliana]	RecName: Full=Photosystem I P700 chlorophyll a apoprotein A1 {ECO:0000255|HAMAP-Rule:MF_00458}; EC=1.97.1.12 {ECO:0000255|HAMAP-Rule:MF_00458}; AltName: Full=PSI-A {ECO:0000255|HAMAP-Rule:MF_00458}; AltName: Full=PsaA {ECO:0000255|HAMAP-Rule:MF_00458};	SubName: Full=Photosystem I P700 apoprotein A1 {ECO:0000313|EMBL:AHE41509.1}; Flags: Fragment;	--	GO:0009535,chloroplast thylakoid membrane; GO:0016021,integral component of membrane; GO:0009522,photosystem I; GO:0051539,4 iron, 4 sulfur cluster binding; GO:0016168,chlorophyll binding; GO:0046872,metal ion binding; GO:0016491,oxidoreductase activity; GO:0015979,photosynthesis; GO:0018298,protein-chromophore linkage	Photosystem I psaA/psaB protein
Cluster-10301.0	--	--	--	--	--	--	--
Cluster-10302.0	--	--	--	--	--	--	--
Cluster-10302.1	--	--	--	--	--	--	--
Cluster-10303.0	K22804 structural maintenance of chromosomes protein 6 | (RefSeq) structural maintenance of chromosomes protein 6B-like (A)	uncharacterized protein LOC111018954 [Momordica charantia]	RecName: Full=Putative ribonuclease H protein At1g65750; EC=3.1.26.4;	SubName: Full=Reverse transcriptase {ECO:0000313|EMBL:OMO59710.1};	FOG: Reverse transcriptase	GO:0046872,metal ion binding; GO:0003676,nucleic acid binding; GO:0004523,RNA-DNA hybrid ribonuclease activity	zinc-binding in reverse transcriptase
Cluster-10304.0	K12874 intron-binding protein aquarius | (RefSeq) LOW QUALITY PROTEIN: intron-binding protein aquarius-like (A)	uncharacterized protein LOC111024874 [Momordica charantia]	RecName: Full=Uncharacterized mitochondrial protein AtMg00310; AltName: Full=ORF154;	SubName: Full=Os07g0613900 protein {ECO:0000313|EMBL:BAF22173.1};	FOG: Reverse transcriptase	GO:0005739,mitochondrion	Reverse transcriptase-like
Cluster-10305.0	--	protein SCAR3-like isoform X1 [Cucurbita moschata]	RecName: Full=Protein SCAR2; Short=AtSCAR2; AltName: Full=Protein DISTORTED 3; AltName: Full=Protein IRREGULAR TRICHOME BRANCH 1; AltName: Full=Protein WAVE4;	SubName: Full=Uncharacterized protein {ECO:0000313|EMBL:KGN65637.1};	--	GO:0005737,cytoplasm; GO:0005856,cytoskeleton; GO:0005886,plasma membrane; GO:0031209,SCAR complex; GO:0003779,actin binding; GO:0030036,actin cytoskeleton organization; GO:0045010,actin nucleation; GO:0051127,positive regulation of actin nucleation; GO:0010091,trichome branching; GO:0010090,trichome morphogenesis	--
Cluster-10306.0	K01535 H+-transporting ATPase [EC:3.6.3.6] | (RefSeq) plasma membrane ATPase 1 (A)	PREDICTED: uncharacterized protein LOC105434464 [Cucumis sativus]	--	SubName: Full=uncharacterized protein LOC109002610 {ECO:0000313|RefSeq:XP_018835983.1};	FOG: Transposon-encoded proteins with TYA, reverse transcriptase, integrase domains in various combinations	--	--
Cluster-10307.0	--	--	--	--	--	--	--
Cluster-10307.1	--	--	--	--	--	--	--
Cluster-10307.2	--	--	--	--	--	--	--
Cluster-10307.3	--	--	--	--	--	--	--
Cluster-10308.0	--	uncharacterized protein LOC111007747 [Momordica charantia]	--	SubName: Full=uncharacterized protein LOC103490393 {ECO:0000313|RefSeq:XP_008448106.1};	--	--	Arabidopsis protein of unknown function
Cluster-10309.0	K19525 vacuolar protein sorting-associated protein 13A/C | (RefSeq) uncharacterized LOC103503494 (A)	PREDICTED: uncharacterized protein LOC103503494 isoform X2 [Cucumis melo]	--	SubName: Full=uncharacterized protein LOC103503494 isoform X2 {ECO:0000313|RefSeq:XP_008465915.1};	Vacuolar protein sorting-associated protein	GO:0016021,integral component of membrane	--
Cluster-1031.0	--	uncharacterized protein LOC111470350 [Cucurbita maxima]	--	SubName: Full=Uncharacterized protein {ECO:0000313|EMBL:KGN62021.1};	--	--	Domain of unknown function (DUF4228)
Cluster-10310.0	--	uncharacterized protein LOC111007747 [Momordica charantia]	--	SubName: Full=Uncharacterized protein {ECO:0000313|EMBL:KGN43319.1};	--	--	Arabidopsis protein of unknown function
Cluster-10311.0	--	uncharacterized protein LOC111007747 [Momordica charantia]	--	SubName: Full=Uncharacterized protein {ECO:0000313|EMBL:KGN43319.1};	--	--	Arabidopsis protein of unknown function
Cluster-10312.0	--	--	--	--	--	--	--
Cluster-10313.0	K22733 magnesium transporter | (RefSeq) hypothetical protein (A)	PREDICTED: pentatricopeptide repeat-containing protein At4g13650 [Cucumis melo]	RecName: Full=Pentatricopeptide repeat-containing protein At4g13650;	SubName: Full=pentatricopeptide repeat-containing protein At4g13650 {ECO:0000313|RefSeq:XP_008440984.2};	FOG: PPR repeat	GO:0043231,intracellular membrane-bounded organelle; GO:0004519,endonuclease activity; GO:0003723,RNA binding; GO:0008270,zinc ion binding; GO:0009451,RNA modification	Tetratricopeptide repeat
Cluster-10313.1	K10807 ribonucleoside-diphosphate reductase subunit M1 [EC:1.17.4.1] | (RefSeq) ribonucleoside-diphosphate reductase large subunit (A)	ribonucleoside-diphosphate reductase large subunit [Cucurbita maxima]	RecName: Full=Ribonucleoside-diphosphate reductase large subunit {ECO:0000303|PubMed:10542051}; EC=1.17.4.1; AltName: Full=Protein DEFECTIVE IN POLLEN DNA DEGRADATION 2 {ECO:0000303|PubMed:22239102}; AltName: Full=Ribonucleoside-diphosphate reductase R1 subunit {ECO:0000303|PubMed:10542051}; Short=AtRNR1;	RecName: Full=Ribonucleoside-diphosphate reductase {ECO:0000256|RuleBase:RU003410}; EC=1.17.4.1 {ECO:0000256|RuleBase:RU003410};	Ribonucleotide reductase, alpha subunit	GO:0005737,cytoplasm; GO:0005524,ATP binding; GO:0004748,ribonucleoside-diphosphate reductase activity, thioredoxin disulfide as acceptor; GO:0009202,deoxyribonucleoside triphosphate biosynthetic process; GO:0009263,deoxyribonucleotide biosynthetic process; GO:0006260,DNA replication; GO:0046686,response to cadmium ion	Ribonucleotide reductase, barrel domain
Cluster-10313.2	K16578 CLIP-associating protein 1/2 | (RefSeq) CLIP-associated protein-like (A)	hypothetical protein PRUPE_1G572100 [Prunus persica]	RecName: Full=Putative ribonuclease H protein At1g65750; EC=3.1.26.4;	SubName: Full=Uncharacterized protein {ECO:0000313|EMBL:ONI36148.1};	FOG: Reverse transcriptase	GO:0046872,metal ion binding; GO:0003676,nucleic acid binding; GO:0004523,RNA-DNA hybrid ribonuclease activity	zinc-binding in reverse transcriptase
Cluster-10314.0	K13447 respiratory burst oxidase [EC:1.6.3.- 1.11.1.-] | (RefSeq) respiratory burst oxidase homolog protein D-like (A)	hypothetical protein VITISV_008255 [Vitis vinifera]	RecName: Full=Putative ribonuclease H protein At1g65750; EC=3.1.26.4;	SubName: Full=Uncharacterized protein {ECO:0000313|EMBL:CAN73503.1};	FOG: Reverse transcriptase	GO:0046872,metal ion binding; GO:0003676,nucleic acid binding; GO:0004523,RNA-DNA hybrid ribonuclease activity	--
Cluster-10314.1	K12598 ATP-dependent RNA helicase DOB1 [EC:3.6.4.13] | (RefSeq) DExH-box ATP-dependent RNA helicase DExH10-like (A)	hypothetical protein VITISV_000131 [Vitis vinifera]	RecName: Full=Putative ribonuclease H protein At1g65750; EC=3.1.26.4;	SubName: Full=Uncharacterized protein {ECO:0000313|EMBL:CAN72359.1};	FOG: Reverse transcriptase	GO:0046872,metal ion binding; GO:0003676,nucleic acid binding; GO:0004523,RNA-DNA hybrid ribonuclease activity	Reverse transcriptase (RNA-dependent DNA polymerase)
Cluster-10314.2	K01426 amidase [EC:3.5.1.4] | (RefSeq) uncharacterized protein LOC104249984 (A)	uncharacterized protein LOC111017819 [Momordica charantia]	--	SubName: Full=Uncharacterized protein {ECO:0000313|EMBL:CAN77052.1};	--	--	--
Cluster-10315.0	--	--	--	--	--	--	--
Cluster-10316.0	K16578 CLIP-associating protein 1/2 | (RefSeq) CLIP-associated protein-like (A)	hypothetical protein VITISV_017151 [Vitis vinifera]	RecName: Full=Putative ribonuclease H protein At1g65750; EC=3.1.26.4;	SubName: Full=Uncharacterized protein {ECO:0000313|EMBL:CAN79956.1};	FOG: Reverse transcriptase	GO:0046872,metal ion binding; GO:0003676,nucleic acid binding; GO:0004523,RNA-DNA hybrid ribonuclease activity	--
Cluster-10317.0	K22804 structural maintenance of chromosomes protein 6 | (RefSeq) structural maintenance of chromosomes protein 6B-like (A)	hypothetical protein VITISV_029474 [Vitis vinifera]	RecName: Full=Putative ribonuclease H protein At1g65750; EC=3.1.26.4;	SubName: Full=Uncharacterized protein {ECO:0000313|EMBL:EMJ07445.1}; Flags: Fragment;	FOG: Reverse transcriptase	GO:0046872,metal ion binding; GO:0003676,nucleic acid binding; GO:0004523,RNA-DNA hybrid ribonuclease activity	zinc-binding in reverse transcriptase
Cluster-10318.0	K11838 ubiquitin carboxyl-terminal hydrolase 7 [EC:3.4.19.12] | (RefSeq) ubiquitin carboxyl-terminal hydrolase 12-like (A)	uncharacterized protein LOC111025019 [Momordica charantia]	--	SubName: Full=Uncharacterized protein {ECO:0000313|EMBL:CAN80415.1};	--	GO:0003676,nucleic acid binding; GO:0008270,zinc ion binding	--
Cluster-10319.0	--	--	--	--	--	--	--
Cluster-1032.0	K03283 heat shock 70kDa protein 1/2/6/8 | (RefSeq) heat shock cognate 70 kDa protein 2-like (A)	PREDICTED: uncharacterized protein LOC103501354 [Cucumis melo]	--	SubName: Full=uncharacterized protein LOC103501354 {ECO:0000313|RefSeq:XP_008463130.1};	--	--	Lecithin retinol acyltransferase
Cluster-10320.0	--	uncharacterized protein LOC111444132 isoform X1 [Cucurbita moschata]	--	SubName: Full=uncharacterized protein LOC103495090 isoform X1 {ECO:0000313|RefSeq:XP_008454772.1};	--	--	--
Cluster-10321.0	--	PREDICTED: cysteine-rich repeat secretory protein 3-like [Cucumis sativus]	RecName: Full=Cysteine-rich repeat secretory protein 3; AltName: Full=Plasmodesmata-located protein 2; Short=PDLP2; Flags: Precursor;	SubName: Full=Uncharacterized protein {ECO:0000313|EMBL:KGN61291.1};	--	GO:0016021,integral component of membrane; GO:0009506,plasmodesma; GO:0010497,plasmodesmata-mediated intercellular transport; GO:0046739,transport of virus in multicellular host	--
Cluster-10322.0	--	uncharacterized protein LOC111804804 isoform X1 [Cucurbita pepo subsp. pepo]	--	SubName: Full=uncharacterized protein LOC103495090 isoform X1 {ECO:0000313|RefSeq:XP_008454772.1};	--	--	--
Cluster-10324.0	--	--	--	SubName: Full=Uncharacterized protein {ECO:0000313|EMBL:CCB50879.1};	--	--	--
Cluster-10325.0	--	embryonic protein DC-8 [Cucurbita maxima]	RecName: Full=Late embryogenesis abundant protein ECP63 {ECO:0000305}; AltName: Full=Embryonic cell protein 63 {ECO:0000305}; Short=AtECP63 {ECO:0000303|PubMed:9016956}; AltName: Full=LEA domain-containing protein ECP63 {ECO:0000305};	SubName: Full=embryonic protein DC-8 isoform X2 {ECO:0000313|RefSeq:XP_008442778.1};	--	GO:0005829,cytosol	Helicase-associated putative binding domain, C-terminal
Cluster-10326.0	K04427 mitogen-activated protein kinase kinase kinase 7 [EC:2.7.11.25] | (RefSeq) serine/threonine-protein kinase HT1-like (A)	LOW QUALITY PROTEIN: serine/threonine-protein kinase EDR1-like [Cucurbita pepo subsp. pepo]	RecName: Full=Probable serine/threonine-protein kinase SIS8 {ECO:0000305}; EC=2.7.11.1 {ECO:0000305}; AltName: Full=MAPKK kinase SIS8 {ECO:0000305}; AltName: Full=Protein SUGAR INSENSITIVE 8 {ECO:0000303|PubMed:24320620};	SubName: Full=serine/threonine-protein kinase EDR1 isoform X4 {ECO:0000313|RefSeq:XP_008448242.1};	Tyrosine kinase specific for activated (GTP-bound) p21cdc42Hs	GO:0005634,nucleus; GO:0005524,ATP binding; GO:0004672,protein kinase activity; GO:0004674,protein serine/threonine kinase activity; GO:0004712,protein serine/threonine/tyrosine kinase activity; GO:0004871,NA; GO:0035556,intracellular signal transduction; GO:0006468,protein phosphorylation; GO:0009651,response to salt stress; GO:0010182,sugar mediated signaling pathway	Protein kinase domain
Cluster-10327.0	K04427 mitogen-activated protein kinase kinase kinase 7 [EC:2.7.11.25] | (RefSeq) serine/threonine-protein kinase HT1-like (A)	LOW QUALITY PROTEIN: serine/threonine-protein kinase EDR1-like [Cucurbita pepo subsp. pepo]	--	SubName: Full=Uncharacterized protein {ECO:0000313|EMBL:KGN46970.1};	Tyrosine kinase specific for activated (GTP-bound) p21cdc42Hs	GO:0005524,ATP binding; GO:0004672,protein kinase activity	Ethylene-responsive protein kinase Le-CTR1
Cluster-10328.0	--	--	--	--	--	--	--
Cluster-10329.0	K11437 type I protein arginine methyltransferase [EC:2.1.1.319] | (RefSeq) probable protein arginine N-methyltransferase 6 (A)	PREDICTED: probable protein arginine N-methyltransferase 6.2 isoform X2 [Cucumis melo]	RecName: Full=Probable protein arginine N-methyltransferase 6; EC=2.1.1.-;	SubName: Full=probable protein arginine N-methyltransferase 6.2 isoform X2 {ECO:0000313|RefSeq:XP_008465241.1};	--	GO:0005829,cytosol; GO:0008469,histone-arginine N-methyltransferase activity; GO:0035242,protein-arginine omega-N asymmetric methyltransferase activity; GO:0006355,regulation of transcription, DNA-templated	--
Cluster-1033.0	K04733 interleukin-1 receptor-associated kinase 4 [EC:2.7.11.1] | (RefSeq) L-type lectin-domain containing receptor kinase IX.1-like (A)	putative kinase [Cucumis melo subsp. melo]	RecName: Full=Agglutinin-2; AltName: Full=Agglutinin II; AltName: Full=ClAII; AltName: Full=LecClAII; Flags: Precursor;	SubName: Full=Putative kinase {ECO:0000313|EMBL:ADN34266.1};	--	GO:0005537,mannose binding; GO:0046872,metal ion binding	Legume lectin domain
Cluster-10330.0	K04079 molecular chaperone HtpG | (RefSeq) heat shock cognate protein HSP 90-beta-like (A)	putative polyprotein [Oryza sativa Japonica Group]	RecName: Full=Retrovirus-related Pol polyprotein from transposon TNT 1-94; Includes: RecName: Full=Protease; EC=3.4.23.-; Includes: RecName: Full=Reverse transcriptase; EC=2.7.7.49; Includes: RecName: Full=Endonuclease;	SubName: Full=Uncharacterized protein {ECO:0000313|EnsemblPlants:TRIAE_CS42_7DS_TGACv1_621531_AA2018530.1};	FOG: Transposon-encoded proteins with TYA, reverse transcriptase, integrase domains in various combinations	GO:0004190,aspartic-type endopeptidase activity; GO:0004519,endonuclease activity; GO:0003676,nucleic acid binding; GO:0003964,RNA-directed DNA polymerase activity; GO:0008270,zinc ion binding; GO:0015074,DNA integration	Reverse transcriptase (RNA-dependent DNA polymerase)
Cluster-10331.0	K00688 glycogen phosphorylase [EC:2.4.1.1] | (RefSeq) glycogen phosphorylase 1-like (A)	glycogen phosphorylase 1-like [Cucurbita moschata]	RecName: Full=Alpha-glucan phosphorylase, H isozyme; EC=2.4.1.1; AltName: Full=Starch phosphorylase H;	RecName: Full=Alpha-1,4 glucan phosphorylase {ECO:0000256|RuleBase:RU000587}; EC=2.4.1.1 {ECO:0000256|RuleBase:RU000587};	Glycogen phosphorylase	GO:0005737,cytoplasm; GO:0008184,glycogen phosphorylase activity; GO:0102250,linear malto-oligosaccharide phosphorylase activity; GO:0030170,pyridoxal phosphate binding; GO:0102499,SHG alpha-glucan phosphorylase activity; GO:0005975,carbohydrate metabolic process	--
Cluster-10332.0	K03768 peptidyl-prolyl cis-trans isomerase B (cyclophilin B) [EC:5.2.1.8] | (RefSeq) peptidyl-prolyl cis-trans isomerase CYP28, chloroplastic (A)	peptidyl-prolyl cis-trans isomerase CYP28, chloroplastic [Cucurbita pepo subsp. pepo]	RecName: Full=Peptidyl-prolyl cis-trans isomerase CYP28, chloroplastic; Short=PPIase CYP28; EC=5.2.1.8; AltName: Full=Cyclophilin of 28 kDa; AltName: Full=Cyclophilin-28; Flags: Precursor;	SubName: Full=peptidyl-prolyl cis-trans isomerase CYP28, chloroplastic {ECO:0000313|RefSeq:XP_008456727.1};	Cyclophilin type peptidyl-prolyl cis-trans isomerase	GO:0009507,chloroplast; GO:0031977,thylakoid lumen; GO:0003755,peptidyl-prolyl cis-trans isomerase activity	Cyclophilin type peptidyl-prolyl cis-trans isomerase/CLD
Cluster-10333.0	--	--	--	--	--	--	--
Cluster-10334.0	K16465 centrin-1 | (RefSeq) calcium-binding protein KIC-like (A)	calcium-binding protein KIC-like [Cucurbita maxima]	RecName: Full=Calcium-binding protein KIC; AltName: Full=KCBP-interacting calcium-binding protein;	SubName: Full=Uncharacterized protein {ECO:0000313|EMBL:KDO75667.1};	Ca2+-binding protein (centrin/caltractin), EF-Hand superfamily protein	GO:0005509,calcium ion binding; GO:0010091,trichome branching	EF hand
Cluster-10335.0	--	PREDICTED: uncharacterized protein LOC101213559 isoform X1 [Cucumis sativus]	--	SubName: Full=30S ribosomal protein S1 isoform X1 {ECO:0000313|RefSeq:XP_008454000.1};	--	GO:0016021,integral component of membrane; GO:0005840,ribosome; GO:0003676,nucleic acid binding	--
Cluster-10336.0	--	uncharacterized protein LOC111022134 isoform X1 [Momordica charantia]	--	--	--	--	--
Cluster-10337.0	K15285 solute carrier family 35, member E3 | (RefSeq) UDP-xylose transporter 1-like (A)	UDP-xylose transporter 1-like isoform X2 [Cucurbita maxima]	RecName: Full=UDP-xylose transporter 1 {ECO:0000312|EMBL:AKA88212.1};	SubName: Full=uncharacterized membrane protein At1g06890 {ECO:0000313|RefSeq:XP_008463953.1};	Glucose-6-phosphate/phosphate and phosphoenolpyruvate/phosphate antiporter	GO:0005783,endoplasmic reticulum; GO:0005789,endoplasmic reticulum membrane; GO:0005794,Golgi apparatus; GO:0000139,Golgi membrane; GO:0016021,integral component of membrane; GO:0015297,antiporter activity; GO:0005464,UDP-xylose transmembrane transporter activity; GO:0008643,carbohydrate transport; GO:0015790,UDP-xylose transmembrane transport	EamA-like transporter family
Cluster-10338.0	K03131 transcription initiation factor TFIID subunit 6 | (RefSeq) transcription initiation factor TFIID subunit 6-like (A)	PREDICTED: transcription initiation factor TFIID subunit 6-like [Cucumis melo]	RecName: Full=Transcription initiation factor TFIID subunit 6; AltName: Full=Protein EMBRYO DEFECTIVE 2781; AltName: Full=TATA box associated factor II 59; AltName: Full=TBP-associated factor 6; Short=AtTAF6; AltName: Full=Transcription initiation factor TFIID subunit D5;	SubName: Full=transcription initiation factor TFIID subunit 6-like {ECO:0000313|RefSeq:XP_008455502.1, ECO:0000313|RefSeq:XP_016901765.1, ECO:0000313|RefSeq:XP_016901766.1};	Transcription initiation factor TFIID, subunit TAF6 (also component of histone acetyltransferase SAGA)	GO:0005634,nucleus; GO:0046982,protein heterodimerization activity; GO:0006352,DNA-templated transcription, initiation; GO:0009860,pollen tube growth; GO:0051090,regulation of DNA-binding transcription factor activity	--
Cluster-10339.0	K01723 hydroperoxide dehydratase [EC:4.2.1.92] | (RefSeq) allene oxide synthase-like (A)	uncharacterized protein LOC111014082 [Momordica charantia]	RecName: Full=Thioredoxin-like protein HCF164, chloroplastic; AltName: Full=Protein HIGH CHLOROPHYLL FLUORESCENCE 164; Flags: Precursor;	SubName: Full=uncharacterized protein LOC103487919 {ECO:0000313|RefSeq:XP_008444648.1};	--	GO:0009507,chloroplast; GO:0009535,chloroplast thylakoid membrane; GO:0031977,thylakoid lumen; GO:0016671,oxidoreductase activity, acting on a sulfur group of donors, disulfide as acceptor; GO:0015035,protein disulfide oxidoreductase activity; GO:0047134,protein-disulfide reductase activity; GO:0004791,thioredoxin-disulfide reductase activity; GO:0045454,cell redox homeostasis; GO:0034599,cellula…	Thioredoxin-like
Cluster-1034.0	K16296 serine carboxypeptidase-like clade I [EC:3.4.16.-] | (RefSeq) serine carboxypeptidase-like 47 (A)	PREDICTED: uncharacterized protein LOC105435174 [Cucumis sativus]	--	SubName: Full=Uncharacterized protein {ECO:0000313|EMBL:EMJ00359.1}; Flags: Fragment;	FOG: Reverse transcriptase	--	zinc-binding in reverse transcriptase
Cluster-10340.0	K01723 hydroperoxide dehydratase [EC:4.2.1.92] | (RefSeq) allene oxide synthase-like (A)	uncharacterized protein LOC111014082 [Momordica charantia]	RecName: Full=Thioredoxin-like protein HCF164, chloroplastic; AltName: Full=Protein HIGH CHLOROPHYLL FLUORESCENCE 164; Flags: Precursor;	SubName: Full=uncharacterized protein LOC103487919 {ECO:0000313|RefSeq:XP_008444648.1};	--	GO:0009507,chloroplast; GO:0009535,chloroplast thylakoid membrane; GO:0031977,thylakoid lumen; GO:0016671,oxidoreductase activity, acting on a sulfur group of donors, disulfide as acceptor; GO:0015035,protein disulfide oxidoreductase activity; GO:0047134,protein-disulfide reductase activity; GO:0004791,thioredoxin-disulfide reductase activity; GO:0045454,cell redox homeostasis; GO:0034599,cellula…	Thioredoxin-like
Cluster-10341.0	--	uncharacterized protein LOC111496027 [Cucurbita maxima]	--	SubName: Full=uncharacterized protein LOC103487919 {ECO:0000313|RefSeq:XP_008444648.1};	--	GO:0005623,cell; GO:0045454,cell redox homeostasis	--
Cluster-10342.0	--	uncharacterized protein LOC111014082 [Momordica charantia]	RecName: Full=Thioredoxin-like protein HCF164, chloroplastic; AltName: Full=Protein HIGH CHLOROPHYLL FLUORESCENCE 164; Flags: Precursor;	SubName: Full=uncharacterized protein LOC103487919 {ECO:0000313|RefSeq:XP_008444648.1};	--	GO:0009507,chloroplast; GO:0009535,chloroplast thylakoid membrane; GO:0031977,thylakoid lumen; GO:0016671,oxidoreductase activity, acting on a sulfur group of donors, disulfide as acceptor; GO:0015035,protein disulfide oxidoreductase activity; GO:0047134,protein-disulfide reductase activity; GO:0004791,thioredoxin-disulfide reductase activity; GO:0045454,cell redox homeostasis; GO:0034599,cellula…	Thioredoxin-like
Cluster-10343.0	--	--	--	--	--	--	--
Cluster-10344.0	K10738 DNA helicase MCM9 [EC:3.6.4.12] | (RefSeq) uncharacterized protein LOC111295372 isoform X1 (A)	PREDICTED: LMBR1 domain-containing protein 2 homolog A [Cucumis sativus]	--	SubName: Full=Uncharacterized protein {ECO:0000313|EMBL:KGN48729.1};	Integral membrane protein	GO:0016021,integral component of membrane	--
Cluster-10345.0	K17471 sulfate transporter 3 | (RefSeq) sulfate transporter 3.1-like (A)	sulfate transporter 3.1-like isoform X2 [Cucurbita pepo subsp. pepo]	RecName: Full=Sulfate transporter 3.1; AltName: Full=AST12; AltName: Full=AtST1;	SubName: Full=Uncharacterized protein {ECO:0000313|EMBL:KGN44785.1};	Sulfate/bicarbonate/oxalate exchanger SAT-1 and related transporters (SLC26 family)	GO:0009507,chloroplast; GO:0005887,integral component of plasma membrane; GO:0008271,secondary active sulfate transmembrane transporter activity; GO:0015116,sulfate transmembrane transporter activity; GO:0015293,symporter activity; GO:0008272,sulfate transport	STAS domain
Cluster-10346.0	K00729 dolichyl-phosphate beta-glucosyltransferase [EC:2.4.1.117] | (RefSeq) dolichyl-phosphate beta-glucosyltransferase-like (A)	RHOMBOID-like protein 2 [Cucurbita maxima]	RecName: Full=RHOMBOID-like protein 3 {ECO:0000303|PubMed:16223493, ECO:0000303|PubMed:17181860}; Short=AtRBL3 {ECO:0000303|PubMed:16223493, ECO:0000303|PubMed:17181860}; EC=3.4.21.- {ECO:0000305};	RecName: Full=Rhomboid-like protein {ECO:0000256|RuleBase:RU362115}; EC=3.4.21.- {ECO:0000256|RuleBase:RU362115};	Rhomboid family proteins	GO:0000139,Golgi membrane; GO:0016021,integral component of membrane; GO:0009506,plasmodesma; GO:0004252,serine-type endopeptidase activity	Cytochrome C biogenesis protein
Cluster-10347.0	K00729 dolichyl-phosphate beta-glucosyltransferase [EC:2.4.1.117] | (RefSeq) dolichyl-phosphate beta-glucosyltransferase-like (A)	RHOMBOID-like protein 2 [Cucurbita maxima]	RecName: Full=RHOMBOID-like protein 3 {ECO:0000303|PubMed:16223493, ECO:0000303|PubMed:17181860}; Short=AtRBL3 {ECO:0000303|PubMed:16223493, ECO:0000303|PubMed:17181860}; EC=3.4.21.- {ECO:0000305};	RecName: Full=Rhomboid-like protein {ECO:0000256|RuleBase:RU362115}; EC=3.4.21.- {ECO:0000256|RuleBase:RU362115};	Rhomboid family proteins	GO:0000139,Golgi membrane; GO:0016021,integral component of membrane; GO:0009506,plasmodesma; GO:0004252,serine-type endopeptidase activity	Rhomboid family
Cluster-10348.0	--	pentatricopeptide repeat-containing protein At3g14730-like isoform X2 [Cucurbita moschata]	RecName: Full=Pentatricopeptide repeat-containing protein At2g03880, mitochondrial; Flags: Precursor;	SubName: Full=Uncharacterized protein {ECO:0000313|EMBL:KGN49797.1};	FOG: PPR repeat	GO:0005739,mitochondrion; GO:0004519,endonuclease activity; GO:0003723,RNA binding; GO:0008270,zinc ion binding; GO:0009451,RNA modification	DYW family of nucleic acid deaminases
Cluster-10349.0	K02866 large subunit ribosomal protein L10e | (RefSeq) 60S ribosomal protein L10-like isoform X1 (A)	60S ribosomal protein L10-like isoform X1 [Cucurbita moschata]	RecName: Full=60S ribosomal protein L10;	SubName: Full=60S ribosomal protein L10-3 {ECO:0000313|EMBL:JAU23542.1}; Flags: Fragment;	60s ribosomal protein L10	GO:0005840,ribosome; GO:0003735,structural constituent of ribosome; GO:0006412,translation	Ribosomal protein L16p/L10e
Cluster-10350.0	--	--	--	--	--	--	--
Cluster-10351.0	K07432 beta-1,4-N-acetylglucosaminyltransferase [EC:2.4.1.141] | (RefSeq) UDP-N-acetylglucosamine transferase subunit ALG13 homolog (A)	UDP-N-acetylglucosamine transferase subunit ALG13 homolog [Cucurbita moschata]	--	SubName: Full=Uncharacterized protein {ECO:0000313|EMBL:KGN66098.1};	Predicted glycosyltransferase	GO:0016758,transferase activity, transferring hexosyl groups	Glycosyltransferase family 28 C-terminal domain
Cluster-10352.0	K07432 beta-1,4-N-acetylglucosaminyltransferase [EC:2.4.1.141] | (RefSeq) UDP-N-acetylglucosamine transferase subunit ALG13 homolog (A)	UDP-N-acetylglucosamine transferase subunit ALG13 homolog [Cucurbita moschata]	--	SubName: Full=Uncharacterized protein {ECO:0000313|EMBL:KGN66098.1};	Predicted glycosyltransferase	GO:0016758,transferase activity, transferring hexosyl groups	Glycosyltransferase family 28 C-terminal domain
Cluster-10353.0	K07432 beta-1,4-N-acetylglucosaminyltransferase [EC:2.4.1.141] | (RefSeq) UDP-N-acetylglucosamine transferase subunit ALG13 homolog (A)	UDP-N-acetylglucosamine transferase subunit ALG13 homolog [Cucurbita moschata]	--	SubName: Full=Uncharacterized protein {ECO:0000313|EMBL:KGN66098.1};	Predicted glycosyltransferase	GO:0016758,transferase activity, transferring hexosyl groups	Glycosyltransferase family 28 C-terminal domain
Cluster-10355.0	K01358 ATP-dependent Clp protease, protease subunit [EC:3.4.21.92] | (RefSeq) ATP-dependent Clp protease proteolytic subunit 3, chloroplastic (A)	PREDICTED: ATP-dependent Clp protease proteolytic subunit 3, chloroplastic [Cucumis melo]	RecName: Full=ATP-dependent Clp protease proteolytic subunit 3, chloroplastic {ECO:0000303|PubMed:11299370}; EC=3.4.21.92; AltName: Full=Endopeptidase ClpP3 {ECO:0000303|PubMed:11299370}; Short=nClpP3; AltName: Full=nClpP4; Flags: Precursor;	RecName: Full=ATP-dependent Clp protease proteolytic subunit {ECO:0000256|RuleBase:RU003567}; EC=3.4.21.92 {ECO:0000256|RuleBase:RU000549};	ATP-dependent Clp protease, proteolytic subunit	GO:0009507,chloroplast; GO:0009941,chloroplast envelope; GO:0009570,chloroplast stroma; GO:0009534,chloroplast thylakoid; GO:0009840,chloroplastic endopeptidase Clp complex; GO:0009532,plastid stroma; GO:0004252,serine-type endopeptidase activity	Clp protease
Cluster-10356.0	K14566 U3 small nucleolar RNA-associated protein 24 | (RefSeq) uncharacterized protein LOC109844566 isoform X1 (A)	chaperone protein dnaJ 15 [Momordica charantia]	RecName: Full=Chaperone protein dnaJ 15; Short=AtDjB15; Short=AtJ15; AltName: Full=Protein ALTERED RESPONSE TO GRAVITY; Short=AtARG1;	SubName: Full=Uncharacterized protein {ECO:0000313|EMBL:KGN52097.1};	Molecular chaperone (DnaJ superfamily)	GO:0005856,cytoskeleton; GO:0005789,endoplasmic reticulum membrane; GO:0000139,Golgi membrane; GO:0008092,cytoskeletal protein binding; GO:0009958,positive gravitropism	GrpE
Cluster-10356.1	K14566 U3 small nucleolar RNA-associated protein 24 | (RefSeq) uncharacterized protein LOC109844566 isoform X1 (A)	chaperone protein dnaJ 15 [Momordica charantia]	RecName: Full=Chaperone protein dnaJ 15; Short=AtDjB15; Short=AtJ15; AltName: Full=Protein ALTERED RESPONSE TO GRAVITY; Short=AtARG1;	SubName: Full=Uncharacterized protein {ECO:0000313|EMBL:KGN52097.1};	Molecular chaperone (DnaJ superfamily)	GO:0005856,cytoskeleton; GO:0005789,endoplasmic reticulum membrane; GO:0000139,Golgi membrane; GO:0008092,cytoskeletal protein binding; GO:0009958,positive gravitropism	GrpE
Cluster-10356.2	K14566 U3 small nucleolar RNA-associated protein 24 | (RefSeq) uncharacterized protein LOC109844566 isoform X1 (A)	chaperone protein dnaJ 15 [Momordica charantia]	RecName: Full=Chaperone protein dnaJ 15; Short=AtDjB15; Short=AtJ15; AltName: Full=Protein ALTERED RESPONSE TO GRAVITY; Short=AtARG1;	SubName: Full=Uncharacterized protein {ECO:0000313|EMBL:KGN52097.1};	Molecular chaperone (DnaJ superfamily)	GO:0005856,cytoskeleton; GO:0005789,endoplasmic reticulum membrane; GO:0000139,Golgi membrane; GO:0008092,cytoskeletal protein binding; GO:0009958,positive gravitropism	GrpE
Cluster-10357.0	K04733 interleukin-1 receptor-associated kinase 4 [EC:2.7.11.1] | (RefSeq) probable serine/threonine-protein kinase PBL3 (A)	PREDICTED: protein kinase 2B, chloroplastic [Cucumis sativus]	RecName: Full=Probable serine/threonine-protein kinase PBL3 {ECO:0000305}; EC=2.7.11.1 {ECO:0000305}; AltName: Full=PBS1-like protein 3 {ECO:0000303|PubMed:20413097}; AltName: Full=Protein kinase 2B {ECO:0000305};	SubName: Full=protein kinase 2B, chloroplastic-like {ECO:0000313|RefSeq:XP_008437450.1};	Serine/threonine protein kinase	GO:0005737,cytoplasm; GO:0005634,nucleus; GO:0005886,plasma membrane; GO:0005524,ATP binding; GO:0004675,transmembrane receptor protein serine/threonine kinase activity; GO:0007166,cell surface receptor signaling pathway; GO:0006952,defense response; GO:0006468,protein phosphorylation	Protein kinase domain
Cluster-10358.0	K16578 CLIP-associating protein 1/2 | (RefSeq) CLIP-associated protein-like (A)	PREDICTED: uncharacterized protein LOC105435174 [Cucumis sativus]	RecName: Full=Putative ribonuclease H protein At1g65750; EC=3.1.26.4;	SubName: Full=Uncharacterized protein {ECO:0000313|EMBL:ONI36148.1};	FOG: Reverse transcriptase	GO:0046872,metal ion binding; GO:0003676,nucleic acid binding; GO:0004523,RNA-DNA hybrid ribonuclease activity	zinc-binding in reverse transcriptase
Cluster-10359.0	K15287 solute carrier family 35, member F1/2 | (RefSeq) solute carrier family 35 member F1 (A)	PREDICTED: solute carrier family 35 member F1 [Cucumis melo]	--	SubName: Full=solute carrier family 35 member F1 {ECO:0000313|RefSeq:XP_008453946.1};	Predicted membrane protein	GO:0016021,integral component of membrane; GO:0022857,transmembrane transporter activity	UAA transporter family
Cluster-1036.0	K15601 lysine-specific demethylase 3 [EC:1.14.11.-] | (RefSeq) lysine-specific demethylase JMJ25 (A)	PREDICTED: lysine-specific demethylase JMJ25 [Cucumis sativus]	RecName: Full=Lysine-specific demethylase JMJ25; EC=1.14.11.-; AltName: Full=Jumonji domain-containing protein 25; AltName: Full=Lysine-specific histone demethylase JMJ25; AltName: Full=Protein INCREASE IN BONSAI METHYLATION 1; AltName: Full=Protein JUMONJI 25;	SubName: Full=Uncharacterized protein {ECO:0000313|EMBL:KGN49175.1};	Putative transcription factor 5qNCA, contains JmjC domain	GO:0000785,chromatin; GO:0005634,nucleus; GO:0051213,dioxygenase activity; GO:0032454,histone demethylase activity (H3-K9 specific); GO:0046872,metal ion binding; GO:0000976,transcription regulatory region sequence-specific DNA binding; GO:0060969,negative regulation of gene silencing; GO:0006355,regulation of transcription, DNA-templated; GO:0006351,transcription, DNA-templated	Domain of Unknown Function (DUF908)
Cluster-10360.0	K08505 protein transport protein SFT1 | (RefSeq) bet1-like protein At1g29060 (A)	PREDICTED: bet1-like protein At1g29060 [Cucumis melo]	RecName: Full=Bet1-like protein At4g14600;	SubName: Full=bet1-like protein At1g29060 {ECO:0000313|RefSeq:XP_008466185.1};	Mitochondrial transcription termination factor, mTERF	GO:0005789,endoplasmic reticulum membrane; GO:0000139,Golgi membrane; GO:0016021,integral component of membrane; GO:0005886,plasma membrane; GO:0015031,protein transport; GO:0016192,vesicle-mediated transport	--
Cluster-10361.0	--	--	--	--	--	--	--
Cluster-10362.0	K03070 preprotein translocase subunit SecA | (RefSeq) protein translocase subunit SECA2, chloroplastic (A)	uncharacterized protein LOC111782681 [Cucurbita pepo subsp. pepo]	RecName: Full=Integrin-linked protein kinase 1 {ECO:0000303|PubMed:27208244}; EC=2.7.11.1 {ECO:0000269|PubMed:27208244}; AltName: Full=Ankyrin protein kinase 1 {ECO:0000303|PubMed:12650621};	SubName: Full=uncharacterized protein LOC103487210 {ECO:0000313|RefSeq:XP_008443673.1};	Tyrosine kinase specific for activated (GTP-bound) p21cdc42Hs	GO:0009898,cytoplasmic side of plasma membrane; GO:0005783,endoplasmic reticulum; GO:0005789,endoplasmic reticulum membrane; GO:0005524,ATP binding; GO:0004672,protein kinase activity; GO:0004674,protein serine/threonine kinase activity; GO:0004712,protein serine/threonine/tyrosine kinase activity; GO:0004871,NA; GO:0045087,innate immune response; GO:0035556,intracellular signal transduction; GO:…	Zinc finger, C3HC4 type (RING finger)
Cluster-10363.0	K17535 serine/threonine-protein kinase TNNI3K [EC:2.7.11.1] | (RefSeq) serine/threonine-protein kinase STY8 (A)	uncharacterized protein LOC111782681 [Cucurbita pepo subsp. pepo]	RecName: Full=Integrin-linked protein kinase 1 {ECO:0000303|PubMed:27208244}; EC=2.7.11.1 {ECO:0000269|PubMed:27208244}; AltName: Full=Ankyrin protein kinase 1 {ECO:0000303|PubMed:12650621};	SubName: Full=uncharacterized protein LOC103487210 {ECO:0000313|RefSeq:XP_008443673.1};	Tyrosine kinase specific for activated (GTP-bound) p21cdc42Hs	GO:0009898,cytoplasmic side of plasma membrane; GO:0005783,endoplasmic reticulum; GO:0005789,endoplasmic reticulum membrane; GO:0005524,ATP binding; GO:0004672,protein kinase activity; GO:0004674,protein serine/threonine kinase activity; GO:0004712,protein serine/threonine/tyrosine kinase activity; GO:0004871,NA; GO:0045087,innate immune response; GO:0035556,intracellular signal transduction; GO:…	Zinc finger, C3HC4 type (RING finger)
Cluster-10364.0	K03070 preprotein translocase subunit SecA | (RefSeq) protein translocase subunit SECA2, chloroplastic (A)	uncharacterized protein LOC111782681 [Cucurbita pepo subsp. pepo]	RecName: Full=Integrin-linked protein kinase 1 {ECO:0000303|PubMed:27208244}; EC=2.7.11.1 {ECO:0000269|PubMed:27208244}; AltName: Full=Ankyrin protein kinase 1 {ECO:0000303|PubMed:12650621};	SubName: Full=uncharacterized protein LOC103487210 {ECO:0000313|RefSeq:XP_008443673.1};	--	GO:0009898,cytoplasmic side of plasma membrane; GO:0005783,endoplasmic reticulum; GO:0005789,endoplasmic reticulum membrane; GO:0005524,ATP binding; GO:0004672,protein kinase activity; GO:0004674,protein serine/threonine kinase activity; GO:0004712,protein serine/threonine/tyrosine kinase activity; GO:0004871,NA; GO:0045087,innate immune response; GO:0035556,intracellular signal transduction; GO:…	Zinc finger, C3HC4 type (RING finger)
Cluster-10365.0	K01568 pyruvate decarboxylase [EC:4.1.1.1] | (RefSeq) pyruvate decarboxylase 1-like (A)	pyruvate decarboxylase 1-like [Momordica charantia]	RecName: Full=Pyruvate decarboxylase 4; Short=AtPDC4; EC=4.1.1.1;	SubName: Full=pyruvate decarboxylase 1-like {ECO:0000313|RefSeq:XP_008464213.1};	Thiamine pyrophosphate-requiring enzyme	GO:0005622,intracellular; GO:0016831,carboxy-lyase activity; GO:0000287,magnesium ion binding; GO:0004737,pyruvate decarboxylase activity; GO:0030976,thiamine pyrophosphate binding	Thiamine pyrophosphate enzyme, C-terminal TPP binding domain
Cluster-10366.0	--	--	--	--	--	--	--
Cluster-10367.0	--	protein TPLATE-like [Cucurbita moschata]	RecName: Full=Protein TPLATE;	SubName: Full=Uncharacterized protein {ECO:0000313|EMBL:KGN57246.1};	--	GO:0009504,cell plate; GO:0005737,cytoplasm; GO:0005856,cytoskeleton; GO:0005829,cytosol; GO:0005634,nucleus; GO:0009524,phragmoplast; GO:0005886,plasma membrane; GO:0009506,plasmodesma; GO:0042802,identical protein binding; GO:0006897,endocytosis; GO:0009555,pollen development	--
Cluster-10368.0	--	protein TPLATE-like [Cucurbita moschata]	RecName: Full=Protein TPLATE;	SubName: Full=Uncharacterized protein {ECO:0000313|EMBL:KGN57246.1};	--	GO:0009504,cell plate; GO:0005737,cytoplasm; GO:0005856,cytoskeleton; GO:0005829,cytosol; GO:0005634,nucleus; GO:0009524,phragmoplast; GO:0005886,plasma membrane; GO:0009506,plasmodesma; GO:0042802,identical protein binding; GO:0006897,endocytosis; GO:0009555,pollen development	--
Cluster-10369.0	--	--	--	--	--	--	--
Cluster-1037.0	--	photosynthetic NDH subunit of subcomplex B 5, chloroplastic [Momordica charantia]	RecName: Full=Photosynthetic NDH subunit of subcomplex B 5, chloroplastic {ECO:0000303|PubMed:21785130}; Short=Protein PnsB5 {ECO:0000303|PubMed:21785130}; AltName: Full=NAD(P)H dehydrogenase 18 {ECO:0000312|EMBL:AED95005.1}; Flags: Precursor;	SubName: Full=photosynthetic NDH subunit of subcomplex B 5, chloroplastic isoform X1 {ECO:0000313|RefSeq:XP_016898931.1};	--	GO:0009507,chloroplast; GO:0031969,chloroplast membrane; GO:0009535,chloroplast thylakoid membrane; GO:0016021,integral component of membrane; GO:0006979,response to oxidative stress	Protein of unknown function (DUF3098)
Cluster-10371.0	K14486 auxin response factor | (RefSeq) auxin response factor 19 isoform X3 (A)	PREDICTED: auxin response factor 8-like [Malus domestica]	RecName: Full=Auxin response factor 6;	SubName: Full=Putative ovule protein {ECO:0000313|EMBL:JAP33612.1};	--	GO:0005634,nucleus; GO:0003677,DNA binding; GO:0003700,DNA-binding transcription factor activity; GO:0009734,auxin-activated signaling pathway; GO:0009908,flower development; GO:0009733,response to auxin; GO:0006351,transcription, DNA-templated	B3 DNA binding domain
Cluster-10372.0	K14486 auxin response factor | (RefSeq) auxin response factor 19 isoform X3 (A)	auxin response factor 8-like [Arachis ipaensis]	RecName: Full=Auxin response factor 6;	SubName: Full=Uncharacterized protein {ECO:0000313|EMBL:CCB51103.1};	--	GO:0005634,nucleus; GO:0003677,DNA binding; GO:0003700,DNA-binding transcription factor activity; GO:0009734,auxin-activated signaling pathway; GO:0009908,flower development; GO:0009733,response to auxin; GO:0006351,transcription, DNA-templated	B3 DNA binding domain
Cluster-10373.0	K12483 EH domain-containing protein 1 | (RefSeq) EH domain-containing protein 1 (A)	EH domain-containing protein 1 [Momordica charantia]	RecName: Full=EH domain-containing protein 1 {ECO:0000303|PubMed:18547399}; Short=AtEHD1 {ECO:0000303|PubMed:18547399}; EC=3.6.5.2 {ECO:0000255|PROSITE-ProRule:PRU00758};	SubName: Full=EH domain-containing protein 1 {ECO:0000313|RefSeq:XP_008449138.1};	Endocytosis/signaling protein EHD1	GO:0005737,cytoplasm; GO:0005768,endosome; GO:0010008,endosome membrane; GO:0043231,intracellular membrane-bounded organelle; GO:0016020,membrane; GO:0005886,plasma membrane; GO:0009506,plasmodesma; GO:0005509,calcium ion binding; GO:0005525,GTP binding; GO:0016787,hydrolase activity; GO:0032456,endocytic recycling; GO:0006897,endocytosis; GO:0042538,hyperosmotic salinity response; GO:0051260,pro…	Domain of unknown function (DUF5600)
Cluster-10374.0	--	PREDICTED: protein NUCLEAR FUSION DEFECTIVE 4-like isoform X2 [Cucumis sativus]	RecName: Full=Protein NUCLEAR FUSION DEFECTIVE 4 {ECO:0000303|PubMed:16698901};	SubName: Full=Uncharacterized protein {ECO:0000313|EMBL:KGN46267.1};	--	GO:0016021,integral component of membrane; GO:0000741,karyogamy; GO:0010197,polar nucleus fusion; GO:0009651,response to salt stress	Nodulin-like
Cluster-10374.1	K06180 23S rRNA pseudouridine1911/1915/1917 synthase [EC:5.4.99.23] | (RefSeq) pentatricopeptide repeat-containing protein At1g20230 isoform X1 (A)	pentatricopeptide repeat-containing protein At1g25360-like isoform X1 [Cucurbita moschata]	RecName: Full=Pentatricopeptide repeat-containing protein At1g25360;	SubName: Full=pentatricopeptide repeat-containing protein At1g25360-like {ECO:0000313|RefSeq:XP_008444772.1};	FOG: PPR repeat	GO:0043231,intracellular membrane-bounded organelle; GO:0004519,endonuclease activity; GO:0003723,RNA binding; GO:0008270,zinc ion binding; GO:0009451,RNA modification	Mitochondrial ATPase expression
Cluster-10374.10	K14794 ribosomal RNA-processing protein 12 | (RefSeq) hypothetical protein (A)	PREDICTED: protein NUCLEAR FUSION DEFECTIVE 4-like [Cucumis melo]	RecName: Full=Protein NUCLEAR FUSION DEFECTIVE 4 {ECO:0000303|PubMed:16698901};	SubName: Full=protein NUCLEAR FUSION DEFECTIVE 4-like {ECO:0000313|RefSeq:XP_008460080.1};	--	GO:0016021,integral component of membrane; GO:0000741,karyogamy; GO:0010197,polar nucleus fusion; GO:0009651,response to salt stress	Nodulin-like
Cluster-10374.11	K14794 ribosomal RNA-processing protein 12 | (RefSeq) hypothetical protein (A)	PREDICTED: protein NUCLEAR FUSION DEFECTIVE 4-like [Cucumis melo]	RecName: Full=Protein NUCLEAR FUSION DEFECTIVE 4 {ECO:0000303|PubMed:16698901};	SubName: Full=protein NUCLEAR FUSION DEFECTIVE 4-like {ECO:0000313|RefSeq:XP_008460080.1};	--	GO:0016021,integral component of membrane; GO:0000741,karyogamy; GO:0010197,polar nucleus fusion; GO:0009651,response to salt stress	Nodulin-like
Cluster-10374.2	--	--	--	--	--	--	--
Cluster-10374.3	--	--	--	--	--	--	--
Cluster-10374.4	K17710 pentatricopeptide repeat domain-containing protein 1 | (RefSeq) pentatricopeptide repeat-containing protein At1g20230-like (A)	pentatricopeptide repeat-containing protein At1g25360-like [Momordica charantia]	RecName: Full=Pentatricopeptide repeat-containing protein At1g25360;	SubName: Full=pentatricopeptide repeat-containing protein At1g25360-like {ECO:0000313|RefSeq:XP_016899981.1};	FOG: PPR repeat	GO:0043231,intracellular membrane-bounded organelle; GO:0004519,endonuclease activity; GO:0003723,RNA binding; GO:0008270,zinc ion binding; GO:0009451,RNA modification	DYW family of nucleic acid deaminases
Cluster-10374.5	K06180 23S rRNA pseudouridine1911/1915/1917 synthase [EC:5.4.99.23] | (RefSeq) pentatricopeptide repeat-containing protein At1g20230 isoform X1 (A)	pentatricopeptide repeat-containing protein At1g25360-like isoform X1 [Cucurbita moschata]	RecName: Full=Pentatricopeptide repeat-containing protein At1g25360;	SubName: Full=pentatricopeptide repeat-containing protein At1g25360-like {ECO:0000313|RefSeq:XP_008444772.1};	FOG: PPR repeat	GO:0043231,intracellular membrane-bounded organelle; GO:0004519,endonuclease activity; GO:0003723,RNA binding; GO:0008270,zinc ion binding; GO:0009451,RNA modification	Mitochondrial ATPase expression
Cluster-10374.6	K06180 23S rRNA pseudouridine1911/1915/1917 synthase [EC:5.4.99.23] | (RefSeq) pentatricopeptide repeat-containing protein At1g20230 isoform X1 (A)	pentatricopeptide repeat-containing protein At1g25360-like isoform X1 [Cucurbita moschata]	RecName: Full=Pentatricopeptide repeat-containing protein At1g25360;	SubName: Full=pentatricopeptide repeat-containing protein At1g25360-like {ECO:0000313|RefSeq:XP_008444772.1};	FOG: PPR repeat	GO:0043231,intracellular membrane-bounded organelle; GO:0004519,endonuclease activity; GO:0003723,RNA binding; GO:0008270,zinc ion binding; GO:0009451,RNA modification	Mitochondrial ATPase expression
Cluster-10374.7	K06180 23S rRNA pseudouridine1911/1915/1917 synthase [EC:5.4.99.23] | (RefSeq) pentatricopeptide repeat-containing protein At1g20230 isoform X1 (A)	pentatricopeptide repeat-containing protein At1g25360-like isoform X1 [Cucurbita moschata]	RecName: Full=Pentatricopeptide repeat-containing protein At1g25360;	SubName: Full=pentatricopeptide repeat-containing protein At1g25360-like {ECO:0000313|RefSeq:XP_008444772.1};	FOG: PPR repeat	GO:0043231,intracellular membrane-bounded organelle; GO:0004519,endonuclease activity; GO:0003723,RNA binding; GO:0008270,zinc ion binding; GO:0009451,RNA modification	Mitochondrial ATPase expression
Cluster-10374.8	K14794 ribosomal RNA-processing protein 12 | (RefSeq) hypothetical protein (A)	PREDICTED: protein NUCLEAR FUSION DEFECTIVE 4-like isoform X2 [Cucumis sativus]	RecName: Full=Protein NUCLEAR FUSION DEFECTIVE 4 {ECO:0000303|PubMed:16698901};	SubName: Full=Uncharacterized protein {ECO:0000313|EMBL:KGN46267.1};	--	GO:0016021,integral component of membrane; GO:0000741,karyogamy; GO:0010197,polar nucleus fusion; GO:0009651,response to salt stress	Nodulin-like
Cluster-10374.9	K15271 ATP-dependent DNA helicase HFM1/MER3 [EC:3.6.4.12] | (RefSeq) LOW QUALITY PROTEIN: DExH-box ATP-dependent RNA helicase DExH17 (A)	pentatricopeptide repeat-containing protein At1g25360-like isoform X1 [Cucurbita moschata]	RecName: Full=Pentatricopeptide repeat-containing protein At1g25360;	SubName: Full=pentatricopeptide repeat-containing protein At1g25360-like {ECO:0000313|RefSeq:XP_008444772.1};	FOG: PPR repeat	GO:0043231,intracellular membrane-bounded organelle; GO:0004519,endonuclease activity; GO:0003723,RNA binding; GO:0008270,zinc ion binding; GO:0009451,RNA modification	Mitochondrial ATPase expression
Cluster-10375.0	--	uncharacterized protein LOC111024289 [Momordica charantia]	--	SubName: Full=Uncharacterized protein {ECO:0000313|EMBL:KGN46330.1};	--	--	--
Cluster-10376.0	--	--	--	--	--	--	--
Cluster-10377.0	K01148 poly(A)-specific ribonuclease [EC:3.1.13.4] | (RefSeq) uncharacterized CRM domain-containing protein At3g25440, chloroplastic isoform X2 (A)	CRM-domain containing factor CFM3, chloroplastic/mitochondrial-like [Cucurbita moschata]	RecName: Full=CRM-domain containing factor CFM3, chloroplastic/mitochondrial {ECO:0000305}; AltName: Full=Protein CRM FAMILY MEMBER 3 {ECO:0000303|PubMed:18799595}; Short=ZmCFM3 {ECO:0000303|PubMed:18799595}; Flags: Precursor;	SubName: Full=LOW QUALITY PROTEIN: CRM-domain containing factor CFM3, chloroplastic/mitochondrial {ECO:0000313|RefSeq:XP_016901425.1};	Poly(A)-specific exoribonuclease PARN	GO:0009507,chloroplast; GO:0009570,chloroplast stroma; GO:0030529,NA; GO:0005739,mitochondrion; GO:0003723,RNA binding; GO:0000373,Group II intron splicing; GO:0006397,mRNA processing	CRS1 / YhbY (CRM) domain
Cluster-10378.0	--	--	--	--	--	--	--
Cluster-10379.0	K01148 poly(A)-specific ribonuclease [EC:3.1.13.4] | (RefSeq) uncharacterized CRM domain-containing protein At3g25440, chloroplastic isoform X2 (A)	CRM-domain containing factor CFM3, chloroplastic/mitochondrial [Momordica charantia]	RecName: Full=CRM-domain containing factor CFM3, chloroplastic/mitochondrial {ECO:0000305}; AltName: Full=Protein CRM FAMILY MEMBER 3 {ECO:0000303|PubMed:18799595}; Short=ZmCFM3 {ECO:0000303|PubMed:18799595}; Flags: Precursor;	SubName: Full=LOW QUALITY PROTEIN: CRM-domain containing factor CFM3, chloroplastic/mitochondrial {ECO:0000313|RefSeq:XP_016901425.1};	Poly(A)-specific exoribonuclease PARN	GO:0009507,chloroplast; GO:0009570,chloroplast stroma; GO:0030529,NA; GO:0005739,mitochondrion; GO:0003723,RNA binding; GO:0000373,Group II intron splicing; GO:0006397,mRNA processing	PTRF/SDPR family
Cluster-10379.1	K01148 poly(A)-specific ribonuclease [EC:3.1.13.4] | (RefSeq) uncharacterized CRM domain-containing protein At3g25440, chloroplastic isoform X2 (A)	CRM-domain containing factor CFM3, chloroplastic/mitochondrial-like [Cucurbita moschata]	RecName: Full=CRM-domain containing factor CFM3, chloroplastic/mitochondrial {ECO:0000305}; AltName: Full=Protein CRM FAMILY MEMBER 3 {ECO:0000303|PubMed:18799595}; Short=ZmCFM3 {ECO:0000303|PubMed:18799595}; Flags: Precursor;	SubName: Full=Uncharacterized protein {ECO:0000313|EMBL:KGN63823.1};	Poly(A)-specific exoribonuclease PARN	GO:0009507,chloroplast; GO:0009570,chloroplast stroma; GO:0030529,NA; GO:0005739,mitochondrion; GO:0003723,RNA binding; GO:0000373,Group II intron splicing; GO:0006397,mRNA processing	PTRF/SDPR family
Cluster-1038.0	K11420 euchromatic histone-lysine N-methyltransferase [EC:2.1.1.43] | (RefSeq) histone-lysine N-methyltransferase, H3 lysine-9 specific SUVH4 isoform X1 (A)	histone-lysine N-methyltransferase, H3 lysine-9 specific SUVH4 isoform X1 [Cucurbita moschata]	--	SubName: Full=Uncharacterized protein {ECO:0000313|EMBL:KGN58255.1};	--	GO:0016021,integral component of membrane	--
Cluster-10380.0	--	probable transcriptional regulatory protein At2g25830 [Momordica charantia]	RecName: Full=Probable transcriptional regulatory protein At2g25830;	SubName: Full=probable transcriptional regulatory protein At2g25830 {ECO:0000313|RefSeq:XP_008445015.1};	Uncharacterized conserved protein	GO:0009507,chloroplast	Transcriptional regulator
Cluster-10380.1	--	probable transcriptional regulatory protein At2g25830 [Momordica charantia]	RecName: Full=Probable transcriptional regulatory protein At2g25830;	SubName: Full=probable transcriptional regulatory protein At2g25830 {ECO:0000313|RefSeq:XP_008445015.1};	Uncharacterized conserved protein	GO:0009507,chloroplast	Transcriptional regulator
Cluster-10382.0	K04733 interleukin-1 receptor-associated kinase 4 [EC:2.7.11.1] | (RefSeq) probable serine/threonine-protein kinase At1g01540 (A)	probable serine/threonine-protein kinase At1g01540 [Momordica charantia]	RecName: Full=Probable serine/threonine-protein kinase At1g01540; EC=2.7.11.1;	SubName: Full=probable serine/threonine-protein kinase At1g01540 {ECO:0000313|RefSeq:XP_008438006.1};	Serine/threonine protein kinase	GO:0016021,integral component of membrane; GO:0005886,plasma membrane; GO:0005524,ATP binding; GO:0004674,protein serine/threonine kinase activity; GO:0004675,transmembrane receptor protein serine/threonine kinase activity; GO:0007166,cell surface receptor signaling pathway; GO:0046777,protein autophosphorylation; GO:0006468,protein phosphorylation	--
Cluster-10383.0	--	--	--	--	--	--	--
Cluster-10384.0	--	two-on-two hemoglobin-3 [Cucurbita moschata]	--	SubName: Full=Uncharacterized protein {ECO:0000313|EMBL:KGN62837.1};	--	GO:0019825,oxygen binding	--
Cluster-10385.0	K11498 centromeric protein E | (RefSeq) kinesin-related protein 11-like (A)	PREDICTED: kinesin-related protein 11-like [Cucumis sativus]	RecName: Full=Kinesin-like protein KIN-7D, mitochondrial {ECO:0000305}; AltName: Full=Mitochondria-targeted kinesin-related protein 2 {ECO:0000303|PubMed:11706156}; Flags: Precursor;	SubName: Full=Uncharacterized protein {ECO:0000313|EMBL:KGN61841.1};	Kinesin-like protein	GO:0005871,kinesin complex; GO:0005874,microtubule; GO:0005739,mitochondrion; GO:0005524,ATP binding; GO:0016887,ATPase activity; GO:0046872,metal ion binding; GO:0008017,microtubule binding; GO:0003777,microtubule motor activity; GO:0007018,microtubule-based movement; GO:0031347,regulation of defense response	Kinesin motor domain
Cluster-10386.0	--	uncharacterized protein LOC111025600, partial [Momordica charantia]	--	SubName: Full=uncharacterized protein LOC103503315 isoform X3 {ECO:0000313|RefSeq:XP_008465684.1};	--	GO:0003676,nucleic acid binding; GO:0004523,RNA-DNA hybrid ribonuclease activity	Reverse transcriptase-like
Cluster-10387.0	K11498 centromeric protein E | (RefSeq) kinesin-like protein KIN-7D, mitochondrial isoform X1 (A)	kinesin-like protein KIN-7D, mitochondrial isoform X2 [Cucurbita moschata]	RecName: Full=Kinesin-like protein KIN-7K, chloroplastic {ECO:0000305}; Flags: Precursor;	SubName: Full=kinesin-related protein 11 {ECO:0000313|RefSeq:XP_016900488.1, ECO:0000313|RefSeq:XP_016900489.1};	Kinesin-like protein	GO:0009507,chloroplast; GO:0005871,kinesin complex; GO:0005874,microtubule; GO:0005524,ATP binding; GO:0016887,ATPase activity; GO:0046872,metal ion binding; GO:0008017,microtubule binding; GO:0003777,microtubule motor activity; GO:0007018,microtubule-based movement	--
Cluster-10388.0	--	--	--	--	--	--	--
Cluster-10389.0	K01595 phosphoenolpyruvate carboxylase [EC:4.1.1.31] | (RefSeq) SCAR-like protein 2 (A)	protein SCAR3-like isoform X1 [Cucurbita pepo subsp. pepo]	RecName: Full=Protein SCAR1; Short=AtSCAR1; AltName: Full=Protein WAVE1;	SubName: Full=protein SCAR3 {ECO:0000313|RefSeq:XP_016898930.1};	--	GO:0071944,cell periphery; GO:0005856,cytoskeleton; GO:0043229,intracellular organelle; GO:0016020,membrane; GO:0031209,SCAR complex; GO:0003785,actin monomer binding; GO:0030036,actin cytoskeleton organization; GO:0051127,positive regulation of actin nucleation	--
Cluster-1039.0	--	--	--	--	--	--	--
Cluster-10390.0	K04645 clathrin light chain B | (RefSeq) clathrin light chain 2 (A)	lanC-like protein GCL2 [Momordica charantia]	RecName: Full=LanC-like protein GCL2; AltName: Full=G protein-coupled receptor 2-like protein 2; Short=Protein GCR2-like 2;	SubName: Full=lanC-like protein GCL2 {ECO:0000313|RefSeq:XP_018850906.1};	Lanthionine synthetase C-like protein 1	GO:0019898,extrinsic component of membrane; GO:0005886,plasma membrane; GO:0046872,metal ion binding; GO:0007165,signal transduction	Lanthionine synthetase C-like protein
Cluster-10391.0	K04645 clathrin light chain B | (RefSeq) clathrin light chain 2 (A)	lanC-like protein GCL2 [Momordica charantia]	RecName: Full=LanC-like protein GCR2; AltName: Full=G-protein coupled receptor 2;	SubName: Full=Uncharacterized protein {ECO:0000313|EMBL:EMJ16659.1};	Lanthionine synthetase C-like protein 1	GO:0019898,extrinsic component of membrane; GO:0005886,plasma membrane; GO:0010427,abscisic acid binding; GO:0046872,metal ion binding; GO:0009738,abscisic acid-activated signaling pathway; GO:0010231,maintenance of seed dormancy; GO:0009787,regulation of abscisic acid-activated signaling pathway	Lanthionine synthetase C-like protein
Cluster-10392.0	--	--	--	--	--	--	--
Cluster-10394.0	K02940 large subunit ribosomal protein L9e | (RefSeq) uncharacterized protein LOC111406611 (A)	hypothetical protein TSUD_289180 [Trifolium subterraneum]	RecName: Full=Retrovirus-related Pol polyprotein from transposon TNT 1-94; Includes: RecName: Full=Protease; EC=3.4.23.-; Includes: RecName: Full=Reverse transcriptase; EC=2.7.7.49; Includes: RecName: Full=Endonuclease;	SubName: Full=Uncharacterized protein {ECO:0000313|EMBL:GAU10225.1}; Flags: Fragment;	FOG: Transposon-encoded proteins with TYA, reverse transcriptase, integrase domains in various combinations	GO:0004190,aspartic-type endopeptidase activity; GO:0004519,endonuclease activity; GO:0003676,nucleic acid binding; GO:0003964,RNA-directed DNA polymerase activity; GO:0008270,zinc ion binding; GO:0015074,DNA integration	GAG-pre-integrase domain
Cluster-10394.1	K03006 DNA-directed RNA polymerase II subunit RPB1 [EC:2.7.7.6] | (RefSeq) LOW QUALITY PROTEIN: DNA-directed RNA polymerase II subunit 1-like (A)	PREDICTED: uncharacterized protein LOC102665857 [Glycine max]	RecName: Full=Retrovirus-related Pol polyprotein from transposon TNT 1-94; Includes: RecName: Full=Protease; EC=3.4.23.-; Includes: RecName: Full=Reverse transcriptase; EC=2.7.7.49; Includes: RecName: Full=Endonuclease;	SubName: Full=Retrovirus-related Pol polyprotein from transposon TNT 1-94 {ECO:0000313|EMBL:KYP66219.1};	FOG: Transposon-encoded proteins with TYA, reverse transcriptase, integrase domains in various combinations	GO:0004190,aspartic-type endopeptidase activity; GO:0004519,endonuclease activity; GO:0003676,nucleic acid binding; GO:0003964,RNA-directed DNA polymerase activity; GO:0008270,zinc ion binding; GO:0015074,DNA integration	Integrase core domain
Cluster-10395.0	--	cytochrome P450 704C1-like isoform X7 [Cucurbita pepo subsp. pepo]	--	--	--	--	--
Cluster-10397.0	K01626 3-deoxy-7-phosphoheptulonate synthase [EC:2.5.1.54] | (RefSeq) phospho-2-dehydro-3-deoxyheptonate aldolase 2, chloroplastic-like (A)	phospho-2-dehydro-3-deoxyheptonate aldolase 2, chloroplastic-like [Cucurbita moschata]	RecName: Full=Phospho-2-dehydro-3-deoxyheptonate aldolase 2, chloroplastic; EC=2.5.1.54; AltName: Full=3-deoxy-D-arabino-heptulosonate 7-phosphate synthase 2; AltName: Full=DAHP synthase 2; AltName: Full=Phospho-2-keto-3-deoxyheptonate aldolase 2; Flags: Precursor;	RecName: Full=Phospho-2-dehydro-3-deoxyheptonate aldolase {ECO:0000256|RuleBase:RU363071}; EC=2.5.1.54 {ECO:0000256|RuleBase:RU363071};	--	GO:0009507,chloroplast; GO:0009534,chloroplast thylakoid; GO:0003849,3-deoxy-7-phosphoheptulonate synthase activity; GO:0009073,aromatic amino acid family biosynthetic process; GO:0009423,chorismate biosynthetic process	Class-II DAHP synthetase family
Cluster-10398.0	K06927 diphthine-ammonia ligase [EC:6.3.1.14] | (RefSeq) diphthine--ammonia ligase isoform X1 (A)	meiotically up-regulated protein 71 [Trifolium pratense]	--	SubName: Full=Uncharacterized protein {ECO:0000313|EMBL:CCB47642.1};	Predicted ATPase (PP-loop superfamily)	--	Diphthamide synthase
Cluster-10399.0	K06927 diphthine-ammonia ligase [EC:6.3.1.14] | (RefSeq) diphthine--ammonia ligase (A)	PREDICTED: diphthine--ammonia ligase isoform X1 [Cucumis sativus]	--	SubName: Full=Uncharacterized protein {ECO:0000313|EMBL:KGN61277.1};	Predicted ATPase (PP-loop superfamily)	--	Endoribonuclease L-PSP
Cluster-104.0	K00276 primary-amine oxidase [EC:1.4.3.21] | (RefSeq) uncharacterized protein LOC111780456 (A)	uncharacterized protein LOC111780456 [Cucurbita pepo subsp. pepo]	RecName: Full=Primary amine oxidase; EC=1.4.3.21 {ECO:0000250|UniProtKB:P12807}; AltName: Full=Amine oxidase [copper-containing]; Flags: Precursor;	RecName: Full=Amine oxidase {ECO:0000256|RuleBase:RU000672}; EC=1.4.3.- {ECO:0000256|RuleBase:RU000672};	Copper amine oxidase	GO:0052595,aliphatic-amine oxidase activity; GO:0052594,aminoacetone:oxygen oxidoreductase(deaminating) activity; GO:0005507,copper ion binding; GO:0052597,diamine oxidase activity; GO:0052596,phenethylamine:oxygen oxidoreductase (deaminating) activity; GO:0008131,primary amine oxidase activity; GO:0048038,quinone binding; GO:0052593,tryptamine:oxygen oxidoreductase (deaminating) activity; GO:000…	Copper amine oxidase, N2 domain
Cluster-1040.0	K14500 BR-signaling kinase [EC:2.7.11.1] | (RefSeq) probable serine/threonine-protein kinase At5g41260 (A)	probable sphingolipid transporter spinster homolog 2 isoform X2 [Momordica charantia]	RecName: Full=Probable sphingolipid transporter spinster homolog 2;	SubName: Full=Uncharacterized protein {ECO:0000313|EMBL:KGN43795.1};	Sugar transporter/spinster transmembrane protein	GO:0016021,integral component of membrane; GO:0031902,late endosome membrane; GO:0005765,lysosomal membrane; GO:0006869,lipid transport; GO:0055085,transmembrane transport	Organic Anion Transporter Polypeptide (OATP) family
Cluster-10400.0	--	--	--	--	--	--	--
Cluster-10401.0	--	--	--	--	--	--	--
Cluster-10402.0	--	--	--	--	--	--	--
Cluster-10403.0	K11137 telomere length regulation protein | (RefSeq) telomere length regulation protein TEL2 homolog (A)	hypothetical protein [Cucumis melo subsp. melo]	--	SubName: Full=Uncharacterized protein {ECO:0000313|EMBL:ADN33968.1};	--	--	--
Cluster-10404.0	K14304 nuclear pore complex protein Nup85 | (RefSeq) nuclear pore complex protein NUP85 (A)	nuclear pore complex protein NUP85 [Cucurbita pepo subsp. pepo]	RecName: Full=Nuclear pore complex protein NUP85; AltName: Full=Nuclear pore complex protein NUP75 {ECO:0000303|PubMed:21189294}; AltName: Full=Nucleoporin 75; AltName: Full=Nucleoporin 85;	SubName: Full=nuclear pore complex protein NUP85 {ECO:0000313|RefSeq:XP_008445011.1, ECO:0000313|RefSeq:XP_016899979.1};	Nuclear pore complex component (sc Nup85)	GO:0005635,nuclear envelope; GO:0031080,nuclear pore outer ring; GO:0017056,structural constituent of nuclear pore; GO:0006406,mRNA export from nucleus; GO:0045893,positive regulation of transcription, DNA-templated; GO:0006606,protein import into nucleus; GO:0009737,response to abscisic acid	EF hand
Cluster-10405.0	--	--	--	--	--	--	--
Cluster-10406.0	K03654 ATP-dependent DNA helicase RecQ [EC:3.6.4.12] | (RefSeq) uncharacterized protein LOC111432359 (A)	uncharacterized protein LOC111432359 [Cucurbita moschata]	--	RecName: Full=ATP-dependent DNA helicase {ECO:0000256|RuleBase:RU364117}; EC=3.6.4.12 {ECO:0000256|RuleBase:RU364117};	--	GO:0005634,nucleus; GO:0005524,ATP binding; GO:0043140,ATP-dependent 3'-5' DNA helicase activity; GO:0003676,nucleic acid binding; GO:0006310,DNA recombination; GO:0006281,DNA repair; GO:0006260,DNA replication	--
Cluster-10407.0	--	--	--	--	--	--	--
Cluster-10408.0	--	protein EXORDIUM-like 3 [Cucurbita moschata]	RecName: Full=Protein EXORDIUM-like 3; Flags: Precursor;	SubName: Full=protein EXORDIUM-like 3 {ECO:0000313|RefSeq:XP_008439107.1};	--	GO:0048046,apoplast; GO:0005615,extracellular space; GO:0009505,plant-type cell wall; GO:0009506,plasmodesma; GO:0080167,response to karrikin	Phosphate-induced protein 1 conserved region
Cluster-1041.0	K10268 F-box and leucine-rich repeat protein 2/20 | (RefSeq) F-box/LRR-repeat protein 20-like (A)	hypothetical protein T459_14510 [Capsicum annuum]	RecName: Full=Retrovirus-related Pol polyprotein from transposon TNT 1-94; Includes: RecName: Full=Protease; EC=3.4.23.-; Includes: RecName: Full=Reverse transcriptase; EC=2.7.7.49; Includes: RecName: Full=Endonuclease;	SubName: Full=Retrovirus-related Pol polyprotein from transposon TNT 1-94 {ECO:0000313|EMBL:JAV00408.1};	FOG: Transposon-encoded proteins with TYA, reverse transcriptase, integrase domains in various combinations	GO:0004190,aspartic-type endopeptidase activity; GO:0004519,endonuclease activity; GO:0003676,nucleic acid binding; GO:0003964,RNA-directed DNA polymerase activity; GO:0008270,zinc ion binding; GO:0015074,DNA integration	--
Cluster-10410.0	K01648 ATP citrate (pro-S)-lyase [EC:2.3.3.8] | (RefSeq) ATP-citrate synthase beta chain protein 2-like (A)	PREDICTED: ATP-citrate synthase beta chain protein 2-like [Cucumis melo]	RecName: Full=ATP-citrate synthase beta chain protein 1; Short=ATP-citrate synthase B-1; EC=2.3.3.8; AltName: Full=ATP-citrate lyase B-1; AltName: Full=Citrate cleavage enzyme B-1;	SubName: Full=ATP-citrate synthase beta chain protein 2-like {ECO:0000313|RefSeq:XP_008445529.1};	ATP-citrate lyase	GO:0005829,cytosol; GO:0005524,ATP binding; GO:0003878,ATP citrate synthase activity; GO:0016829,lyase activity; GO:0046872,metal ion binding; GO:0006629,lipid metabolic process	Citrate synthase, C-terminal domain
Cluster-10411.0	K05841 sterol 3beta-glucosyltransferase [EC:2.4.1.173] | (RefSeq) sterol 3-beta-glucosyltransferase UGT80A2-like (A)	PREDICTED: sterol 3-beta-glucosyltransferase UGT80A2 isoform X2 [Vitis vinifera]	RecName: Full=Sterol 3-beta-glucosyltransferase UGT80A2; EC=2.4.1.173; AltName: Full=UDP-glucose:sterol glucosyltransferase 80A2;	SubName: Full=sterol 3-beta-glucosyltransferase UGT80A2-like isoform X1 {ECO:0000313|RefSeq:XP_016463968.1};	UDP-glucuronosyl and UDP-glucosyl transferase	GO:0043231,intracellular membrane-bounded organelle; GO:0016020,membrane; GO:0005886,plasma membrane; GO:0051507,beta-sitosterol UDP-glucosyltransferase activity; GO:0102203,brassicasterol glucosyltransferase activity; GO:0102205,cholesterol allpha-glucosyltransferase activity; GO:0080043,quercetin 3-O-glucosyltransferase activity; GO:0080044,quercetin 7-O-glucosyltransferase activity; GO:0102202…	--
Cluster-10412.0	--	protein KINESIN LIGHT CHAIN-RELATED 1 [Momordica charantia]	RecName: Full=Protein KINESIN LIGHT CHAIN-RELATED 2 {ECO:0000303|PubMed:23204523}; AltName: Full=Kinesin light chain-like protein 1 {ECO:0000303|Ref.1}; Short=AtKLC1 {ECO:0000303|Ref.1};	SubName: Full=Uncharacterized protein {ECO:0000313|EMBL:KGN44742.1};	Kinesin light chain	GO:0005886,plasma membrane; GO:0009860,pollen tube growth; GO:0031347,regulation of defense response	MIT (microtubule interacting and transport) domain
Cluster-10413.0	K20667 beta-amyrin 28-monooxygenase [EC:1.14.14.126] | (RefSeq) beta-amyrin 28-oxidase-like (A)	PREDICTED: uncharacterized protein LOC101214958 isoform X1 [Cucumis sativus]	--	SubName: Full=Uncharacterized protein {ECO:0000313|EMBL:KGN46802.1};	--	GO:0009507,chloroplast	Ribosomal protein L11 methyltransferase (PrmA)
Cluster-10414.0	--	--	--	--	--	--	--
Cluster-10415.0	K04077 chaperonin GroEL | (RefSeq) ruBisCO large subunit-binding protein subunit beta, chloroplastic-like (A)	chaperonin 60 subunit alpha 2, chloroplastic isoform X3 [Momordica charantia]	RecName: Full=Chaperonin 60 subunit alpha 1, chloroplastic; Short=CPN-60 alpha 1; AltName: Full=Protein SCHLEPPERLESS; AltName: Full=RuBisCO large subunit-binding protein subunit alpha 1; Flags: Precursor;	SubName: Full=Uncharacterized protein {ECO:0000313|EMBL:KGN66865.1};	Mitochondrial chaperonin, Cpn60/Hsp60p	GO:0048046,apoplast; GO:0009507,chloroplast; GO:0009941,chloroplast envelope; GO:0009570,chloroplast stroma; GO:0022626,cytosolic ribosome; GO:0016020,membrane; GO:0005739,mitochondrion; GO:0009579,thylakoid; GO:0005524,ATP binding; GO:0044183,protein binding involved in protein folding; GO:0051082,unfolded protein binding; GO:0006458,'de novo' protein folding; GO:0061077,chaperone-mediated prote…	TCP-1/cpn60 chaperonin family
Cluster-10416.0	K15332 tRNA (uracil-5-)-methyltransferase [EC:2.1.1.-] | (RefSeq) methyltransferase (A)	uncharacterized protein LOC8084349 isoform X1 [Sorghum bicolor]	--	SubName: Full=uncharacterized RNA methyltransferase BT_0643 isoform X2 {ECO:0000313|RefSeq:XP_008462379.1};	tRNA uracil-5-methyltransferase and related tRNA-modifying enzymes	GO:0003723,RNA binding; GO:0008173,RNA methyltransferase activity; GO:0006396,RNA processing	Methyltransferase domain
Cluster-10417.0	--	--	--	--	--	--	--
Cluster-10418.0	K12829 splicing factor 3B subunit 2 | (RefSeq) splicing factor 3B subunit 2-like (A)	PREDICTED: splicing factor 3B subunit 2-like, partial [Juglans regia]	--	SubName: Full=splicing factor 3B subunit 2-like {ECO:0000313|RefSeq:XP_018832163.1};	Splicing factor 3b, subunit 2	--	--
Cluster-1042.0	--	--	--	--	--	--	--
Cluster-10420.0	K15308 tristetraprolin | (RefSeq) zinc finger CCCH domain-containing protein 39 (A)	PREDICTED: zinc finger CCCH domain-containing protein 12 isoform X3 [Cucumis melo]	RecName: Full=Zinc finger CCCH domain-containing protein 12; Short=AtC3H12;	SubName: Full=zinc finger CCCH domain-containing protein 12 isoform X3 {ECO:0000313|RefSeq:XP_008465990.1};	CCCH-type Zn-finger protein	GO:0005829,cytosol; GO:0003677,DNA binding; GO:0003700,DNA-binding transcription factor activity; GO:0046872,metal ion binding; GO:0003730,mRNA 3'-UTR binding; GO:0061158,3'-UTR-mediated mRNA destabilization; GO:0006355,regulation of transcription, DNA-templated	Torus domain
Cluster-10420.1	K15308 tristetraprolin | (RefSeq) zinc finger CCCH domain-containing protein 39 (A)	PREDICTED: zinc finger CCCH domain-containing protein 12 isoform X2 [Cucumis melo]	RecName: Full=Zinc finger CCCH domain-containing protein 12; Short=AtC3H12;	SubName: Full=zinc finger CCCH domain-containing protein 12 isoform X2 {ECO:0000313|RefSeq:XP_008465989.1};	CCCH-type Zn-finger protein	GO:0005829,cytosol; GO:0003677,DNA binding; GO:0003700,DNA-binding transcription factor activity; GO:0046872,metal ion binding; GO:0003730,mRNA 3'-UTR binding; GO:0061158,3'-UTR-mediated mRNA destabilization; GO:0006355,regulation of transcription, DNA-templated	Oligopeptide/dipeptide transporter, C-terminal region
Cluster-10420.2	K23048 RING finger protein unkempt | (RefSeq) zinc finger CCCH domain-containing protein 39-like (A)	zinc finger CCCH domain-containing protein 12 isoform X1 [Momordica charantia]	RecName: Full=Zinc finger CCCH domain-containing protein 12; Short=AtC3H12;	SubName: Full=zinc finger CCCH domain-containing protein 12 isoform X2 {ECO:0000313|RefSeq:XP_008465989.1};	CCCH-type Zn-finger protein	GO:0005829,cytosol; GO:0003677,DNA binding; GO:0003700,DNA-binding transcription factor activity; GO:0046872,metal ion binding; GO:0003730,mRNA 3'-UTR binding; GO:0061158,3'-UTR-mediated mRNA destabilization; GO:0006355,regulation of transcription, DNA-templated	Torus domain
Cluster-10421.0	--	--	--	--	--	--	--
Cluster-10422.0	K03320 ammonium transporter, Amt family | (RefSeq) ammonium transporter 3 member 1 (A)	PREDICTED: uncharacterized protein LOC103483521 isoform X1 [Cucumis melo]	RecName: Full=Ammonium transporter 3 member 2; Short=OsAMT3;2;	SubName: Full=uncharacterized protein LOC103483521 isoform X1 {ECO:0000313|RefSeq:XP_008438422.1};	Ammonia permease	GO:0016021,integral component of membrane; GO:0008519,ammonium transmembrane transporter activity	--
Cluster-10422.1	K06063 SNW domain-containing protein 1 | (RefSeq) SNW/SKI-interacting protein-like (A)	PREDICTED: SNW/SKI-interacting protein-like [Cucumis melo]	RecName: Full=SNW/SKI-interacting protein; Short=AtSKIP; AltName: Full=Protein EARLY FLOWERING AND INSENSITIVE TO PHOTOPERIOD 1; AltName: Full=SNW domain-containing protein;	SubName: Full=SNW/SKI-interacting protein-like {ECO:0000313|RefSeq:XP_008451180.1};	mRNA splicing factor/probable chromatin binding snw family nuclear protein	GO:0071013,catalytic step 2 spliceosome; GO:0016607,nuclear speck; GO:0005730,nucleolus; GO:0005634,nucleus; GO:0071014,post-mRNA release spliceosomal complex; GO:0071141,SMAD protein complex; GO:0036002,pre-mRNA binding; GO:0003712,transcription coregulator activity; GO:0000350,generation of catalytic spliceosome for second transesterification step; GO:0000398,mRNA splicing, via spliceosome; GO:…	SKIP/SNW domain
Cluster-10423.0	--	--	--	--	--	--	--
Cluster-10424.0	K03320 ammonium transporter, Amt family | (RefSeq) ammonium transporter 3 member 1 (A)	uncharacterized protein LOC111800413 [Cucurbita pepo subsp. pepo]	RecName: Full=Ammonium transporter 3 member 2; Short=OsAMT3;2;	SubName: Full=uncharacterized protein LOC103483521 isoform X1 {ECO:0000313|RefSeq:XP_008438422.1};	Ammonia permease	GO:0016021,integral component of membrane; GO:0008519,ammonium transmembrane transporter activity	F-box domain
Cluster-10424.1	--	--	--	--	--	--	--
Cluster-10424.10	K19600 tubby-related protein 1 | (RefSeq) hypothetical protein (A)	tubby-like F-box protein 5 isoform X2 [Momordica charantia]	RecName: Full=Tubby-like F-box protein 5; Short=OsTLP5; AltName: Full=Tubby-like F-box protein 8; Short=OsTLP8;	RecName: Full=Tubby-like F-box protein {ECO:0000256|RuleBase:RU361125};	Tub family proteins	GO:0035091,phosphatidylinositol binding	Domain of unknown function (DUF3527)
Cluster-10424.11	K19600 tubby-related protein 1 | (RefSeq) hypothetical protein (A)	tubby-like F-box protein 5 isoform X2 [Momordica charantia]	RecName: Full=Tubby-like F-box protein 5; Short=OsTLP5; AltName: Full=Tubby-like F-box protein 8; Short=OsTLP8;	RecName: Full=Tubby-like F-box protein {ECO:0000256|RuleBase:RU361125};	Tub family proteins	GO:0035091,phosphatidylinositol binding	Domain of unknown function (DUF3527)
Cluster-10424.12	K19600 tubby-related protein 1 | (RefSeq) tubby-like F-box protein 6 (A)	tubby-like F-box protein 5 isoform X1 [Momordica charantia]	RecName: Full=Tubby-like F-box protein 5; Short=OsTLP5; AltName: Full=Tubby-like F-box protein 8; Short=OsTLP8;	RecName: Full=Tubby-like F-box protein {ECO:0000256|RuleBase:RU361125};	Tub family proteins	GO:0035091,phosphatidylinositol binding	F-box-like
Cluster-10424.13	K19600 tubby-related protein 1 | (RefSeq) tubby-like F-box protein 6 (A)	tubby-like F-box protein 5 isoform X1 [Momordica charantia]	RecName: Full=Tubby-like F-box protein 5; Short=OsTLP5; AltName: Full=Tubby-like F-box protein 8; Short=OsTLP8;	RecName: Full=Tubby-like F-box protein {ECO:0000256|RuleBase:RU361125};	Tub family proteins	GO:0035091,phosphatidylinositol binding	F-box-like
Cluster-10424.14	K19600 tubby-related protein 1 | (RefSeq) hypothetical protein (A)	tubby-like F-box protein 5 isoform X2 [Momordica charantia]	RecName: Full=Tubby-like F-box protein 5; Short=OsTLP5; AltName: Full=Tubby-like F-box protein 8; Short=OsTLP8;	RecName: Full=Tubby-like F-box protein {ECO:0000256|RuleBase:RU361125};	Tub family proteins	GO:0035091,phosphatidylinositol binding	Tub family
Cluster-10424.15	K03320 ammonium transporter, Amt family | (RefSeq) ammonium transporter 3 member 1 (A)	PREDICTED: uncharacterized protein LOC103483521 isoform X2 [Cucumis melo]	RecName: Full=Ammonium transporter 3 member 2; Short=OsAMT3;2;	SubName: Full=uncharacterized protein LOC103483521 isoform X2 {ECO:0000313|RefSeq:XP_008438424.1};	Ammonia permease	GO:0016021,integral component of membrane; GO:0008519,ammonium transmembrane transporter activity	--
Cluster-10424.16	K03320 ammonium transporter, Amt family | (RefSeq) ammonium transporter 3 member 1 (A)	PREDICTED: uncharacterized protein LOC103483521 isoform X2 [Cucumis melo]	RecName: Full=Ammonium transporter 3 member 2; Short=OsAMT3;2;	SubName: Full=uncharacterized protein LOC103483521 isoform X2 {ECO:0000313|RefSeq:XP_008438424.1};	Ammonia permease	GO:0016021,integral component of membrane; GO:0008519,ammonium transmembrane transporter activity	--
Cluster-10424.17	K03320 ammonium transporter, Amt family | (RefSeq) ammonium transporter 3 member 1 (A)	PREDICTED: uncharacterized protein LOC103483521 isoform X2 [Cucumis melo]	RecName: Full=Ammonium transporter 3 member 2; Short=OsAMT3;2;	SubName: Full=uncharacterized protein LOC103483521 isoform X2 {ECO:0000313|RefSeq:XP_008438424.1};	Ammonia permease	GO:0016021,integral component of membrane; GO:0008519,ammonium transmembrane transporter activity	--
Cluster-10424.2	--	--	--	--	--	--	--
Cluster-10424.3	--	uncharacterized protein LOC111800413 [Cucurbita pepo subsp. pepo]	--	SubName: Full=Uncharacterized protein {ECO:0000313|EMBL:KGN56785.1};	--	--	--
Cluster-10424.4	K03320 ammonium transporter, Amt family | (RefSeq) ammonium transporter 3 member 1 (A)	PREDICTED: uncharacterized protein LOC103483521 isoform X2 [Cucumis melo]	RecName: Full=Ammonium transporter 3 member 2; Short=OsAMT3;2;	SubName: Full=uncharacterized protein LOC103483521 isoform X2 {ECO:0000313|RefSeq:XP_008438424.1};	Ammonia permease	GO:0016021,integral component of membrane; GO:0008519,ammonium transmembrane transporter activity	--
Cluster-10424.5	K03320 ammonium transporter, Amt family | (RefSeq) ammonium transporter 3 member 1 (A)	PREDICTED: uncharacterized protein LOC103483521 isoform X2 [Cucumis melo]	RecName: Full=Ammonium transporter 3 member 2; Short=OsAMT3;2;	SubName: Full=uncharacterized protein LOC103483521 isoform X2 {ECO:0000313|RefSeq:XP_008438424.1};	Ammonia permease	GO:0016021,integral component of membrane; GO:0008519,ammonium transmembrane transporter activity	--
Cluster-10424.6	K03320 ammonium transporter, Amt family | (RefSeq) ammonium transporter 3 member 1 (A)	uncharacterized protein LOC111800413 [Cucurbita pepo subsp. pepo]	RecName: Full=Ammonium transporter 3 member 2; Short=OsAMT3;2;	SubName: Full=uncharacterized protein LOC103483521 isoform X2 {ECO:0000313|RefSeq:XP_008438424.1};	Ammonia permease	GO:0016021,integral component of membrane; GO:0008519,ammonium transmembrane transporter activity	F-box domain
Cluster-10424.7	--	--	--	--	--	--	--
Cluster-10424.8	K06063 SNW domain-containing protein 1 | (RefSeq) SNW/SKI-interacting protein-like (A)	PREDICTED: SNW/SKI-interacting protein-like [Cucumis melo]	RecName: Full=SNW/SKI-interacting protein; Short=AtSKIP; AltName: Full=Protein EARLY FLOWERING AND INSENSITIVE TO PHOTOPERIOD 1; AltName: Full=SNW domain-containing protein;	SubName: Full=SNW/SKI-interacting protein-like {ECO:0000313|RefSeq:XP_008451180.1};	mRNA splicing factor/probable chromatin binding snw family nuclear protein	GO:0071013,catalytic step 2 spliceosome; GO:0016607,nuclear speck; GO:0005730,nucleolus; GO:0005634,nucleus; GO:0071014,post-mRNA release spliceosomal complex; GO:0071141,SMAD protein complex; GO:0036002,pre-mRNA binding; GO:0003712,transcription coregulator activity; GO:0000350,generation of catalytic spliceosome for second transesterification step; GO:0000398,mRNA splicing, via spliceosome; GO:…	SKIP/SNW domain
Cluster-10424.9	K19600 tubby-related protein 1 | (RefSeq) hypothetical protein (A)	tubby-like F-box protein 5 isoform X2 [Momordica charantia]	RecName: Full=Tubby-like F-box protein 5; Short=OsTLP5; AltName: Full=Tubby-like F-box protein 8; Short=OsTLP8;	RecName: Full=Tubby-like F-box protein {ECO:0000256|RuleBase:RU361125};	Tub family proteins	GO:0035091,phosphatidylinositol binding	Tub family
Cluster-10426.0	--	stress-response A/B barrel domain-containing protein UP3 isoform X1 [Cucurbita pepo subsp. pepo]	RecName: Full=Stress-response A/B barrel domain-containing protein UP3 {ECO:0000305}; AltName: Full=Unknown protein 3 {ECO:0000303|PubMed:17951448};	SubName: Full=Uncharacterized protein {ECO:0000313|EMBL:KGN53348.1};	--	GO:0009507,chloroplast; GO:0009570,chloroplast stroma; GO:0005777,peroxisome	Stress responsive A/B Barrel Domain
Cluster-10427.0	K13415 protein brassinosteroid insensitive 1 [EC:2.7.10.1 2.7.11.1] | (RefSeq) uncharacterized LOC103401427 (A)	PREDICTED: squamosa promoter-binding-like protein 6 [Cucumis sativus]	RecName: Full=Squamosa promoter-binding-like protein 6;	SubName: Full=Uncharacterized protein {ECO:0000313|EMBL:KGN63774.1};	--	GO:0005634,nucleus; GO:0003677,DNA binding; GO:0003700,DNA-binding transcription factor activity; GO:0046872,metal ion binding; GO:0042742,defense response to bacterium; GO:0010468,regulation of gene expression; GO:0006355,regulation of transcription, DNA-templated; GO:0006351,transcription, DNA-templated	SBP domain
Cluster-10428.0	--	--	--	--	--	--	--
Cluster-1043.0	K03239 translation initiation factor eIF-2B subunit alpha | (RefSeq) methylthioribose-1-phosphate isomerase (A)	protein LURP-one-related 4-like [Cucurbita moschata]	RecName: Full=Protein LURP-one-related 4;	SubName: Full=Uncharacterized protein {ECO:0000313|EMBL:KGN50117.1};	--	--	LURP-one-related
Cluster-10430.0	--	--	--	--	--	--	--
Cluster-10431.0	K01262 Xaa-Pro aminopeptidase [EC:3.4.11.9] | (RefSeq) intermediate cleaving peptidase 55, mitochondrial isoform X1 (A)	intermediate cleaving peptidase 55, mitochondrial isoform X1 [Cucurbita pepo subsp. pepo]	RecName: Full=Intermediate cleaving peptidase 55, mitochondrial {ECO:0000305}; EC=3.4.11.- {ECO:0000305}; AltName: Full=AtICP55 {ECO:0000303|PubMed:25732537}; AltName: Full=Protein INTERMEDIATE CLEAVAGE PEPTIDASE 55 {ECO:0000303|PubMed:25862457}; Flags: Precursor;	SubName: Full=probable Xaa-Pro aminopeptidase 3 {ECO:0000313|RefSeq:XP_008453283.1};	Putative Xaa-Pro aminopeptidase	GO:0005739,mitochondrion; GO:0005634,nucleus; GO:0004177,aminopeptidase activity; GO:0030145,manganese ion binding; GO:0008237,metallopeptidase activity; GO:0008233,peptidase activity; GO:0050821,protein stabilization; GO:0006508,proteolysis	Metallopeptidase family M24
Cluster-10432.0	--	--	--	--	--	--	--
Cluster-10433.0	K17500 integrin-linked kinase-associated serine/threonine phosphatase 2C [EC:3.1.3.16] | (RefSeq) WAT1-related protein At3g18200 isoform X1 (A)	PREDICTED: WAT1-related protein At5g64700-like [Cucumis melo]	RecName: Full=WAT1-related protein At1g43650;	RecName: Full=WAT1-related protein {ECO:0000256|RuleBase:RU363077};	--	GO:0016021,integral component of membrane; GO:0005886,plasma membrane; GO:0022857,transmembrane transporter activity	T-cell leukemia translocation-altered
Cluster-10434.0	--	PREDICTED: uncharacterized protein LOC103497980 isoform X1 [Cucumis melo]	--	SubName: Full=uncharacterized protein LOC103497980 isoform X1 {ECO:0000313|RefSeq:XP_008458641.1};	--	--	PGAP1-like protein
Cluster-10435.0	K03255 protein TIF31 | (RefSeq) clustered mitochondria protein (A)	PREDICTED: clustered mitochondria protein [Cucumis sativus]	RecName: Full=Clustered mitochondria protein; AltName: Full=Friendly mitochondria protein;	RecName: Full=Clustered mitochondria protein homolog {ECO:0000256|HAMAP-Rule:MF_03013};	Uncharacterized protein CLU1/cluA/TIF31 involved in mitochondrial morphology/distribution, also found associated with eIF-3	GO:0005737,cytoplasm; GO:0048312,intracellular distribution of mitochondria	Protein of unknown function (DUF727)
Cluster-10436.0	K08341 GABA(A) receptor-associated protein | (RefSeq) autophagy-related protein 8C-like (A)	autophagy-related protein 8C-like [Momordica charantia]	RecName: Full=Autophagy-related protein 8C; AltName: Full=Autophagy-related ubiquitin-like modifier ATG8C; Flags: Precursor;	RecName: Full=Autophagy-related protein {ECO:0000256|RuleBase:RU004384};	Microtubule-associated anchor protein involved in autophagy and membrane trafficking	GO:0000421,autophagosome membrane; GO:0031410,cytoplasmic vesicle; GO:0005874,microtubule; GO:0006914,autophagy; GO:0006995,cellular response to nitrogen starvation; GO:0015031,protein transport	Ubiquitin-like autophagy protein Apg12
Cluster-10437.0	K02357 elongation factor Ts | (RefSeq) uncharacterized protein LOC111441112 (A)	uncharacterized protein LOC111441112 [Cucurbita moschata]	RecName: Full=Elongation factor Ts, chloroplastic; Short=EF-Ts {ECO:0000255|HAMAP-Rule:MF_03135};	RecName: Full=Elongation factor Ts, mitochondrial {ECO:0000256|HAMAP-Rule:MF_03135}; Short=EF-Ts {ECO:0000256|HAMAP-Rule:MF_03135}; Short=EF-TsMt {ECO:0000256|HAMAP-Rule:MF_03135};	Mitochondrial translation elongation factor EF-Tsmt, catalyzes nucleotide exchange on EF-Tumt	GO:0009507,chloroplast; GO:0003746,translation elongation factor activity	RNase II-type exonuclease C-terminal S1 domain
Cluster-10438.0	K06627 cyclin-A | (RefSeq) putative cyclin-A3-1 (A)	hypothetical protein Csa_4G642270 [Cucumis sativus]	RecName: Full=Putative cyclin-A3-1; AltName: Full=G2/mitotic-specific cyclin-A3-1; Short=CycA3;1;	SubName: Full=Uncharacterized protein {ECO:0000313|EMBL:KGN55246.1};	G2/Mitotic-specific cyclin A	GO:0005634,nucleus; GO:0007049,cell cycle; GO:0051301,cell division	Cyclin, C-terminal domain
Cluster-10439.0	K13082 bifunctional dihydroflavonol 4-reductase/flavanone 4-reductase [EC:1.1.1.219 1.1.1.234] | (RefSeq) bifunctional dihydroflavonol 4-reductase/flavanone 4-reductase (A)	tetraketide alpha-pyrone reductase 1 [Cucurbita moschata]	RecName: Full=Tetraketide alpha-pyrone reductase 1; EC=1.1.1.-; AltName: Full=Protein DIHYDROFLAVONOL 4-REDUCTASE-LIKE 1;	SubName: Full=tetraketide alpha-pyrone reductase 1 {ECO:0000313|RefSeq:XP_008448150.1};	Flavonol reductase/cinnamoyl-CoA reductase	GO:0005783,endoplasmic reticulum; GO:0005634,nucleus; GO:0050662,coenzyme binding; GO:0016491,oxidoreductase activity; GO:0009555,pollen development; GO:0010584,pollen exine formation; GO:0048316,seed development; GO:0080110,sporopollenin biosynthetic process	Polysaccharide biosynthesis protein
Cluster-1044.0	K01893 asparaginyl-tRNA synthetase [EC:6.1.1.22] | (RefSeq) asparagine--tRNA ligase, cytoplasmic 1-like (A)	asparagine--tRNA ligase, cytoplasmic 1-like [Cucurbita pepo subsp. pepo]	RecName: Full=Asparagine--tRNA ligase, cytoplasmic 1 {ECO:0000305}; EC=6.1.1.22 {ECO:0000305}; AltName: Full=Asparaginyl-tRNA synthetase 1 {ECO:0000305}; Short=AsnRS 1 {ECO:0000305}; AltName: Full=Protein EMBRYO DEFECTIVE 2755 {ECO:0000303|PubMed:16297076};	SubName: Full=asparagine--tRNA ligase, cytoplasmic 1-like {ECO:0000313|RefSeq:XP_008450753.1};	Asparaginyl-tRNA synthetase (mitochondrial)	GO:0009507,chloroplast; GO:0005829,cytosol; GO:0005739,mitochondrion; GO:0004816,asparagine-tRNA ligase activity; GO:0005524,ATP binding; GO:0003677,DNA binding; GO:0006421,asparaginyl-tRNA aminoacylation; GO:0009793,embryo development ending in seed dormancy; GO:0046686,response to cadmium ion	WHEP-TRS domain
Cluster-10440.0	K12345 3-oxo-5-alpha-steroid 4-dehydrogenase 3 [EC:1.3.1.22 1.3.1.94] | (RefSeq) polyprenol reductase 2 (A)	PREDICTED: polyprenol reductase 2 [Cucumis melo]	RecName: Full=Polyprenol reductase 2 {ECO:0000303|PubMed:26628744}; EC=1.3.1.94 {ECO:0000269|PubMed:26628744};	SubName: Full=polyprenol reductase 2 {ECO:0000313|RefSeq:XP_008444886.1};	Predicted steroid reductase	GO:0005783,endoplasmic reticulum; GO:0005789,endoplasmic reticulum membrane; GO:0005794,Golgi apparatus; GO:0016021,integral component of membrane; GO:0102389,polyprenol reductase activity; GO:0006629,lipid metabolic process; GO:0006487,protein N-linked glycosylation	--
Cluster-10442.0	K13082 bifunctional dihydroflavonol 4-reductase/flavanone 4-reductase [EC:1.1.1.219 1.1.1.234] | (RefSeq) bifunctional dihydroflavonol 4-reductase/flavanone 4-reductase (A)	tetraketide alpha-pyrone reductase 1 [Cucurbita moschata]	RecName: Full=Tetraketide alpha-pyrone reductase 1; EC=1.1.1.-; AltName: Full=Protein DIHYDROFLAVONOL 4-REDUCTASE-LIKE 1;	SubName: Full=tetraketide alpha-pyrone reductase 1 {ECO:0000313|RefSeq:XP_008448150.1};	Flavonol reductase/cinnamoyl-CoA reductase	GO:0005783,endoplasmic reticulum; GO:0005634,nucleus; GO:0050662,coenzyme binding; GO:0016491,oxidoreductase activity; GO:0009555,pollen development; GO:0010584,pollen exine formation; GO:0048316,seed development; GO:0080110,sporopollenin biosynthetic process	Polysaccharide biosynthesis protein
Cluster-10443.0	K03687 molecular chaperone GrpE | (RefSeq) uncharacterized protein LOC111010351 (A)	uncharacterized protein LOC111010351 [Momordica charantia]	RecName: Full=GrpE protein homolog 2, mitochondrial {ECO:0000303|PubMed:22128139}; Flags: Precursor;	RecName: Full=GrpE protein homolog {ECO:0000256|RuleBase:RU000640};	Molecular chaperone of the GrpE family	GO:0005759,mitochondrial matrix; GO:0005739,mitochondrion; GO:0001405,PAM complex, Tim23 associated import motor; GO:0000774,adenyl-nucleotide exchange factor activity; GO:0005524,ATP binding; GO:0051087,chaperone binding; GO:0005507,copper ion binding; GO:0042803,protein homodimerization activity; GO:0051082,unfolded protein binding; GO:0010286,heat acclimation; GO:0006457,protein folding; GO:00…	GrpE
Cluster-10444.0	--	uncharacterized protein LOC111467324 isoform X1 [Cucurbita maxima]	--	SubName: Full=uncharacterized protein LOC103492482 {ECO:0000313|RefSeq:XP_008451102.1};	--	--	--
Cluster-10445.0	K00521 ferric-chelate reductase [EC:1.16.1.7] | (RefSeq) ferric reduction oxidase 7, chloroplastic-like (A)	NAC domain-containing protein 90 [Cucurbita pepo subsp. pepo]	RecName: Full=NAC domain-containing protein 90; Short=ANAC090;	SubName: Full=NAC domain-containing protein 90 {ECO:0000313|RefSeq:XP_008449583.1};	--	GO:0005634,nucleus; GO:0003677,DNA binding; GO:0003700,DNA-binding transcription factor activity; GO:0006351,transcription, DNA-templated	No apical meristem (NAM) protein
Cluster-10446.0	--	--	--	--	--	--	--
Cluster-10447.0	K02606 origin recognition complex subunit 4 | (RefSeq) origin of replication complex subunit 4 (A)	origin of replication complex subunit 4 [Cucurbita pepo subsp. pepo]	RecName: Full=Origin of replication complex subunit 4 {ECO:0000303|PubMed:16179646}; Short=AtORC4 {ECO:0000303|PubMed:16179646};	RecName: Full=Origin of replication complex subunit 4 {ECO:0000256|PIRNR:PIRNR007858};	Origin recognition complex, subunit 4	GO:0005664,nuclear origin of replication recognition complex; GO:0005524,ATP binding; GO:0003688,DNA replication origin binding; GO:0006270,DNA replication initiation	RNA12 protein
Cluster-10448.0	K02606 origin recognition complex subunit 4 | (RefSeq) origin of replication complex subunit 4 (A)	origin of replication complex subunit 4 [Cucurbita pepo subsp. pepo]	RecName: Full=Origin of replication complex subunit 4 {ECO:0000303|PubMed:16179646}; Short=AtORC4 {ECO:0000303|PubMed:16179646};	RecName: Full=Origin of replication complex subunit 4 {ECO:0000256|PIRNR:PIRNR007858};	Origin recognition complex, subunit 4	GO:0005664,nuclear origin of replication recognition complex; GO:0005524,ATP binding; GO:0003688,DNA replication origin binding; GO:0006270,DNA replication initiation	RNA12 protein
Cluster-10449.0	K02606 origin recognition complex subunit 4 | (RefSeq) origin of replication complex subunit 4 (A)	origin of replication complex subunit 4 [Cucurbita pepo subsp. pepo]	RecName: Full=Origin of replication complex subunit 4 {ECO:0000303|PubMed:16179646}; Short=AtORC4 {ECO:0000303|PubMed:16179646};	RecName: Full=Origin of replication complex subunit 4 {ECO:0000256|PIRNR:PIRNR007858};	Origin recognition complex, subunit 4	GO:0005664,nuclear origin of replication recognition complex; GO:0005524,ATP binding; GO:0003688,DNA replication origin binding; GO:0006270,DNA replication initiation	RNA12 protein
Cluster-1045.0	--	PREDICTED: oligopeptide transporter 1-like [Cucumis sativus]	RecName: Full=Oligopeptide transporter 1; Short=AtOPT1;	SubName: Full=Uncharacterized protein {ECO:0000313|EMBL:KGN56026.1};	Sexual differentiation process protein ISP4	GO:0005887,integral component of plasma membrane; GO:0016020,membrane; GO:0035673,oligopeptide transmembrane transporter activity; GO:0015031,protein transport	OPT oligopeptide transporter protein
Cluster-10451.0	--	NDR1/HIN1-like protein 6 [Momordica charantia]	RecName: Full=NDR1/HIN1-like protein 6 {ECO:0000303|PubMed:26849212};	SubName: Full=Uncharacterized protein {ECO:0000313|EMBL:KGN50557.1};	--	GO:0005829,cytosol; GO:0016021,integral component of membrane; GO:0005886,plasma membrane; GO:0009738,abscisic acid-activated signaling pathway; GO:0010116,positive regulation of abscisic acid biosynthetic process; GO:0009737,response to abscisic acid; GO:0006970,response to osmotic stress; GO:1902074,response to salt	Late embryogenesis abundant protein
Cluster-10452.0	--	--	--	--	--	--	--
Cluster-10453.0	--	--	--	--	--	--	--
Cluster-10454.0	K04710 ceramide synthetase [EC:2.3.1.24] | (RefSeq) LAG1 longevity assurance homolog 3 (A)	PREDICTED: LAG1 longevity assurance homolog 3 [Cucumis melo]	RecName: Full=LAG1 longevity assurance homolog 3; Short=LAG1 homolog 3;	SubName: Full=LAG1 longevity assurance homolog 3 {ECO:0000313|RefSeq:XP_008466022.1};	Protein transporter of the TRAM (translocating chain-associating membrane) superfamily	GO:0005783,endoplasmic reticulum; GO:0005789,endoplasmic reticulum membrane; GO:0016021,integral component of membrane; GO:0050291,sphingosine N-acyltransferase activity; GO:0046513,ceramide biosynthetic process; GO:0042761,very long-chain fatty acid biosynthetic process	TLC domain
Cluster-10455.0	K04710 ceramide synthetase [EC:2.3.1.24] | (RefSeq) LAG1 longevity assurance homolog 3-like (A)	PREDICTED: LAG1 longevity assurance homolog 3-like [Cucumis sativus]	RecName: Full=LAG1 longevity assurance homolog 3; Short=LAG1 homolog 3;	SubName: Full=Uncharacterized protein {ECO:0000313|EMBL:KGN49811.1};	Protein transporter of the TRAM (translocating chain-associating membrane) superfamily	GO:0005783,endoplasmic reticulum; GO:0005789,endoplasmic reticulum membrane; GO:0016021,integral component of membrane; GO:0050291,sphingosine N-acyltransferase activity; GO:0046513,ceramide biosynthetic process; GO:0042761,very long-chain fatty acid biosynthetic process	TLC domain
Cluster-10456.0	K04710 ceramide synthetase [EC:2.3.1.24] | (RefSeq) LAG1 longevity assurance homolog 3-like (A)	PREDICTED: LAG1 longevity assurance homolog 3-like [Cucumis sativus]	RecName: Full=LAG1 longevity assurance homolog 3; Short=LAG1 homolog 3;	SubName: Full=Uncharacterized protein {ECO:0000313|EMBL:KGN49811.1};	Protein transporter of the TRAM (translocating chain-associating membrane) superfamily	GO:0005783,endoplasmic reticulum; GO:0005789,endoplasmic reticulum membrane; GO:0016021,integral component of membrane; GO:0050291,sphingosine N-acyltransferase activity; GO:0046513,ceramide biosynthetic process; GO:0042761,very long-chain fatty acid biosynthetic process	TLC domain
Cluster-10457.0	K20028 palmitoyltransferase ZDHHC2/15/20 [EC:2.3.1.225] | (RefSeq) probable protein S-acyltransferase 14 (A)	PREDICTED: probable protein S-acyltransferase 14 [Cucumis sativus]	RecName: Full=Probable protein S-acyltransferase 14; EC=2.3.1.225; AltName: Full=Probable palmitoyltransferase At3g60800; AltName: Full=Zinc finger DHHC domain-containing protein At3g60800;	RecName: Full=S-acyltransferase {ECO:0000256|RuleBase:RU079119}; EC=2.3.1.225 {ECO:0000256|RuleBase:RU079119}; AltName: Full=Palmitoyltransferase {ECO:0000256|RuleBase:RU079119};	Predicted DHHC-type Zn-finger protein	GO:0005769,early endosome; GO:0005794,Golgi apparatus; GO:0000138,Golgi trans cisterna; GO:0016021,integral component of membrane; GO:0005802,trans-Golgi network; GO:0019707,protein-cysteine S-acyltransferase activity; GO:0019706,protein-cysteine S-palmitoyltransferase activity; GO:0010150,leaf senescence; GO:1900055,regulation of leaf senescence; GO:2000377,regulation of reactive oxygen species …	DHHC palmitoyltransferase
Cluster-10458.0	K20028 palmitoyltransferase ZDHHC2/15/20 [EC:2.3.1.225] | (RefSeq) probable protein S-acyltransferase 14 (A)	PREDICTED: probable protein S-acyltransferase 14 [Cucumis melo]	RecName: Full=Probable protein S-acyltransferase 14; EC=2.3.1.225; AltName: Full=Probable palmitoyltransferase At3g60800; AltName: Full=Zinc finger DHHC domain-containing protein At3g60800;	RecName: Full=S-acyltransferase {ECO:0000256|RuleBase:RU079119}; EC=2.3.1.225 {ECO:0000256|RuleBase:RU079119}; AltName: Full=Palmitoyltransferase {ECO:0000256|RuleBase:RU079119};	Predicted DHHC-type Zn-finger protein	GO:0005769,early endosome; GO:0005794,Golgi apparatus; GO:0000138,Golgi trans cisterna; GO:0016021,integral component of membrane; GO:0005802,trans-Golgi network; GO:0019707,protein-cysteine S-acyltransferase activity; GO:0019706,protein-cysteine S-palmitoyltransferase activity; GO:0010150,leaf senescence; GO:1900055,regulation of leaf senescence; GO:2000377,regulation of reactive oxygen species …	DHHC palmitoyltransferase
Cluster-10459.0	--	--	--	--	--	--	--
Cluster-1046.0	--	WD repeat-containing protein 6 isoform X2 [Cucurbita pepo subsp. pepo]	--	SubName: Full=uncharacterized protein LOC103489892 isoform X2 {ECO:0000313|RefSeq:XP_008447448.1};	WD-repeat protein WDR6, WD repeat superfamily	--	--
Cluster-10461.0	--	--	--	--	--	--	--
Cluster-10462.0	--	--	--	--	--	--	--
Cluster-10463.0	--	--	--	--	--	--	--
Cluster-10464.0	--	uncharacterized protein LOC111023135 [Momordica charantia]	--	--	--	--	Zinc knuckle
Cluster-10465.0	--	--	--	--	--	--	--
Cluster-10466.0	--	hypothetical protein Csa_6G516870 [Cucumis sativus]	--	SubName: Full=Uncharacterized protein {ECO:0000313|EMBL:KGN49179.1};	--	--	Wound-induced protein
Cluster-10467.0	K18878 BHLH transcription factor Upa20 | (RefSeq) Upa20; transcription factor bHLH137-like (A)	PREDICTED: transcription factor bHLH48 [Cucumis sativus]	RecName: Full=Transcription factor bHLH60; AltName: Full=Basic helix-loop-helix protein 60; Short=AtbHLH60; Short=bHLH 60; AltName: Full=Transcription factor EN 91; AltName: Full=bHLH transcription factor bHLH060;	SubName: Full=Uncharacterized protein {ECO:0000313|EMBL:KGN59329.1};	--	GO:0005634,nucleus; GO:0003677,DNA binding; GO:0003700,DNA-binding transcription factor activity; GO:0046983,protein dimerization activity; GO:0006355,regulation of transcription, DNA-templated; GO:0006351,transcription, DNA-templated	Helix-loop-helix DNA-binding domain
Cluster-10468.0	K00924 kinase [EC:2.7.1.-] | (RefSeq) aspartic proteinase-like protein 2 (A)	aspartic proteinase-like protein 2 [Cucurbita moschata]	RecName: Full=Aspartic proteinase-like protein 2; EC=3.4.23.-; Flags: Precursor;	SubName: Full=Uncharacterized protein {ECO:0000313|EMBL:KGN61364.1};	Aspartyl protease	GO:0031225,anchored component of membrane; GO:0046658,anchored component of plasma membrane; GO:0005886,plasma membrane; GO:0004190,aspartic-type endopeptidase activity; GO:0030163,protein catabolic process; GO:0006508,proteolysis	Xylanase inhibitor C-terminal
Cluster-10469.0	--	--	--	--	--	--	--
Cluster-1047.0	K12189 ESCRT-II complex subunit VPS25 | (RefSeq) vacuolar protein sorting-associated protein 25-like isoform X3 (A)	cold-regulated 413 plasma membrane protein 2 [Cucurbita maxima]	RecName: Full=Cold-regulated 413 plasma membrane protein 2; Short=AtCOR413-PM2;	SubName: Full=Uncharacterized protein {ECO:0000313|EMBL:KGN48465.1};	--	GO:0016021,integral component of membrane; GO:0005886,plasma membrane; GO:0005774,vacuolar membrane	Cold acclimation protein WCOR413
Cluster-10470.0	K04125 gibberellin 2beta-dioxygenase [EC:1.14.11.13] | (RefSeq) gibberellin 2-beta-dioxygenase 1-like (A)	gibberellin 2-beta-dioxygenase 1-like [Cucurbita pepo subsp. pepo]	RecName: Full=Gibberellin 2-beta-dioxygenase 1; EC=1.14.11.13; AltName: Full=GA 2-oxidase 1; AltName: Full=Gibberellin 2-beta-hydroxylase 1; AltName: Full=Gibberellin 2-oxidase 1; AltName: Full=Protein SLENDER;	SubName: Full=gibberellin 2-beta-dioxygenase 1 {ECO:0000313|RefSeq:XP_008451787.1};	Iron/ascorbate family oxidoreductases	GO:0045543,gibberellin 2-beta-dioxygenase activity; GO:0046872,metal ion binding; GO:0009686,gibberellin biosynthetic process	2OG-Fe(II) oxygenase superfamily
Cluster-10471.0	K22390 acid phosphatase type 7 | (RefSeq) purple acid phosphatase 15 (A)	PREDICTED: purple acid phosphatase 15 [Cucumis sativus]	RecName: Full=Purple acid phosphatase 15; EC=3.1.3.-; EC=3.1.3.2; AltName: Full=Phytase; Flags: Precursor;	RecName: Full=Purple acid phosphatase {ECO:0000256|RuleBase:RU361203}; EC=3.1.3.2 {ECO:0000256|RuleBase:RU361203};	Purple acid phosphatase	GO:0005576,extracellular region; GO:0003993,acid phosphatase activity; GO:0046872,metal ion binding; GO:0009846,pollen germination; GO:0009845,seed germination	Calcineurin-like phosphoesterase superfamily domain
Cluster-10471.1	K22390 acid phosphatase type 7 | (RefSeq) purple acid phosphatase 15 (A)	PREDICTED: purple acid phosphatase 15 [Cucumis sativus]	RecName: Full=Purple acid phosphatase 15; EC=3.1.3.-; EC=3.1.3.2; AltName: Full=Phytase; Flags: Precursor;	RecName: Full=Purple acid phosphatase {ECO:0000256|RuleBase:RU361203}; EC=3.1.3.2 {ECO:0000256|RuleBase:RU361203};	Purple acid phosphatase	GO:0005576,extracellular region; GO:0003993,acid phosphatase activity; GO:0046872,metal ion binding; GO:0009846,pollen germination; GO:0009845,seed germination	Calcineurin-like phosphoesterase superfamily domain
Cluster-10472.0	K05396 D-cysteine desulfhydrase [EC:4.4.1.15] | (RefSeq) bifunctional D-cysteine desulfhydrase/1-aminocyclopropane-1-carboxylate deaminase, mitochondrial (A)	PREDICTED: bifunctional D-cysteine desulfhydrase/1-aminocyclopropane-1-carboxylate deaminase, mitochondrial [Cucumis melo]	RecName: Full=Putative D-cysteine desulfhydrase 1, mitochondrial; EC=4.4.1.15; AltName: Full=OsD-CDes1; Short=D-CDes1; Flags: Precursor;	SubName: Full=bifunctional D-cysteine desulfhydrase/1-aminocyclopropane-1-carboxylate deaminase, mitochondrial {ECO:0000313|RefSeq:XP_008467141.1};	--	GO:0009507,chloroplast; GO:0005829,cytosol; GO:0005739,mitochondrion; GO:0050897,cobalt ion binding; GO:0019148,D-cysteine desulfhydrase activity; GO:0019447,D-cysteine catabolic process; GO:0009693,ethylene biosynthetic process; GO:0046686,response to cadmium ion	Pyridoxal-phosphate dependent enzyme
Cluster-10472.1	K05396 D-cysteine desulfhydrase [EC:4.4.1.15] | (RefSeq) bifunctional D-cysteine desulfhydrase/1-aminocyclopropane-1-carboxylate deaminase, mitochondrial (A)	PREDICTED: bifunctional D-cysteine desulfhydrase/1-aminocyclopropane-1-carboxylate deaminase, mitochondrial [Cucumis melo]	RecName: Full=Putative D-cysteine desulfhydrase 1, mitochondrial; EC=4.4.1.15; AltName: Full=OsD-CDes1; Short=D-CDes1; Flags: Precursor;	SubName: Full=bifunctional D-cysteine desulfhydrase/1-aminocyclopropane-1-carboxylate deaminase, mitochondrial {ECO:0000313|RefSeq:XP_008467141.1};	--	GO:0009507,chloroplast; GO:0005829,cytosol; GO:0005739,mitochondrion; GO:0050897,cobalt ion binding; GO:0019148,D-cysteine desulfhydrase activity; GO:0019447,D-cysteine catabolic process; GO:0009693,ethylene biosynthetic process; GO:0046686,response to cadmium ion	Pyridoxal-phosphate dependent enzyme
Cluster-10472.2	K05396 D-cysteine desulfhydrase [EC:4.4.1.15] | (RefSeq) bifunctional D-cysteine desulfhydrase/1-aminocyclopropane-1-carboxylate deaminase, mitochondrial (A)	PREDICTED: bifunctional D-cysteine desulfhydrase/1-aminocyclopropane-1-carboxylate deaminase, mitochondrial [Cucumis melo]	RecName: Full=Putative D-cysteine desulfhydrase 1, mitochondrial; EC=4.4.1.15; AltName: Full=OsD-CDes1; Short=D-CDes1; Flags: Precursor;	SubName: Full=bifunctional D-cysteine desulfhydrase/1-aminocyclopropane-1-carboxylate deaminase, mitochondrial {ECO:0000313|RefSeq:XP_008467141.1};	--	GO:0009507,chloroplast; GO:0005829,cytosol; GO:0005739,mitochondrion; GO:0050897,cobalt ion binding; GO:0019148,D-cysteine desulfhydrase activity; GO:0019447,D-cysteine catabolic process; GO:0009693,ethylene biosynthetic process; GO:0046686,response to cadmium ion	Pyridoxal-phosphate dependent enzyme
Cluster-10472.3	K05396 D-cysteine desulfhydrase [EC:4.4.1.15] | (RefSeq) bifunctional D-cysteine desulfhydrase/1-aminocyclopropane-1-carboxylate deaminase, mitochondrial (A)	PREDICTED: bifunctional D-cysteine desulfhydrase/1-aminocyclopropane-1-carboxylate deaminase, mitochondrial [Cucumis melo]	RecName: Full=Putative D-cysteine desulfhydrase 1, mitochondrial; EC=4.4.1.15; AltName: Full=OsD-CDes1; Short=D-CDes1; Flags: Precursor;	SubName: Full=bifunctional D-cysteine desulfhydrase/1-aminocyclopropane-1-carboxylate deaminase, mitochondrial {ECO:0000313|RefSeq:XP_008467141.1};	--	GO:0009507,chloroplast; GO:0005829,cytosol; GO:0005739,mitochondrion; GO:0050897,cobalt ion binding; GO:0019148,D-cysteine desulfhydrase activity; GO:0019447,D-cysteine catabolic process; GO:0009693,ethylene biosynthetic process; GO:0046686,response to cadmium ion	Pyridoxal-phosphate dependent enzyme
Cluster-10472.4	K05396 D-cysteine desulfhydrase [EC:4.4.1.15] | (RefSeq) bifunctional D-cysteine desulfhydrase/1-aminocyclopropane-1-carboxylate deaminase, mitochondrial (A)	PREDICTED: bifunctional D-cysteine desulfhydrase/1-aminocyclopropane-1-carboxylate deaminase, mitochondrial [Cucumis melo]	RecName: Full=Putative D-cysteine desulfhydrase 1, mitochondrial; EC=4.4.1.15; AltName: Full=OsD-CDes1; Short=D-CDes1; Flags: Precursor;	SubName: Full=bifunctional D-cysteine desulfhydrase/1-aminocyclopropane-1-carboxylate deaminase, mitochondrial {ECO:0000313|RefSeq:XP_008467141.1};	--	GO:0009507,chloroplast; GO:0005829,cytosol; GO:0005739,mitochondrion; GO:0050897,cobalt ion binding; GO:0019148,D-cysteine desulfhydrase activity; GO:0019447,D-cysteine catabolic process; GO:0009693,ethylene biosynthetic process; GO:0046686,response to cadmium ion	Pyridoxal-phosphate dependent enzyme
Cluster-10473.0	K20299 vacuolar protein sorting-associated protein 53 | (RefSeq) vacuolar protein sorting-associated protein 53 A (A)	PREDICTED: vacuolar protein sorting-associated protein 53 A isoform X2 [Cucumis sativus]	RecName: Full=Vacuolar protein sorting-associated protein 53 A; Short=AtVPS53; AltName: Full=Protein HEAT-INTOLERANT 1;	SubName: Full=vacuolar protein sorting-associated protein 53 A isoform X3 {ECO:0000313|RefSeq:XP_008464656.1};	Late Golgi protein sorting complex, subunit Vps53	GO:0005829,cytosol; GO:0010008,endosome membrane; GO:0000938,GARP complex; GO:0000139,Golgi membrane; GO:0005739,mitochondrion; GO:0010286,heat acclimation; GO:0007009,plasma membrane organization; GO:0015031,protein transport; GO:0009408,response to heat; GO:0006970,response to osmotic stress; GO:0042147,retrograde transport, endosome to Golgi; GO:0006890,retrograde vesicle-mediated transport, G…	RINT-1 / TIP-1 family
Cluster-10474.0	K20299 vacuolar protein sorting-associated protein 53 | (RefSeq) vacuolar protein sorting-associated protein 53 A (A)	PREDICTED: vacuolar protein sorting-associated protein 53 A isoform X1 [Cucumis melo]	RecName: Full=Vacuolar protein sorting-associated protein 53 A; Short=AtVPS53; AltName: Full=Protein HEAT-INTOLERANT 1;	SubName: Full=vacuolar protein sorting-associated protein 53 A isoform X1 {ECO:0000313|RefSeq:XP_008464655.1};	Late Golgi protein sorting complex, subunit Vps53	GO:0005829,cytosol; GO:0010008,endosome membrane; GO:0000938,GARP complex; GO:0000139,Golgi membrane; GO:0005739,mitochondrion; GO:0010286,heat acclimation; GO:0007009,plasma membrane organization; GO:0015031,protein transport; GO:0009408,response to heat; GO:0006970,response to osmotic stress; GO:0042147,retrograde transport, endosome to Golgi; GO:0006890,retrograde vesicle-mediated transport, G…	Spc7 kinetochore protein
Cluster-10475.0	--	uncharacterized protein LOC111004952 [Momordica charantia]	--	SubName: Full=uncharacterized serine-rich protein C215.13-like {ECO:0000313|RefSeq:XP_008444863.1};	--	--	Protein of unknown function (DUF740)
Cluster-10476.0	--	--	--	--	--	--	--
Cluster-10477.0	--	PREDICTED: coiled-coil domain-containing protein SCD2 [Cucumis melo]	RecName: Full=Coiled-coil domain-containing protein SCD2 {ECO:0000305}; AltName: Full=Protein STOMATAL CYTOKINESIS DEFECTIVE 2 {ECO:0000303|PubMed:24179130};	SubName: Full=Uncharacterized protein {ECO:0000313|EnsemblPlants:TRIAE_CS42_3AL_TGACv1_194201_AA0628410.1};	--	GO:0030136,clathrin-coated vesicle; GO:0005886,plasma membrane; GO:0000911,cytokinesis by cell plate formation; GO:0009825,multidimensional cell growth; GO:0040008,regulation of growth	--
Cluster-10478.0	--	uncharacterized protein LOC111022134 isoform X1 [Momordica charantia]	--	SubName: Full=Reverse transcriptase {ECO:0000313|EMBL:OMO62153.1};	FOG: Reverse transcriptase	GO:0003676,nucleic acid binding; GO:0003964,RNA-directed DNA polymerase activity	Reverse transcriptase-like
Cluster-10479.0	K14164 glycyl-tRNA synthetase [EC:6.1.1.14] | (RefSeq) glycine--tRNA ligase, chloroplastic/mitochondrial 2 isoform X1 (A)	glycine--tRNA ligase, chloroplastic/mitochondrial 2 isoform X1 [Cucurbita pepo subsp. pepo]	RecName: Full=Glycine--tRNA ligase, chloroplastic/mitochondrial 2 {ECO:0000305}; EC=6.1.1.14 {ECO:0000269|PubMed:11278923}; AltName: Full=Glycyl-tRNA synthetase 2 {ECO:0000303|PubMed:11278923}; Short=GlyRS-2 {ECO:0000303|PubMed:11278923}; AltName: Full=Protein EMBRYO-DEFECTIVE-DEVELOPMENT 1 {ECO:0000303|PubMed:9707529}; Flags: Precursor;	SubName: Full=glycine--tRNA ligase, chloroplastic/mitochondrial 2 isoform X3 {ECO:0000313|RefSeq:XP_016902504.1};	--	GO:0009507,chloroplast; GO:0009570,chloroplast stroma; GO:0005739,mitochondrion; GO:0005524,ATP binding; GO:0004820,glycine-tRNA ligase activity; GO:0046983,protein dimerization activity; GO:0009793,embryo development ending in seed dormancy; GO:0006426,glycyl-tRNA aminoacylation; GO:0045995,regulation of embryonic development	--
Cluster-1048.0	K14050 geranylgeranyl transferase type-2 subunit alpha [EC:2.5.1.60] | (RefSeq) geranylgeranyl transferase type-2 subunit alpha 1 (A)	geranylgeranyl transferase type-2 subunit alpha 1 [Cucurbita pepo subsp. pepo]	RecName: Full=Geranylgeranyl transferase type-2 subunit alpha 1 {ECO:0000305}; EC=2.5.1.60 {ECO:0000269|PubMed:26589801}; AltName: Full=Geranylgeranyl transferase type II subunit alpha 1 {ECO:0000305}; AltName: Full=Rab geranylgeranyl transferase alpha subunit 1 {ECO:0000303|PubMed:26589801}; Short=AtRGTA1 {ECO:0000303|PubMed:26589801}; Short=Rab-GGT alpha 1 {ECO:0000305};	SubName: Full=geranylgeranyl transferase type-2 subunit alpha {ECO:0000313|RefSeq:XP_008439572.1};	Protein geranylgeranyltransferase type II, alpha subunit	GO:0005829,cytosol; GO:0005968,Rab-protein geranylgeranyltransferase complex; GO:0004663,Rab geranylgeranyltransferase activity; GO:0018344,protein geranylgeranylation; GO:0046686,response to cadmium ion	Protein prenyltransferase alpha subunit repeat
Cluster-10481.0	--	uncharacterized protein LOC111020209 [Momordica charantia]	--	SubName: Full=Uncharacterized protein {ECO:0000313|EMBL:KGN63117.1};	--	GO:0005622,intracellular; GO:0009055,electron transfer activity; GO:0015035,protein disulfide oxidoreductase activity; GO:0045454,cell redox homeostasis; GO:0035556,intracellular signal transduction	Domain found in Dishevelled, Egl-10, and Pleckstrin (DEP)
Cluster-10482.0	--	PREDICTED: uncharacterized protein LOC101216716 [Cucumis sativus]	--	SubName: Full=Uncharacterized protein {ECO:0000313|EMBL:KGN63117.1};	--	GO:0005622,intracellular; GO:0009055,electron transfer activity; GO:0015035,protein disulfide oxidoreductase activity; GO:0045454,cell redox homeostasis; GO:0035556,intracellular signal transduction	Glutaredoxin
Cluster-10483.0	K09833 homogentisate phytyltransferase / homogentisate geranylgeranyltransferase [EC:2.5.1.115 2.5.1.116] | (RefSeq) LOC109751933; homogentisate geranylgeranyltransferase-like (A)	uncharacterized protein LOC111022134 isoform X1 [Momordica charantia]	RecName: Full=Putative ribonuclease H protein At1g65750; EC=3.1.26.4;	SubName: Full=Uncharacterized protein {ECO:0000313|EMBL:GAY61101.1}; Flags: Fragment;	FOG: Reverse transcriptase	GO:0046872,metal ion binding; GO:0003676,nucleic acid binding; GO:0004523,RNA-DNA hybrid ribonuclease activity	Reverse transcriptase-like
Cluster-10484.0	K03021 DNA-directed RNA polymerase III subunit RPC2 [EC:2.7.7.6] | (RefSeq) DNA-directed RNA polymerase III subunit RPC2-like (A)	PREDICTED: uncharacterized protein LOC101214268 [Cucumis sativus]	--	SubName: Full=Uncharacterized protein {ECO:0000313|EMBL:KGN62202.1};	--	--	Tetratricopeptide repeat
Cluster-10485.0	--	uncharacterized protein LOC111438340 [Cucurbita moschata]	--	SubName: Full=Uncharacterized protein {ECO:0000313|EMBL:KGN62202.1};	--	--	--
Cluster-10486.0	K03021 DNA-directed RNA polymerase III subunit RPC2 [EC:2.7.7.6] | (RefSeq) DNA-directed RNA polymerase III subunit RPC2-like (A)	uncharacterized protein LOC111023534 [Momordica charantia]	--	SubName: Full=Uncharacterized protein {ECO:0000313|EMBL:KGN62202.1};	--	--	--
Cluster-10487.0	K05236 coatomer subunit alpha | (RefSeq) coatomer subunit alpha-1-like (A)	Coatomer subunit alpha-1 [Morus notabilis]	RecName: Full=Coatomer subunit alpha-1; AltName: Full=Alpha-coat protein 1; Short=Alpha-COP 1;	RecName: Full=Coatomer subunit alpha {ECO:0000256|PIRNR:PIRNR003354};	Vesicle coat complex COPI, alpha subunit	GO:0030126,COPI vesicle coat; GO:0005829,cytosol; GO:0000139,Golgi membrane; GO:0016020,membrane; GO:0005886,plasma membrane; GO:0005198,structural molecule activity; GO:0006888,ER to Golgi vesicle-mediated transport; GO:0006891,intra-Golgi vesicle-mediated transport; GO:0006886,intracellular protein transport; GO:0006890,retrograde vesicle-mediated transport, Golgi to ER	WD domain, G-beta repeat
Cluster-10488.0	K14964 Set1/Ash2 histone methyltransferase complex subunit ASH2 | (RefSeq) protein TRAUCO (A)	PREDICTED: protein TRAUCO [Cucumis melo]	RecName: Full=Protein TRAUCO {ECO:0000303|PubMed:20118203}; AltName: Full=Protein ASH2 RELATIVE {ECO:0000303|PubMed:21423667}; Short=AtASH2R {ECO:0000303|PubMed:21423667};	SubName: Full=protein TRAUCO {ECO:0000313|RefSeq:XP_008450408.1};	Histone H3 (Lys4) methyltransferase complex, subunit CPS60/ASH2/BRE2	GO:0005634,nucleus; GO:0048188,Set1C/COMPASS complex; GO:0031490,chromatin DNA binding; GO:0044212,transcription regulatory region DNA binding; GO:0009793,embryo development ending in seed dormancy; GO:0080182,histone H3-K4 trimethylation; GO:0060776,simple leaf morphogenesis; GO:0006351,transcription, DNA-templated; GO:0010228,vegetative to reproductive phase transition of meristem	SPRY domain
Cluster-10489.0	K22377 E3 ubiquitin-protein ligase listerin [EC:2.3.2.27] | (RefSeq) E3 ubiquitin-protein ligase listerin (A)	PREDICTED: E3 ubiquitin-protein ligase listerin isoform X1 [Cucumis melo]	RecName: Full=E3 ubiquitin-protein ligase listerin; EC=2.3.2.27; AltName: Full=RING-type E3 ubiquitin transferase listerin {ECO:0000305};	SubName: Full=E3 ubiquitin-protein ligase listerin isoform X1 {ECO:0000313|RefSeq:XP_008457305.1};	Predicted E3 ubiquitin ligase	GO:0005829,cytosol; GO:0016740,transferase activity; GO:0008270,zinc ion binding; GO:0016567,protein ubiquitination	Parkin co-regulated protein
Cluster-1049.0	--	--	--	--	--	--	--
Cluster-10490.0	K22377 E3 ubiquitin-protein ligase listerin [EC:2.3.2.27] | (RefSeq) E3 ubiquitin-protein ligase listerin isoform X1 (A)	E3 ubiquitin-protein ligase listerin isoform X1 [Momordica charantia]	RecName: Full=E3 ubiquitin-protein ligase listerin; EC=2.3.2.27; AltName: Full=RING-type E3 ubiquitin transferase listerin {ECO:0000305};	SubName: Full=E3 ubiquitin-protein ligase listerin isoform X1 {ECO:0000313|RefSeq:XP_008457305.1};	Predicted E3 ubiquitin ligase	GO:0005829,cytosol; GO:0016740,transferase activity; GO:0008270,zinc ion binding; GO:0016567,protein ubiquitination	--
Cluster-10491.0	K13195 cold-inducible RNA-binding protein | (RefSeq) organelle RRM domain-containing protein 2, mitochondrial (A)	organelle RRM domain-containing protein 2, mitochondrial [Momordica charantia]	RecName: Full=Organelle RRM domain-containing protein 2, mitochondrial {ECO:0000303|PubMed:25800738}; Flags: Precursor;	SubName: Full=glycine-rich RNA-binding protein 4, mitochondrial {ECO:0000313|RefSeq:XP_008447620.1};	FOG: RRM domain	GO:0005739,mitochondrion; GO:0003723,RNA binding; GO:0080156,mitochondrial mRNA modification; GO:0006397,mRNA processing	RNA recognition motif. (a.k.a. RRM, RBD, or RNP domain)
Cluster-10492.0	K22377 E3 ubiquitin-protein ligase listerin [EC:2.3.2.27] | (RefSeq) E3 ubiquitin-protein ligase listerin isoform X1 (A)	E3 ubiquitin-protein ligase listerin isoform X1 [Momordica charantia]	RecName: Full=E3 ubiquitin-protein ligase listerin; EC=2.3.2.27; AltName: Full=RING-type E3 ubiquitin transferase listerin {ECO:0000305};	SubName: Full=E3 ubiquitin-protein ligase listerin isoform X1 {ECO:0000313|RefSeq:XP_008457305.1};	Predicted E3 ubiquitin ligase	GO:0005829,cytosol; GO:0016740,transferase activity; GO:0008270,zinc ion binding; GO:0016567,protein ubiquitination	--
Cluster-10493.0	K18819 inositol 3-alpha-galactosyltransferase [EC:2.4.1.123] | (RefSeq) galactinol synthase 2-like (A)	galactinol synthase 2-like [Momordica charantia]	RecName: Full=Galactinol synthase 2; Short=AtGolS2; Short=GolS-2; EC=2.4.1.123;	RecName: Full=Hexosyltransferase {ECO:0000256|RuleBase:RU362027}; EC=2.4.1.- {ECO:0000256|RuleBase:RU362027};	Glycosyl transferase, family 8 - glycogenin	GO:0005737,cytoplasm; GO:0047216,inositol 3-alpha-galactosyltransferase activity; GO:0046872,metal ion binding; GO:0006012,galactose metabolic process; GO:0009737,response to abscisic acid; GO:0009409,response to cold; GO:0006979,response to oxidative stress; GO:0009651,response to salt stress; GO:0009414,response to water deprivation	Spermidine synthase tetramerisation domain
Cluster-10494.0	--	uncharacterized protein LOC111021601 isoform X2 [Momordica charantia]	--	--	--	--	--
Cluster-10495.0	--	--	--	--	--	--	--
Cluster-10496.0	K13161 heterogeneous nuclear ribonucleoprotein R | (RefSeq) heterogeneous nuclear ribonucleoprotein Q-like isoform X1 (A)	heterogeneous nuclear ribonucleoprotein Q-like isoform X2 [Cucurbita moschata]	RecName: Full=Heterogeneous nuclear ribonucleoprotein Q {ECO:0000305}; Short=hnRNP Q {ECO:0000305}; AltName: Full=Protein LHP1-INTERACTING FACTOR 2 {ECO:0000303|PubMed:21304947};	SubName: Full=heterogeneous nuclear ribonucleoprotein R isoform X2 {ECO:0000313|RefSeq:XP_008437831.1};	Heterogeneous nuclear ribonucleoprotein R (RRM superfamily)	GO:0005737,cytoplasm; GO:0005829,cytosol; GO:0005783,endoplasmic reticulum; GO:0005634,nucleus; GO:0003682,chromatin binding; GO:0003729,mRNA binding; GO:0043565,sequence-specific DNA binding; GO:0071395,cellular response to jasmonic acid stimulus; GO:0042742,defense response to bacterium; GO:0050832,defense response to fungus; GO:0045087,innate immune response; GO:0007275,multicellular organism …	Sporulation protein family 7
Cluster-10497.0	--	--	--	--	--	--	--
Cluster-10498.0	K13207 CUG-BP- and ETR3-like factor | (RefSeq) flowering time control protein FCA-like isoform X1 (A)	flowering time control protein FCA-like [Cucurbita maxima]	RecName: Full=Flowering time control protein FCA;	SubName: Full=Uncharacterized protein {ECO:0000313|EMBL:KGN47451.1};	RNA-binding protein CUGBP1/BRUNO (RRM superfamily)	GO:0005634,nucleus; GO:0003723,RNA binding; GO:0030154,cell differentiation; GO:0009908,flower development	RNA binding motif
Cluster-10499.0	--	--	--	--	--	--	--
Cluster-105.0	K00232 acyl-CoA oxidase [EC:1.3.3.6] | (RefSeq) uncharacterized protein LOC107952742 isoform X1 (A)	uncharacterized protein LOC111456124 isoform X1 [Cucurbita moschata]	RecName: Full=Increased DNA methylation 1 {ECO:0000303|PubMed:22700931}; AltName: Full=Histone H3 acetyltransferase IDM1 {ECO:0000305}; EC=2.3.1.- {ECO:0000255|PROSITE-ProRule:PRU00532}; AltName: Full=Protein ROS4 {ECO:0000303|PubMed:22733760}; AltName: Full=Repressor of silencing 4 {ECO:0000303|PubMed:22733760};	SubName: Full=uncharacterized protein LOC103492658 {ECO:0000313|RefSeq:XP_008451335.1};	--	GO:0005634,nucleus; GO:0009506,plasmodesma; GO:0010385,double-stranded methylated DNA binding; GO:0004402,histone acetyltransferase activity; GO:0042393,histone binding; GO:0046872,metal ion binding; GO:0044154,histone H3-K14 acetylation; GO:0043971,histone H3-K18 acetylation; GO:0043972,histone H3-K23 acetylation; GO:0044030,regulation of DNA methylation; GO:0006355,regulation of transcription, …	PHD-finger
Cluster-1050.0	K21444 poly(rC)-binding protein 3/4 | (RefSeq) KH domain-containing protein At4g18375-like isoform X1 (A)	uncharacterized protein LOC111811140 [Cucurbita pepo subsp. pepo]	--	SubName: Full=uncharacterized protein LOC107955782 {ECO:0000313|RefSeq:XP_016747071.1};	FOG: Transposon-encoded proteins with TYA, reverse transcriptase, integrase domains in various combinations	GO:0003676,nucleic acid binding; GO:0008270,zinc ion binding	Protein of unknown function (DUF3990)
Cluster-10500.0	--	--	--	--	--	--	--
Cluster-10501.0	--	--	--	--	--	--	--
Cluster-10502.0	--	--	--	--	--	--	--
Cluster-10503.0	K14506 jasmonic acid-amino synthetase [EC:6.3.2.52] | (RefSeq) jasmonic acid-amido synthetase JAR1 (A)	jasmonic acid-amido synthetase JAR1 [Cucurbita moschata]	RecName: Full=Jasmonic acid-amido synthetase JAR1 {ECO:0000305}; EC=6.3.2.-; AltName: Full=Auxin-responsive GH3-like protein 5 {ECO:0000303|PubMed:15856348}; Short=OsGH3-5 {ECO:0000303|PubMed:15856348}; AltName: Full=Indole-3-acetic acid-amido synthetase GH3.5 {ECO:0000305}; AltName: Full=Jasmonate-amino acid synthetase JAR1 {ECO:0000305}; AltName: Full=Protein JASMONATE RESISTANT 1 {ECO:0000303|…	SubName: Full=Auxin-regulated protein {ECO:0000313|EMBL:ADN34174.1};	--	GO:0005773,vacuole; GO:0070566,adenylyltransferase activity; GO:0019899,enzyme binding; GO:0080123,jasmonate-amino synthetase activity; GO:0071365,cellular response to auxin stimulus; GO:0009864,induced systemic resistance, jasmonic acid mediated signaling pathway; GO:0009694,jasmonic acid metabolic process; GO:0031348,negative regulation of defense response; GO:0009640,photomorphogenesis; GO:000…	GH3 auxin-responsive promoter
Cluster-10504.0	--	--	--	--	--	--	--
Cluster-10505.0	--	--	--	--	--	--	--
Cluster-10506.0	K02726 20S proteasome subunit alpha 2 [EC:3.4.25.1] | (RefSeq) proteasome subunit alpha type-2-A-like (A)	hypothetical protein PAHAL_F02552 [Panicum hallii]	RecName: Full=Proteasome subunit alpha type-2-B; EC=3.4.25.1; AltName: Full=20S proteasome alpha subunit B-2;	RecName: Full=Proteasome subunit alpha type {ECO:0000256|RuleBase:RU000551}; EC=3.4.25.1 {ECO:0000256|RuleBase:RU000551}; Flags: Fragment;	20S proteasome, regulatory subunit alpha type PSMA2/PRE8	GO:0005829,cytosol; GO:0005634,nucleus; GO:0000502,proteasome complex; GO:0019773,proteasome core complex, alpha-subunit complex; GO:0004298,threonine-type endopeptidase activity; GO:0042742,defense response to bacterium; GO:0006511,ubiquitin-dependent protein catabolic process	Proteasome subunit A N-terminal signature
Cluster-10507.0	K11886 proteasome component ECM29 | (RefSeq) proteasome-associated protein ECM29 homolog (A)	proteasome-associated protein ECM29 homolog [Cucurbita moschata]	--	SubName: Full=Uncharacterized protein {ECO:0000313|EMBL:KGN48077.1};	Uncharacterized conserved protein	GO:0016020,membrane; GO:0032947,protein-containing complex scaffold activity; GO:0043248,proteasome assembly	HEAT repeats
Cluster-10508.0	K17680 twinkle protein [EC:3.6.4.12] | (RefSeq) twinkle homolog protein, chloroplastic/mitochondrial (A)	twinkle homolog protein, chloroplastic/mitochondrial [Cucurbita maxima]	RecName: Full=Twinkle homolog protein, chloroplastic/mitochondrial; AltName: Full=DNA helicase; EC=3.6.4.12; AltName: Full=DNA primase; EC=2.7.7.-; Flags: Precursor;	SubName: Full=Uncharacterized protein {ECO:0000313|EMBL:KGN65947.1};	--	GO:0009507,chloroplast; GO:0005739,mitochondrion; GO:0005524,ATP binding; GO:0004003,ATP-dependent DNA helicase activity; GO:0003896,DNA primase activity; GO:0046872,metal ion binding; GO:0003697,single-stranded DNA binding; GO:0009260,ribonucleotide biosynthetic process	Toprim domain
Cluster-10509.0	K18835 WRKY transcription factor 2 | (RefSeq) probable WRKY transcription factor 2 isoform X1 (A)	probable WRKY transcription factor 3 [Momordica charantia]	RecName: Full=Probable WRKY transcription factor 3; AltName: Full=WRKY DNA-binding protein 3;	SubName: Full=SPF1-like DNA-binding protein {ECO:0000313|EMBL:AAC37515.1};	--	GO:0005634,nucleus; GO:0003700,DNA-binding transcription factor activity; GO:0043565,sequence-specific DNA binding; GO:0006351,transcription, DNA-templated	WRKY DNA -binding domain
Cluster-1051.0	K04424 sterile alpha motif and leucine zipper containing kinase AZK [EC:2.7.11.25] | (RefSeq) serine/threonine-protein kinase CTR1-like (A)	PREDICTED: serine/threonine-protein kinase CTR1 [Cucumis melo]	RecName: Full=Serine/threonine-protein kinase CTR1 {ECO:0000303|PubMed:8431946}; EC=2.7.11.1 {ECO:0000305}; AltName: Full=Protein CONSTITUTIVE TRIPLE RESPONSE1 {ECO:0000303|PubMed:8431946};	SubName: Full=serine/threonine-protein kinase CTR1 {ECO:0000313|RefSeq:XP_016903569.1};	Tyrosine kinase specific for activated (GTP-bound) p21cdc42Hs	GO:0005789,endoplasmic reticulum membrane; GO:0005524,ATP binding; GO:0004674,protein serine/threonine kinase activity; GO:0004712,protein serine/threonine/tyrosine kinase activity; GO:0004871,NA; GO:0071281,cellular response to iron ion; GO:0009873,ethylene-activated signaling pathway; GO:0009686,gibberellin biosynthetic process; GO:0010105,negative regulation of ethylene-activated signaling pat…	Protein kinase domain
Cluster-10510.0	--	PREDICTED: uncharacterized protein LOC103441907 [Malus domestica]	--	SubName: Full=Uncharacterized protein {ECO:0000313|EMBL:EXB29684.1};	--	--	--
Cluster-10511.0	K11436 type I protein arginine methyltransferase [EC:2.1.1.319] | (RefSeq) probable protein arginine N-methyltransferase 3 (A)	probable protein arginine N-methyltransferase 3 [Cucurbita maxima]	RecName: Full=Probable protein arginine N-methyltransferase 3; EC=2.1.1.-;	SubName: Full=probable protein arginine N-methyltransferase 3 {ECO:0000313|RefSeq:XP_008446981.1};	Protein arginine N-methyltransferase PRMT1 and related enzymes	GO:0005829,cytosol; GO:0008469,histone-arginine N-methyltransferase activity; GO:0046872,metal ion binding; GO:0003676,nucleic acid binding; GO:0035242,protein-arginine omega-N asymmetric methyltransferase activity; GO:0006355,regulation of transcription, DNA-templated	C2H2 type zinc-finger (2 copies)
Cluster-10512.0	--	PREDICTED: uncharacterized protein LOC103500616 [Cucumis melo]	--	SubName: Full=uncharacterized protein LOC103500616 {ECO:0000313|RefSeq:XP_008462202.1};	--	GO:0048037,cofactor binding	--
Cluster-10513.0	K02945 small subunit ribosomal protein S1 | (RefSeq) 30S ribosomal protein S1, chloroplastic (A)	hypothetical protein AQUCO_00300434v1 [Aquilegia coerulea]	RecName: Full=30S ribosomal protein S1, chloroplastic {ECO:0000303|PubMed:10874039}; AltName: Full=CS1; AltName: Full=Chloroplastic small ribosomal subunit protein bS1c {ECO:0000303|PubMed:28007896}; Flags: Precursor;	SubName: Full=Uncharacterized protein {ECO:0000313|EMBL:PIA60909.1};	--	GO:0009507,chloroplast; GO:0005840,ribosome; GO:0003723,RNA binding	S1 RNA binding domain
Cluster-10514.0	K13806 sn1-specific diacylglycerol lipase [EC:3.1.1.-] | (RefSeq) sn1-specific diacylglycerol lipase beta isoform X1 (A)	sn1-specific diacylglycerol lipase beta isoform X2 [Cucurbita moschata]	--	SubName: Full=sn1-specific diacylglycerol lipase beta isoform X3 {ECO:0000313|RefSeq:XP_016900150.1};	Predicted lipase/calmodulin-binding heat-shock protein	GO:0016021,integral component of membrane; GO:0016787,hydrolase activity; GO:0006629,lipid metabolic process	--
Cluster-10515.0	--	conserved hypothetical protein, partial [Ricinus communis]	--	SubName: Full=Uncharacterized protein {ECO:0000313|EMBL:EEF22868.1}; Flags: Fragment;	--	--	--
Cluster-10516.0	K16578 CLIP-associating protein 1/2 | (RefSeq) CLIP-associated protein-like (A)	hypothetical protein VITISV_000232 [Vitis vinifera]	--	SubName: Full=Uncharacterized protein {ECO:0000313|EMBL:CCB45630.1};	--	--	zinc-binding in reverse transcriptase
Cluster-10517.0	--	PREDICTED: protein PTST, chloroplastic isoform X2 [Cucumis melo]	RecName: Full=Protein PTST, chloroplastic {ECO:0000303|PubMed:25710501}; AltName: Full=PROTEIN TARGETING TO STARCH {ECO:0000303|PubMed:25710501}; Flags: Precursor;	SubName: Full=protein PTST, chloroplastic isoform X2 {ECO:0000313|RefSeq:XP_008457049.1};	Protein involved in Snf1 protein kinase complex assembly	GO:0009507,chloroplast; GO:0009569,chloroplast starch grain; GO:0009570,chloroplast stroma; GO:0030247,polysaccharide binding; GO:2001070,starch binding; GO:0010581,regulation of starch biosynthetic process; GO:0019252,starch biosynthetic process	--
Cluster-10518.0	--	--	--	--	--	--	--
Cluster-10519.0	K06167 phosphoribosyl 1,2-cyclic phosphate phosphodiesterase [EC:3.1.4.55] | (RefSeq) hypothetical protein (A)	putative hydrolase C777.06c [Cucurbita pepo subsp. pepo]	--	SubName: Full=putative hydrolase C777.06c {ECO:0000313|RefSeq:XP_008444715.1, ECO:0000313|RefSeq:XP_008444723.1};	--	GO:0016787,hydrolase activity	Metallo-beta-lactamase superfamily
Cluster-1052.0	--	--	--	--	--	--	--
Cluster-10520.0	K15166 mediator of RNA polymerase II transcription subunit 23 | (RefSeq) mediator of RNA polymerase II transcription subunit 23 (A)	PREDICTED: mediator of RNA polymerase II transcription subunit 23 isoform X2 [Cucumis melo]	RecName: Full=Mediator of RNA polymerase II transcription subunit 23;	SubName: Full=mediator of RNA polymerase II transcription subunit 23 isoform X2 {ECO:0000313|RefSeq:XP_016898808.1};	Cofactor required for Sp1 transcriptional activation, subunit 3	GO:0016592,mediator complex; GO:0006355,regulation of transcription, DNA-templated; GO:0006351,transcription, DNA-templated	--
Cluster-10521.0	--	kinesin-like protein KIN-14I [Cucurbita pepo subsp. pepo]	RecName: Full=Kinesin-like protein KIN-14E {ECO:0000305}; AltName: Full=Kinesin-like calmodulin-binding protein {ECO:0000303|PubMed:8636137, ECO:0000303|PubMed:9434184}; AltName: Full=Protein ZWICHEL {ECO:0000303|PubMed:9177205};	SubName: Full=Uncharacterized protein {ECO:0000313|EMBL:KGN55584.1};	--	GO:0055028,cortical microtubule; GO:0005856,cytoskeleton; GO:0005871,kinesin complex; GO:0072686,mitotic spindle; GO:0009524,phragmoplast; GO:0051015,actin filament binding; GO:0043531,ADP binding; GO:0005524,ATP binding; GO:0008569,ATP-dependent microtubule motor activity, minus-end-directed; GO:0016887,ATPase activity; GO:0005509,calcium ion binding; GO:0005516,calmodulin binding; GO:0008017,mi…	Rabaptin-like protein
Cluster-10522.0	K18588 coenzyme Q-binding protein COQ10 | (RefSeq) coenzyme Q-binding protein COQ10 homolog, mitochondrial-like (A)	coenzyme Q-binding protein COQ10 homolog, mitochondrial-like [Cucurbita moschata]	--	SubName: Full=Uncharacterized protein {ECO:0000313|EMBL:KGN55193.1};	Oligoketide cyclase/lipid transport protein	--	Polyketide cyclase / dehydrase and lipid transport
Cluster-10523.0	K17604 zinc finger SWIM domain-containing protein 3 | (RefSeq) protein FAR1-RELATED SEQUENCE 5-like isoform X1 (A)	PREDICTED: protein FAR1-RELATED SEQUENCE 3 [Cucumis melo]	RecName: Full=Protein FAR1-RELATED SEQUENCE 3;	SubName: Full=protein FAR1-RELATED SEQUENCE 3 {ECO:0000313|RefSeq:XP_008451084.1};	--	GO:0005634,nucleus; GO:0009506,plasmodesma; GO:0008270,zinc ion binding; GO:0006355,regulation of transcription, DNA-templated	Transposase
Cluster-10524.0	K01191 alpha-mannosidase [EC:3.2.1.24] | (RefSeq) uncharacterized LOC103707976 (A)	pol protein [Cucumis melo subsp. melo]	RecName: Full=Uncharacterized mitochondrial protein AtMg00860; AltName: Full=ORF158;	SubName: Full=Pol protein {ECO:0000313|EMBL:AAO45752.1};	FOG: Transposon-encoded proteins with TYA, reverse transcriptase, integrase domains in various combinations	GO:0005739,mitochondrion	Integrase core domain
Cluster-10525.0	--	--	--	--	--	--	--
Cluster-10526.0	K04710 ceramide synthetase [EC:2.3.1.24] | (RefSeq) LAG1 longevity assurance homolog 3-like (A)	PREDICTED: LAG1 longevity assurance homolog 3-like [Cucumis sativus]	RecName: Full=LAG1 longevity assurance homolog 3; Short=LAG1 homolog 3;	SubName: Full=Uncharacterized protein {ECO:0000313|EMBL:KGN49811.1};	Protein transporter of the TRAM (translocating chain-associating membrane) superfamily	GO:0005783,endoplasmic reticulum; GO:0005789,endoplasmic reticulum membrane; GO:0016021,integral component of membrane; GO:0050291,sphingosine N-acyltransferase activity; GO:0046513,ceramide biosynthetic process; GO:0042761,very long-chain fatty acid biosynthetic process	TLC domain
Cluster-10527.0	--	TLD domain-containing protein 2-like isoform X2 [Momordica charantia]	--	SubName: Full=Uncharacterized protein {ECO:0000313|EMBL:KGN61563.1};	--	--	TLD
Cluster-10527.1	--	--	--	--	--	--	--
Cluster-10528.0	--	PREDICTED: oxidation resistance protein 1-like isoform X1 [Cucumis sativus]	--	SubName: Full=Uncharacterized protein {ECO:0000313|EMBL:KGN61563.1};	--	--	--
Cluster-10529.0	--	--	--	--	--	--	--
Cluster-1053.0	K06207 GTP-binding protein | (RefSeq) uncharacterized protein LOC112524072 (A)	GTP-binding protein TypA [Cynara cardunculus var. scolymus]	RecName: Full=Putative elongation factor TypA-like SVR3, chloroplastic; AltName: Full=Protein HAPPY ON NORFLURAZON 23 {ECO:0000303|PubMed:21208309}; AltName: Full=Protein SUPPRESSOR OF VARIEGATION 3 {ECO:0000303|PubMed:21187014}; Flags: Precursor;	SubName: Full=Gtp-binding protein {ECO:0000313|EMBL:EWM28105.1};	Elongation factor-type GTP-binding protein	GO:0009507,chloroplast; GO:0005525,GTP binding; GO:0003924,GTPase activity; GO:0003746,translation elongation factor activity; GO:0050821,protein stabilization; GO:0009409,response to cold; GO:0006364,rRNA processing	--
Cluster-10530.0	K16280 E3 ubiquitin-protein ligase RGLG [EC:2.3.2.27] | (RefSeq) E3 ubiquitin-protein ligase RGLG2-like isoform X1 (A)	E3 ubiquitin-protein ligase RGLG2-like isoform X1 [Cucurbita moschata]	--	SubName: Full=Uncharacterized protein {ECO:0000313|EMBL:KGN51346.1};	--	--	--
Cluster-10531.0	--	--	--	--	--	--	--
Cluster-10532.0	--	--	--	--	--	--	--
Cluster-10533.0	K14314 nuclear pore complex protein Nup210 | (RefSeq) LOW QUALITY PROTEIN: nuclear pore complex protein GP210 (A)	LOW QUALITY PROTEIN: nuclear pore complex protein GP210 [Cucurbita pepo subsp. pepo]	RecName: Full=Nuclear pore complex protein GP210 {ECO:0000303|PubMed:21189294}; AltName: Full=Nuclear pore membrane glycoprotein 210 {ECO:0000250|UniProtKB:Q8TEM1}; AltName: Full=Nucleoporin GP210; AltName: Full=Protein EMBRYO DEFECTIVE 3012 {ECO:0000312|EMBL:AED94552.1}; Flags: Precursor;	SubName: Full=nuclear pore complex protein GP210 isoform X1 {ECO:0000313|RefSeq:XP_016903284.1};	Nuclear pore complex, gp210 component	GO:0005783,endoplasmic reticulum; GO:0016021,integral component of membrane; GO:0005635,nuclear envelope; GO:0031965,nuclear membrane; GO:0005643,nuclear pore; GO:0051028,mRNA transport; GO:0015031,protein transport	Bacterial Ig-like domain (group 2)
Cluster-10534.0	--	--	--	--	--	--	--
Cluster-10535.0	K22900 tRNA (adenine37-N6)-methyltransferase [EC:2.1.1.-] | (RefSeq) uncharacterized protein LOC111006924 (A)	uncharacterized protein LOC111006924 [Momordica charantia]	--	SubName: Full=tRNA (Adenine(37)-N6)-methyltransferase isoform X1 {ECO:0000313|RefSeq:XP_008453657.1};	Uncharacterized conserved protein	GO:0016021,integral component of membrane; GO:0008168,methyltransferase activity	tRNA-methyltransferase O
Cluster-10535.1	K22900 tRNA (adenine37-N6)-methyltransferase [EC:2.1.1.-] | (RefSeq) uncharacterized protein LOC111006924 (A)	uncharacterized protein LOC111006924 [Momordica charantia]	--	SubName: Full=tRNA (Adenine(37)-N6)-methyltransferase isoform X1 {ECO:0000313|RefSeq:XP_008453657.1};	Uncharacterized conserved protein	GO:0016021,integral component of membrane; GO:0008168,methyltransferase activity	tRNA-methyltransferase O
Cluster-10535.2	K22900 tRNA (adenine37-N6)-methyltransferase [EC:2.1.1.-] | (RefSeq) uncharacterized protein LOC111006924 (A)	uncharacterized protein LOC111006924 [Momordica charantia]	--	SubName: Full=tRNA (Adenine(37)-N6)-methyltransferase isoform X1 {ECO:0000313|RefSeq:XP_008453657.1};	Uncharacterized conserved protein	GO:0016021,integral component of membrane; GO:0008168,methyltransferase activity	tRNA-methyltransferase O
Cluster-10535.3	K22900 tRNA (adenine37-N6)-methyltransferase [EC:2.1.1.-] | (RefSeq) uncharacterized protein LOC111006924 (A)	uncharacterized protein LOC111006924 [Momordica charantia]	--	SubName: Full=Uncharacterized protein {ECO:0000313|EMBL:KGN65285.1};	--	GO:0016021,integral component of membrane	--
Cluster-10535.4	K22900 tRNA (adenine37-N6)-methyltransferase [EC:2.1.1.-] | (RefSeq) uncharacterized protein LOC111006924 (A)	uncharacterized protein LOC111006924 [Momordica charantia]	--	SubName: Full=tRNA (Adenine(37)-N6)-methyltransferase isoform X1 {ECO:0000313|RefSeq:XP_008453657.1};	Uncharacterized conserved protein	GO:0016021,integral component of membrane; GO:0008168,methyltransferase activity	tRNA-methyltransferase O
Cluster-10535.5	K22900 tRNA (adenine37-N6)-methyltransferase [EC:2.1.1.-] | (RefSeq) uncharacterized protein LOC111006924 (A)	uncharacterized protein LOC111006924 [Momordica charantia]	--	SubName: Full=uncharacterized protein LOC103494312 isoform X4 {ECO:0000313|RefSeq:XP_008453660.1};	--	GO:0016021,integral component of membrane	--
Cluster-10537.0	--	--	--	--	--	--	--
Cluster-10538.0	--	PREDICTED: casparian strip membrane protein 1 [Cucumis sativus]	RecName: Full=Casparian strip membrane protein 1; Short=CmCASP1;	RecName: Full=CASP-like protein {ECO:0000256|RuleBase:RU361233};	--	GO:0016021,integral component of membrane; GO:0005886,plasma membrane; GO:0071555,cell wall organization	Domain of unknown function (DUF588)
Cluster-1054.0	--	--	--	--	--	--	--
Cluster-10540.0	--	--	--	--	--	--	--
Cluster-10542.0	K23136 fraxetin 5-hydroxylase [EC:1.14.14.164] | (RefSeq) cytochrome P450 CYP82D47-like (A)	uncharacterized protein LOC111023608 [Momordica charantia]	--	SubName: Full=Uncharacterized protein {ECO:0000313|EMBL:EEC72931.1};	FOG: Reverse transcriptase	GO:0003676,nucleic acid binding	Reverse transcriptase-like
Cluster-10543.0	K23136 fraxetin 5-hydroxylase [EC:1.14.14.164] | (RefSeq) cytochrome P450 CYP82D47-like (A)	uncharacterized protein LOC111013412 [Momordica charantia]	--	SubName: Full=Polynucleotidyl transferase, ribonuclease H-like superfamily protein {ECO:0000313|EMBL:JAV45317.1}; Flags: Fragment;	FOG: Reverse transcriptase	GO:0003676,nucleic acid binding; GO:0016740,transferase activity	Reverse transcriptase-like
Cluster-10544.0	--	transcription factor BIM1-like isoform X1 [Cucurbita pepo subsp. pepo]	RecName: Full=Transcription factor BIM1; AltName: Full=BES1-interacting Myc-like protein 1; AltName: Full=Basic helix-loop-helix protein 46; Short=AtbHLH46; Short=bHLH 46; AltName: Full=Transcription factor EN 126; AltName: Full=bHLH transcription factor bHLH046;	SubName: Full=transcription factor BIM1-like isoform X3 {ECO:0000313|RefSeq:XP_008454608.1};	--	GO:0005634,nucleus; GO:0003677,DNA binding; GO:0046983,protein dimerization activity; GO:0006355,regulation of transcription, DNA-templated; GO:0006351,transcription, DNA-templated	Helix-loop-helix DNA-binding domain
Cluster-10545.0	K01738 cysteine synthase [EC:2.5.1.47] | (RefSeq) cysteine synthase-like isoform X1 (A)	cysteine synthase-like isoform X1 [Cucurbita moschata]	RecName: Full=Cysteine synthase {ECO:0000303|PubMed:8280125}; Short=CSase; EC=2.5.1.47 {ECO:0000269|PubMed:8280125, ECO:0000269|PubMed:9013806}; AltName: Full=Beta-PA/CSase; EC=2.5.1.51 {ECO:0000269|PubMed:8280125, ECO:0000269|PubMed:9013806}; AltName: Full=Beta-pyrazolylalanine synthase {ECO:0000303|PubMed:8280125}; EC=4.2.1.50 {ECO:0000269|PubMed:8280125, ECO:0000269|PubMed:9013806}; AltName: F…	RecName: Full=Cysteine synthase {ECO:0000256|RuleBase:RU003985}; EC=2.5.1.47 {ECO:0000256|RuleBase:RU003985};	Cystathionine beta-synthase and related enzymes	GO:0005737,cytoplasm; GO:0047458,beta-pyrazolylalanine synthase activity; GO:0004124,cysteine synthase activity; GO:0050461,L-mimosine synthase activity; GO:0050234,pyrazolylalanine synthase activity; GO:0006535,cysteine biosynthetic process from serine	Pyridoxal-phosphate dependent enzyme
Cluster-10546.0	K15271 ATP-dependent DNA helicase HFM1/MER3 [EC:3.6.4.12] | (RefSeq) LOW QUALITY PROTEIN: DExH-box ATP-dependent RNA helicase DExH17 (A)	pentatricopeptide repeat-containing protein At5g42450, mitochondrial-like [Cucurbita moschata]	RecName: Full=Pentatricopeptide repeat-containing protein At5g42450, mitochondrial; Flags: Precursor;	SubName: Full=Uncharacterized protein {ECO:0000313|EMBL:KGN54220.1};	FOG: PPR repeat	GO:0043231,intracellular membrane-bounded organelle; GO:0005739,mitochondrion; GO:0004519,endonuclease activity; GO:0003723,RNA binding; GO:0009451,RNA modification	Tetratricopeptide repeat
Cluster-10547.0	K07088 uncharacterized protein | (RefSeq) protein PIN-LIKES 7-like isoform X1 (A)	protein PIN-LIKES 5-like [Cucurbita maxima]	RecName: Full=Protein PIN-LIKES 5 {ECO:0000303|PubMed:22504182}; AltName: Full=Auxin efflux carrier-like protein 5 {ECO:0000303|PubMed:22504182};	SubName: Full=Uncharacterized protein {ECO:0000313|EMBL:KGN55596.1};	Predicted membrane protein	GO:0005789,endoplasmic reticulum membrane; GO:0016021,integral component of membrane; GO:0010329,auxin efflux transmembrane transporter activity; GO:0010252,auxin homeostasis; GO:0009734,auxin-activated signaling pathway; GO:0010311,lateral root formation; GO:0040009,regulation of growth rate; GO:0009733,response to auxin	Membrane transport protein
Cluster-10547.1	K07088 uncharacterized protein | (RefSeq) protein PIN-LIKES 7-like isoform X1 (A)	protein PIN-LIKES 7-like isoform X1 [Cucurbita pepo subsp. pepo]	RecName: Full=Protein PIN-LIKES 5 {ECO:0000303|PubMed:22504182}; AltName: Full=Auxin efflux carrier-like protein 5 {ECO:0000303|PubMed:22504182};	SubName: Full=Uncharacterized protein {ECO:0000313|EMBL:ERP46989.1};	Predicted membrane protein	GO:0005789,endoplasmic reticulum membrane; GO:0016021,integral component of membrane; GO:0010329,auxin efflux transmembrane transporter activity; GO:0010252,auxin homeostasis; GO:0009734,auxin-activated signaling pathway; GO:0010311,lateral root formation; GO:0040009,regulation of growth rate; GO:0009733,response to auxin	Membrane transport protein
Cluster-10547.2	K07088 uncharacterized protein | (RefSeq) protein PIN-LIKES 7-like isoform X1 (A)	protein PIN-LIKES 7-like isoform X1 [Momordica charantia]	RecName: Full=Protein PIN-LIKES 7 {ECO:0000303|PubMed:22504182}; AltName: Full=Auxin efflux carrier-like protein 7 {ECO:0000303|PubMed:22504182};	SubName: Full=Uncharacterized protein {ECO:0000313|EMBL:KGN55596.1};	Predicted membrane protein	GO:0005789,endoplasmic reticulum membrane; GO:0016021,integral component of membrane; GO:0009734,auxin-activated signaling pathway; GO:0009733,response to auxin; GO:0055085,transmembrane transport	Membrane transport protein
Cluster-10548.0	K04733 interleukin-1 receptor-associated kinase 4 [EC:2.7.11.1] | (RefSeq) probable LRR receptor-like serine/threonine-protein kinase At1g51820 (A)	LRR receptor-like serine/threonine-protein kinase IOS1 [Momordica charantia]	RecName: Full=Probable LRR receptor-like serine/threonine-protein kinase At1g51860; EC=2.7.11.1; Flags: Precursor;	SubName: Full=probable LRR receptor-like serine/threonine-protein kinase At1g51860 {ECO:0000313|RefSeq:XP_008462386.1};	Serine/threonine protein kinase	GO:0016021,integral component of membrane; GO:0005524,ATP binding; GO:0004674,protein serine/threonine kinase activity	--
Cluster-1055.0	--	--	--	--	--	--	--
Cluster-10550.0	K15026 translation initiation factor 2A | (RefSeq) eukaryotic translation initiation factor 2A (A)	eukaryotic translation initiation factor 2A [Momordica charantia]	--	RecName: Full=Eukaryotic translation initiation factor 2A {ECO:0000256|PIRNR:PIRNR017222}; Short=eIF-2A {ECO:0000256|PIRNR:PIRNR017222};	Predicted translation initiation factor related to eIF-3a	GO:0003743,translation initiation factor activity; GO:0006417,regulation of translation	Eukaryotic translation initiation factor eIF2A
Cluster-10550.1	K15026 translation initiation factor 2A | (RefSeq) eukaryotic translation initiation factor 2A (A)	eukaryotic translation initiation factor 2A [Momordica charantia]	RecName: Full=Eukaryotic translation initiation factor 3 subunit B {ECO:0000255|HAMAP-Rule:MF_03001}; Short=eIF3b {ECO:0000255|HAMAP-Rule:MF_03001}; AltName: Full=eIF-3-eta {ECO:0000255|HAMAP-Rule:MF_03001}; AltName: Full=eIF3 p110 {ECO:0000255|HAMAP-Rule:MF_03001}; AltName: Full=p82;	RecName: Full=Eukaryotic translation initiation factor 2A {ECO:0000256|PIRNR:PIRNR017222}; Short=eIF-2A {ECO:0000256|PIRNR:PIRNR017222};	Predicted translation initiation factor related to eIF-3a	GO:0005852,eukaryotic translation initiation factor 3 complex; GO:0003743,translation initiation factor activity; GO:0031369,translation initiation factor binding	Eukaryotic translation initiation factor eIF2A
Cluster-10551.0	K12639 cytochrome P450 family 724 subfamily B polypeptide 1 [EC:1.14.13.-] | (RefSeq) cytochrome P450 724B1-like (A)	protein trichome birefringence-like 24 [Cucurbita moschata]	RecName: Full=Protein trichome birefringence-like 23;	SubName: Full=Uncharacterized protein {ECO:0000313|EMBL:KGN50031.1};	--	GO:0005794,Golgi apparatus; GO:0016021,integral component of membrane; GO:0016413,O-acetyltransferase activity; GO:0071554,cell wall organization or biogenesis	PMR5 N terminal Domain
Cluster-10552.0	K20393 PRA1 family protein 3 | (RefSeq) hypothetical protein (A)	PREDICTED: uncharacterized protein LOC103503941 [Cucumis melo]	RecName: Full=Jacalin-related lectin 3; AltName: Full=Mannose-binding lectin superfamily protein;	SubName: Full=uncharacterized protein LOC103503941 {ECO:0000313|RefSeq:XP_008466555.1};	--	GO:0030246,carbohydrate binding	Jacalin-like lectin domain
Cluster-10553.0	K14962 COMPASS component SWD2 | (RefSeq) protein ANTHESIS POMOTING FACTOR 1 isoform X1 (A)	protein ANTHESIS POMOTING FACTOR 1 isoform X1 [Momordica charantia]	RecName: Full=Protein ANTHESIS POMOTING FACTOR 1 {ECO:0000303|PubMed:27968983};	SubName: Full=WD repeat-containing protein 82-B {ECO:0000313|RefSeq:XP_008440813.1};	Histone H3 (Lys4) methyltransferase complex and RNA cleavage factor II complex, subunit SWD2	GO:0080008,Cul4-RING E3 ubiquitin ligase complex; GO:0005634,nucleus; GO:0048188,Set1C/COMPASS complex; GO:0003682,chromatin binding; GO:0009908,flower development; GO:0080182,histone H3-K4 trimethylation; GO:0016571,histone methylation; GO:0048586,regulation of long-day photoperiodism, flowering; GO:0048510,regulation of timing of transition from vegetative to reproductive phase	Anaphase-promoting complex subunit 4 WD40 domain
Cluster-10554.0	--	PREDICTED: zinc finger AN1 domain-containing stress-associated protein 12 [Cucumis sativus]	RecName: Full=Zinc finger AN1 domain-containing stress-associated protein 12; Short=AtSAP12;	SubName: Full=Uncharacterized protein {ECO:0000313|EMBL:KGN59626.1};	Predicted Zn-finger protein	GO:0008270,zinc ion binding; GO:0009737,response to abscisic acid; GO:0010200,response to chitin	AN1-like Zinc finger
Cluster-10555.0	--	hypothetical protein CCACVL1_01249, partial [Corchorus capsularis]	--	SubName: Full=Uncharacterized protein {ECO:0000313|EMBL:OMP07686.1}; Flags: Fragment;	--	--	--
Cluster-10556.0	K19613 leucine-rich repeat protein SHOC2 | (RefSeq) putative disease resistance protein RGA3 (A)	LOW QUALITY PROTEIN: putative disease resistance protein RGA3 [Momordica charantia]	--	SubName: Full=putative disease resistance protein RGA3 {ECO:0000313|RefSeq:XP_008453966.1};	--	GO:0043531,ADP binding; GO:0006952,defense response	Rx N-terminal domain
Cluster-10557.0	--	DNA-(apurinic or apyrimidinic site) lyase [Momordica charantia]	RecName: Full=DNA-(apurinic or apyrimidinic site) lyase {ECO:0000305}; EC=3.1.-.-; EC=4.2.99.18 {ECO:0000269|PubMed:25228464, ECO:0000269|PubMed:25569774}; AltName: Full=APEX1-like protein {ECO:0000303|PubMed:19172180}; AltName: Full=Apurinic-apyrimidinic endonuclease;	RecName: Full=DNA-(apurinic or apyrimidinic site) lyase {ECO:0000256|RuleBase:RU362131}; EC=4.2.99.18 {ECO:0000256|RuleBase:RU362131};	Apurinic/apyrimidinic endonuclease and related enzymes	GO:0009507,chloroplast; GO:0005730,nucleolus; GO:0005634,nucleus; GO:0140078,class I DNA-(apurinic or apyrimidinic site) endonuclease activity; GO:0140080,class III/IV DNA-(apurinic or apyrimidinic site) endonuclease activity; GO:0003906,DNA-(apurinic or apyrimidinic site) endonuclease activity; GO:0008311,double-stranded DNA 3'-5' exodeoxyribonuclease activity; GO:0046872,metal ion binding; GO:0…	--
Cluster-10558.0	--	--	--	--	--	--	--
Cluster-10559.0	K01142 exodeoxyribonuclease III [EC:3.1.11.2] | (RefSeq) hypothetical protein (A)	PREDICTED: DNA-(apurinic or apyrimidinic site) lyase [Cucumis sativus]	RecName: Full=DNA-(apurinic or apyrimidinic site) lyase {ECO:0000305}; EC=3.1.-.-; EC=4.2.99.18 {ECO:0000269|PubMed:25228464, ECO:0000269|PubMed:25569774}; AltName: Full=APEX1-like protein {ECO:0000303|PubMed:19172180}; AltName: Full=Apurinic-apyrimidinic endonuclease;	RecName: Full=DNA-(apurinic or apyrimidinic site) lyase {ECO:0000256|RuleBase:RU362131}; EC=4.2.99.18 {ECO:0000256|RuleBase:RU362131};	Apurinic/apyrimidinic endonuclease and related enzymes	GO:0009507,chloroplast; GO:0005730,nucleolus; GO:0005634,nucleus; GO:0140078,class I DNA-(apurinic or apyrimidinic site) endonuclease activity; GO:0140080,class III/IV DNA-(apurinic or apyrimidinic site) endonuclease activity; GO:0003906,DNA-(apurinic or apyrimidinic site) endonuclease activity; GO:0008311,double-stranded DNA 3'-5' exodeoxyribonuclease activity; GO:0046872,metal ion binding; GO:0…	Endonuclease-reverse transcriptase
Cluster-1056.0	--	--	--	--	--	--	--
Cluster-10561.0	--	--	--	--	--	--	--
Cluster-10562.0	K18486 heart-and neural crest derivatives-expressed protein 2 | (RefSeq) transcription factor bHLH27-like (A)	transcription factor bHLH93-like [Momordica charantia]	RecName: Full=Transcription factor bHLH61; AltName: Full=Basic helix-loop-helix protein 61; Short=AtbHLH61; Short=bHLH 61; AltName: Full=Transcription factor EN 46; AltName: Full=bHLH transcription factor bHLH061;	SubName: Full=transcription factor bHLH93-like {ECO:0000313|RefSeq:XP_008444964.1};	--	GO:0005634,nucleus; GO:0003677,DNA binding; GO:0003700,DNA-binding transcription factor activity; GO:0046983,protein dimerization activity; GO:0006355,regulation of transcription, DNA-templated; GO:0006351,transcription, DNA-templated	Helix-loop-helix DNA-binding domain
Cluster-10563.0	K12493 ADP-ribosylation factor GTPase-activating protein 2/3 | (RefSeq) probable ADP-ribosylation factor GTPase-activating protein AGD8 (A)	probable ADP-ribosylation factor GTPase-activating protein AGD8 [Momordica charantia]	RecName: Full=Probable ADP-ribosylation factor GTPase-activating protein AGD8; Short=ARF GAP AGD8; AltName: Full=Protein ARF-GAP DOMAIN 8; Short=AtAGD8;	SubName: Full=probable ADP-ribosylation factor GTPase-activating protein AGD8 {ECO:0000313|RefSeq:XP_008448682.1};	Predicted GTPase-activating protein	GO:0005829,cytosol; GO:0005096,GTPase activator activity; GO:0046872,metal ion binding	Putative GTPase activating protein for Arf
Cluster-10564.0	K12493 ADP-ribosylation factor GTPase-activating protein 2/3 | (RefSeq) probable ADP-ribosylation factor GTPase-activating protein AGD8 (A)	probable ADP-ribosylation factor GTPase-activating protein AGD8 [Momordica charantia]	RecName: Full=Probable ADP-ribosylation factor GTPase-activating protein AGD8; Short=ARF GAP AGD8; AltName: Full=Protein ARF-GAP DOMAIN 8; Short=AtAGD8;	SubName: Full=probable ADP-ribosylation factor GTPase-activating protein AGD8 {ECO:0000313|RefSeq:XP_008448682.1};	Predicted GTPase-activating protein	GO:0005829,cytosol; GO:0005096,GTPase activator activity; GO:0046872,metal ion binding	Putative GTPase activating protein for Arf
Cluster-10565.0	--	--	--	--	--	--	--
Cluster-10566.0	--	--	--	--	--	--	--
Cluster-10567.0	--	--	--	--	--	--	--
Cluster-10568.0	--	hypothetical protein VITISV_041690 [Vitis vinifera]	--	SubName: Full=Uncharacterized protein {ECO:0000313|EMBL:CAN74795.1};	--	GO:0008641,ubiquitin-like modifier activating enzyme activity	--
Cluster-10569.0	--	hypothetical protein VITISV_041690 [Vitis vinifera]	--	SubName: Full=Uncharacterized protein {ECO:0000313|EMBL:CAN74795.1};	--	GO:0008641,ubiquitin-like modifier activating enzyme activity	--
Cluster-10569.1	--	--	--	--	--	--	--
Cluster-1057.0	K12812 ATP-dependent RNA helicase UAP56/SUB2 [EC:3.6.4.13] | (RefSeq) uncharacterized LOC105771841 (A)	uncharacterized protein LOC111438146 [Cucurbita moschata]	--	SubName: Full=uncharacterized protein LOC103491711 {ECO:0000313|RefSeq:XP_008449997.1};	--	--	Domain of unknown function (DUF3475)
Cluster-10570.0	K14638 solute carrier family 15 (peptide/histidine transporter), member 3/4 | (RefSeq) protein NRT1/ PTR FAMILY 1.2-like (A)	protein NRT1/ PTR FAMILY 1.2-like [Momordica charantia]	RecName: Full=Protein NRT1/ PTR FAMILY 1.2; Short=AtNPF1.2; AltName: Full=Nitrate transporter 1.11;	SubName: Full=Major facilitator superfamily protein {ECO:0000313|EMBL:EOY29723.1};	H+/oligopeptide symporter	GO:0016021,integral component of membrane; GO:0005886,plasma membrane; GO:0080054,low-affinity nitrate transmembrane transporter activity; GO:0015706,nitrate transport	Major Facilitator Superfamily
Cluster-10571.0	K10598 peptidyl-prolyl cis-trans isomerase-like 2 [EC:5.2.1.8] | (RefSeq) peptidyl-prolyl cis-trans isomerase CYP65-like (A)	peptidyl-prolyl cis-trans isomerase CYP65-like [Cucurbita maxima]	RecName: Full=Peptidyl-prolyl cis-trans isomerase CYP65 {ECO:0000305}; Short=AtCYP65; Short=PPIase CYP65; EC=2.3.2.27 {ECO:0000250|UniProtKB:Q13356}; EC=5.2.1.8 {ECO:0000250|UniProtKB:Q08752}; AltName: Full=Cyclophilin-65; AltName: Full=Peptidyl-prolyl cis-trans isomerase-like 2; AltName: Full=Plant U-box protein 49; AltName: Full=RING-type E3 ubiquitin transferase isomerase-like 2 {ECO:0000305};…	SubName: Full=peptidyl-prolyl cis-trans isomerase CYP65 {ECO:0000313|RefSeq:XP_008440388.1};	Cyclophilin type, U box-containing peptidyl-prolyl cis-trans isomerase	GO:0005634,nucleus; GO:0003755,peptidyl-prolyl cis-trans isomerase activity; GO:0034450,ubiquitin-ubiquitin ligase activity; GO:0006457,protein folding; GO:0000209,protein polyubiquitination	Cyclophilin type peptidyl-prolyl cis-trans isomerase/CLD
Cluster-10571.1	K10598 peptidyl-prolyl cis-trans isomerase-like 2 [EC:5.2.1.8] | (RefSeq) peptidyl-prolyl cis-trans isomerase CYP65-like (A)	peptidyl-prolyl cis-trans isomerase CYP65-like [Cucurbita maxima]	RecName: Full=Peptidyl-prolyl cis-trans isomerase CYP65 {ECO:0000305}; Short=AtCYP65; Short=PPIase CYP65; EC=2.3.2.27 {ECO:0000250|UniProtKB:Q13356}; EC=5.2.1.8 {ECO:0000250|UniProtKB:Q08752}; AltName: Full=Cyclophilin-65; AltName: Full=Peptidyl-prolyl cis-trans isomerase-like 2; AltName: Full=Plant U-box protein 49; AltName: Full=RING-type E3 ubiquitin transferase isomerase-like 2 {ECO:0000305};…	SubName: Full=peptidyl-prolyl cis-trans isomerase CYP65 {ECO:0000313|RefSeq:XP_008440388.1};	Cyclophilin type, U box-containing peptidyl-prolyl cis-trans isomerase	GO:0005634,nucleus; GO:0003755,peptidyl-prolyl cis-trans isomerase activity; GO:0034450,ubiquitin-ubiquitin ligase activity; GO:0006457,protein folding; GO:0000209,protein polyubiquitination	Cyclophilin type peptidyl-prolyl cis-trans isomerase/CLD
Cluster-10572.0	--	--	--	--	--	--	--
Cluster-10573.0	K05658 ATP-binding cassette, subfamily B (MDR/TAP), member 1 [EC:3.6.3.44] | (RefSeq) ABC transporter B family member 4-like (A)	PREDICTED: uncharacterized protein LOC106795761 [Glycine max]	--	SubName: Full=Uncharacterized protein {ECO:0000313|EMBL:CAN74303.1};	FOG: Transposon-encoded proteins with TYA, reverse transcriptase, integrase domains in various combinations	GO:0003676,nucleic acid binding; GO:0008270,zinc ion binding; GO:0015074,DNA integration	Reverse transcriptase (RNA-dependent DNA polymerase)
Cluster-10574.0	--	uncharacterized protein LOC111479615 [Cucurbita maxima]	--	SubName: Full=Uncharacterized protein {ECO:0000313|EMBL:KGN52990.1};	--	--	ASCH domain
Cluster-10575.0	K03165 DNA topoisomerase III [EC:5.99.1.2] | (RefSeq) DNA topoisomerase 3-alpha (A)	DNA topoisomerase 3-alpha [Momordica charantia]	RecName: Full=DNA topoisomerase 3-alpha; EC=5.99.1.2;	RecName: Full=DNA topoisomerase {ECO:0000256|RuleBase:RU362092}; EC=5.99.1.2 {ECO:0000256|RuleBase:RU362092};	DNA topoisomerase III alpha	GO:0005694,chromosome; GO:0005634,nucleus; GO:0003677,DNA binding; GO:0003916,DNA topoisomerase activity; GO:0003917,DNA topoisomerase type I activity; GO:0008270,zinc ion binding; GO:0007059,chromosome segregation; GO:0006281,DNA repair; GO:0006265,DNA topological change; GO:0051321,meiotic cell cycle; GO:0000278,mitotic cell cycle; GO:0000712,resolution of meiotic recombination intermediates	Toprim domain
Cluster-10575.1	K03165 DNA topoisomerase III [EC:5.99.1.2] | (RefSeq) DNA topoisomerase 3-alpha isoform X1 (A)	DNA topoisomerase 3-alpha isoform X1 [Cucurbita moschata]	RecName: Full=DNA topoisomerase 3-alpha; EC=5.99.1.2;	RecName: Full=DNA topoisomerase {ECO:0000256|RuleBase:RU362092}; EC=5.99.1.2 {ECO:0000256|RuleBase:RU362092};	DNA topoisomerase III alpha	GO:0005694,chromosome; GO:0005634,nucleus; GO:0003677,DNA binding; GO:0003916,DNA topoisomerase activity; GO:0003917,DNA topoisomerase type I activity; GO:0008270,zinc ion binding; GO:0007059,chromosome segregation; GO:0006281,DNA repair; GO:0006265,DNA topological change; GO:0051321,meiotic cell cycle; GO:0000278,mitotic cell cycle; GO:0000712,resolution of meiotic recombination intermediates	Zinc knuckle
Cluster-10576.0	--	PREDICTED: uncharacterized protein LOC103493357 [Cucumis melo]	--	SubName: Full=uncharacterized protein LOC103493357 {ECO:0000313|RefSeq:XP_008452286.1};	--	--	--
Cluster-10577.0	K20891 beta-glucuronosyltransferase [EC:2.4.1.-] | (RefSeq) beta-glucuronosyltransferase GlcAT14C (A)	beta-glucuronosyltransferase GlcAT14C [Cucurbita pepo subsp. pepo]	RecName: Full=Beta-glucuronosyltransferase GlcAT14C {ECO:0000305}; EC=2.4.1.- {ECO:0000305}; AltName: Full=GT14 family glucuronic acid transferase 3 {ECO:0000305}; Short=AtGlcAT14C {ECO:0000303|PubMed:24739253};	SubName: Full=Uncharacterized protein {ECO:0000313|EMBL:KGN58879.1};	Branching enzyme	GO:0000139,Golgi membrane; GO:0016021,integral component of membrane; GO:0008375,acetylglucosaminyltransferase activity; GO:0015020,glucuronosyltransferase activity	Core-2/I-Branching enzyme
Cluster-10578.0	K01213 galacturan 1,4-alpha-galacturonidase [EC:3.2.1.67] | (RefSeq) exopolygalacturonase-like (A)	uncharacterized protein LOC111014663 [Momordica charantia]	RecName: Full=Uncharacterized mitochondrial protein AtMg00310; AltName: Full=ORF154;	SubName: Full=Ribonuclease H-like superfamily protein {ECO:0000313|EMBL:JAV45309.1};	FOG: Reverse transcriptase	GO:0005739,mitochondrion	--
Cluster-10579.0	K08726 soluble epoxide hydrolase / lipid-phosphate phosphatase [EC:3.3.2.10 3.1.3.76] | (RefSeq) bifunctional epoxide hydrolase 2-like (A)	uncharacterized protein LOC111021828 [Momordica charantia]	--	SubName: Full=haloalkane dehalogenase {ECO:0000313|RefSeq:XP_008461135.1};	Predicted hydrolase/acyltransferase (alpha/beta hydrolase superfamily)	GO:0003824,catalytic activity	Serine aminopeptidase, S33
Cluster-1058.0	--	--	--	--	--	--	--
Cluster-10580.0	--	--	--	--	--	--	--
Cluster-10581.0	--	uncharacterized protein LOC111470277 [Cucurbita maxima]	--	SubName: Full=uncharacterized protein LOC103486836 {ECO:0000313|RefSeq:XP_008443170.1};	--	--	--
Cluster-10582.0	--	uncharacterized protein LOC111470277 [Cucurbita maxima]	--	SubName: Full=uncharacterized protein LOC103486836 {ECO:0000313|RefSeq:XP_008443170.1};	--	--	--
Cluster-10583.0	K19036 ATP-dependent RNA/DNA helicase IGHMBP2 [EC:3.6.4.12 3.6.4.13] | (RefSeq) DNA-binding protein SMUBP-2 (A)	PREDICTED: DNA-binding protein SMUBP-2 [Cucumis sativus]	RecName: Full=Regulator of nonsense transcripts 1 homolog; EC=3.6.4.-; AltName: Full=ATP-dependent helicase UPF1;	SubName: Full=Uncharacterized protein {ECO:0000313|EMBL:KGN59344.1};	DNA helicase	GO:0005737,cytoplasm; GO:0005829,cytosol; GO:0000932,P-body; GO:0005886,plasma membrane; GO:0009506,plasmodesma; GO:0005524,ATP binding; GO:0003677,DNA binding; GO:0004386,helicase activity; GO:0003729,mRNA binding; GO:0008270,zinc ion binding; GO:0042742,defense response to bacterium; GO:0009867,jasmonic acid mediated signaling pathway; GO:0048571,long-day photoperiodism; GO:0000184,nuclear-tran…	SRP54-type protein, GTPase domain
Cluster-10584.0	--	--	--	--	--	--	--
Cluster-10585.0	--	AT-rich interactive domain-containing protein 4-like isoform X2 [Cucurbita pepo subsp. pepo]	RecName: Full=AT-rich interactive domain-containing protein 4; Short=ARID domain-containing protein 4;	SubName: Full=AT-rich interactive domain-containing protein 4-like {ECO:0000313|RefSeq:XP_008460343.1, ECO:0000313|RefSeq:XP_008460344.1};	--	GO:0005634,nucleus; GO:0003677,DNA binding; GO:0046872,metal ion binding; GO:0006355,regulation of transcription, DNA-templated; GO:0006351,transcription, DNA-templated	--
Cluster-10586.0	--	AT-rich interactive domain-containing protein 4-like isoform X2 [Cucurbita pepo subsp. pepo]	RecName: Full=AT-rich interactive domain-containing protein 4; Short=ARID domain-containing protein 4;	SubName: Full=Uncharacterized protein {ECO:0000313|EMBL:KGN58471.1};	--	GO:0005634,nucleus; GO:0003677,DNA binding; GO:0046872,metal ion binding; GO:0006355,regulation of transcription, DNA-templated; GO:0006351,transcription, DNA-templated	ARID/BRIGHT DNA binding domain
Cluster-10587.0	--	AT-rich interactive domain-containing protein 4-like isoform X1 [Cucurbita moschata]	RecName: Full=AT-rich interactive domain-containing protein 4; Short=ARID domain-containing protein 4;	SubName: Full=Uncharacterized protein {ECO:0000313|EMBL:KGN58471.1};	--	GO:0005634,nucleus; GO:0003677,DNA binding; GO:0046872,metal ion binding; GO:0006355,regulation of transcription, DNA-templated; GO:0006351,transcription, DNA-templated	PHD-finger
Cluster-10587.1	K12403 AP-4 complex subunit sigma-1 | (RefSeq) AP-4 complex subunit sigma-like isoform X1 (A)	PREDICTED: uncharacterized protein LOC103492421 [Cucumis melo]	--	SubName: Full=uncharacterized protein LOC103492421 {ECO:0000313|RefSeq:XP_008451013.1};	--	--	Neprosin activation peptide
Cluster-10587.10	--	AT-rich interactive domain-containing protein 4-like isoform X1 [Cucurbita moschata]	RecName: Full=AT-rich interactive domain-containing protein 4; Short=ARID domain-containing protein 4;	SubName: Full=Uncharacterized protein {ECO:0000313|EMBL:KGN58471.1};	--	GO:0005634,nucleus; GO:0003677,DNA binding; GO:0046872,metal ion binding; GO:0006355,regulation of transcription, DNA-templated; GO:0006351,transcription, DNA-templated	PHD-finger
Cluster-10587.2	K00059 3-oxoacyl-[acyl-carrier protein] reductase [EC:1.1.1.100] | (RefSeq) hypothetical protein (A)	hypothetical protein CEUSTIGMA_g2845.t1 [Chlamydomonas eustigma]	RecName: Full=3-oxoacyl-[acyl-carrier-protein] reductase 1, chloroplastic; EC=1.1.1.100; AltName: Full=3-ketoacyl-acyl carrier protein reductase 1; AltName: Full=Beta-keto acyl-carrier protein reductase 1; Flags: Precursor;	SubName: Full=Predicted protein {ECO:0000313|EMBL:EEC43749.1}; Flags: Fragment;	Reductases with broad range of substrate specificities	GO:0009507,chloroplast; GO:0102131,3-oxo-glutaryl-[acp] methyl ester reductase activity; GO:0102132,3-oxo-pimeloyl-[acp] methyl ester reductase activity; GO:0004316,3-oxoacyl-[acyl-carrier-protein] reductase (NADPH) activity; GO:0051287,NAD binding; GO:0006633,fatty acid biosynthetic process	KR domain
Cluster-10587.3	--	PREDICTED: uncharacterized protein LOC103492421 [Cucumis melo]	--	SubName: Full=uncharacterized protein LOC103492421 {ECO:0000313|RefSeq:XP_008451013.1};	--	--	Neprosin activation peptide
Cluster-10587.4	--	uncharacterized protein LOC111016541 [Momordica charantia]	--	SubName: Full=uncharacterized protein LOC103492421 {ECO:0000313|RefSeq:XP_008451013.1};	--	--	Neprosin
Cluster-10587.5	--	uncharacterized protein LOC111016541 [Momordica charantia]	--	SubName: Full=uncharacterized protein LOC103492421 {ECO:0000313|RefSeq:XP_008451013.1};	--	--	Neprosin
Cluster-10587.6	K17679 ATP-dependent RNA helicase MSS116, mitochondrial [EC:3.6.4.13] | (RefSeq) probable DEAD-box ATP-dependent RNA helicase 48 (A)	uncharacterized protein LOC111779898 [Cucurbita pepo subsp. pepo]	--	SubName: Full=uncharacterized protein LOC103492421 {ECO:0000313|RefSeq:XP_008451013.1};	--	--	Neprosin
Cluster-10587.7	--	AT-rich interactive domain-containing protein 4-like isoform X1 [Cucurbita moschata]	RecName: Full=AT-rich interactive domain-containing protein 4; Short=ARID domain-containing protein 4;	SubName: Full=Uncharacterized protein {ECO:0000313|EMBL:KGN58471.1};	--	GO:0005634,nucleus; GO:0003677,DNA binding; GO:0046872,metal ion binding; GO:0006355,regulation of transcription, DNA-templated; GO:0006351,transcription, DNA-templated	PHD-finger
Cluster-10587.8	--	PREDICTED: uncharacterized protein LOC103492421 [Cucumis melo]	--	SubName: Full=uncharacterized protein LOC103492421 {ECO:0000313|RefSeq:XP_008451013.1};	--	--	Neprosin
Cluster-10587.9	--	AT-rich interactive domain-containing protein 4-like isoform X2 [Cucurbita pepo subsp. pepo]	RecName: Full=AT-rich interactive domain-containing protein 4; Short=ARID domain-containing protein 4;	SubName: Full=Uncharacterized protein {ECO:0000313|EMBL:KGN58471.1};	--	GO:0005634,nucleus; GO:0003677,DNA binding; GO:0046872,metal ion binding; GO:0006355,regulation of transcription, DNA-templated; GO:0006351,transcription, DNA-templated	ARID/BRIGHT DNA binding domain
Cluster-10588.0	--	PREDICTED: putative disease resistance protein RGA3 [Ricinus communis]	--	SubName: Full=Uncharacterized protein {ECO:0000313|EMBL:EEF34880.1};	--	GO:0043531,ADP binding; GO:0006952,defense response	--
Cluster-10589.0	--	CRAL-TRIO domain-containing protein C3H8.02-like isoform X2 [Cucurbita pepo subsp. pepo]	RecName: Full=Phosphatidylinositol/phosphatidylcholine transfer protein SFH3; AltName: Full=Protein SEC FOURTEEN HOMOLOGS 3; Short=AtSFH3;	SubName: Full=CRAL-TRIO domain-containing protein C3H8.02 {ECO:0000313|RefSeq:XP_008464545.1};	Phosphatidylinositol transfer protein PDR16 and related proteins	GO:0000139,Golgi membrane; GO:0005886,plasma membrane; GO:0009908,flower development; GO:0015031,protein transport	Divergent CRAL/TRIO domain
Cluster-1059.0	--	--	--	--	--	--	--
Cluster-10590.0	--	PREDICTED: AT-rich interactive domain-containing protein 4-like [Lupinus angustifolius]	RecName: Full=AT-rich interactive domain-containing protein 4; Short=ARID domain-containing protein 4;	SubName: Full=AT-rich interactive domain-containing protein 4-like {ECO:0000313|RefSeq:XP_008462245.1, ECO:0000313|RefSeq:XP_008462246.1};	--	GO:0005634,nucleus; GO:0003677,DNA binding; GO:0046872,metal ion binding; GO:0006355,regulation of transcription, DNA-templated; GO:0006351,transcription, DNA-templated	ARID/BRIGHT DNA binding domain
Cluster-10590.1	--	AT-rich interactive domain-containing protein 4-like [Cucurbita moschata]	RecName: Full=AT-rich interactive domain-containing protein 4; Short=ARID domain-containing protein 4;	SubName: Full=Uncharacterized protein {ECO:0000313|EMBL:KGN45446.1};	--	GO:0005634,nucleus; GO:0003677,DNA binding; GO:0046872,metal ion binding; GO:0006355,regulation of transcription, DNA-templated; GO:0006351,transcription, DNA-templated	PHD - plant homeodomain finger protein
Cluster-10590.2	--	PREDICTED: AT-rich interactive domain-containing protein 4-like [Cucumis melo]	RecName: Full=AT-rich interactive domain-containing protein 4; Short=ARID domain-containing protein 4;	SubName: Full=AT-rich interactive domain-containing protein 4-like {ECO:0000313|RefSeq:XP_008462245.1, ECO:0000313|RefSeq:XP_008462246.1};	--	GO:0005634,nucleus; GO:0003677,DNA binding; GO:0046872,metal ion binding; GO:0006355,regulation of transcription, DNA-templated; GO:0006351,transcription, DNA-templated	PHD-finger
Cluster-10590.3	--	PREDICTED: AT-rich interactive domain-containing protein 4-like [Cucumis melo]	RecName: Full=AT-rich interactive domain-containing protein 4; Short=ARID domain-containing protein 4;	SubName: Full=AT-rich interactive domain-containing protein 4-like {ECO:0000313|RefSeq:XP_008462245.1, ECO:0000313|RefSeq:XP_008462246.1};	--	GO:0005634,nucleus; GO:0003677,DNA binding; GO:0046872,metal ion binding; GO:0006355,regulation of transcription, DNA-templated; GO:0006351,transcription, DNA-templated	PHD-finger
Cluster-10590.4	--	PREDICTED: AT-rich interactive domain-containing protein 4-like [Cucumis melo]	RecName: Full=AT-rich interactive domain-containing protein 4; Short=ARID domain-containing protein 4;	SubName: Full=AT-rich interactive domain-containing protein 4-like {ECO:0000313|RefSeq:XP_008462245.1, ECO:0000313|RefSeq:XP_008462246.1};	--	GO:0005634,nucleus; GO:0003677,DNA binding; GO:0046872,metal ion binding; GO:0006355,regulation of transcription, DNA-templated; GO:0006351,transcription, DNA-templated	ARID/BRIGHT DNA binding domain
Cluster-10590.5	--	PREDICTED: AT-rich interactive domain-containing protein 4-like [Cucumis melo]	RecName: Full=AT-rich interactive domain-containing protein 4; Short=ARID domain-containing protein 4;	SubName: Full=AT-rich interactive domain-containing protein 4-like {ECO:0000313|RefSeq:XP_008462245.1, ECO:0000313|RefSeq:XP_008462246.1};	--	GO:0005634,nucleus; GO:0003677,DNA binding; GO:0046872,metal ion binding; GO:0006355,regulation of transcription, DNA-templated; GO:0006351,transcription, DNA-templated	PHD-finger
Cluster-10590.6	--	PREDICTED: uncharacterized protein LOC103500647 [Cucumis melo]	--	SubName: Full=uncharacterized protein LOC103500647 {ECO:0000313|RefSeq:XP_008462244.1};	--	--	zinc-finger of the FCS-type, C2-C2
Cluster-10591.0	--	PREDICTED: AT-rich interactive domain-containing protein 4-like [Cucumis melo]	RecName: Full=AT-rich interactive domain-containing protein 4; Short=ARID domain-containing protein 4;	SubName: Full=AT-rich interactive domain-containing protein 4-like {ECO:0000313|RefSeq:XP_008462245.1, ECO:0000313|RefSeq:XP_008462246.1};	--	GO:0005634,nucleus; GO:0003677,DNA binding; GO:0046872,metal ion binding; GO:0006355,regulation of transcription, DNA-templated; GO:0006351,transcription, DNA-templated	PHD-finger
Cluster-10592.0	--	PREDICTED: AT-rich interactive domain-containing protein 4-like [Cucumis sativus]	RecName: Full=AT-rich interactive domain-containing protein 4; Short=ARID domain-containing protein 4;	SubName: Full=Uncharacterized protein {ECO:0000313|EMBL:KGN45446.1};	--	GO:0005634,nucleus; GO:0003677,DNA binding; GO:0046872,metal ion binding; GO:0006355,regulation of transcription, DNA-templated; GO:0006351,transcription, DNA-templated	--
Cluster-10593.0	--	PREDICTED: AT-rich interactive domain-containing protein 4-like [Cucumis melo]	RecName: Full=AT-rich interactive domain-containing protein 4; Short=ARID domain-containing protein 4;	SubName: Full=AT-rich interactive domain-containing protein 4-like {ECO:0000313|RefSeq:XP_008462245.1, ECO:0000313|RefSeq:XP_008462246.1};	--	GO:0005634,nucleus; GO:0003677,DNA binding; GO:0046872,metal ion binding; GO:0006355,regulation of transcription, DNA-templated; GO:0006351,transcription, DNA-templated	ARID/BRIGHT DNA binding domain
Cluster-10594.0	--	PREDICTED: AT-rich interactive domain-containing protein 4-like [Cucumis sativus]	RecName: Full=AT-rich interactive domain-containing protein 4; Short=ARID domain-containing protein 4;	SubName: Full=Uncharacterized protein {ECO:0000313|EMBL:KGN45446.1};	--	GO:0005634,nucleus; GO:0003677,DNA binding; GO:0046872,metal ion binding; GO:0006355,regulation of transcription, DNA-templated; GO:0006351,transcription, DNA-templated	--
Cluster-10595.0	--	PREDICTED: AT-rich interactive domain-containing protein 4-like [Cucumis sativus]	RecName: Full=AT-rich interactive domain-containing protein 4; Short=ARID domain-containing protein 4;	SubName: Full=Uncharacterized protein {ECO:0000313|EMBL:KGN45446.1};	--	GO:0005634,nucleus; GO:0003677,DNA binding; GO:0046872,metal ion binding; GO:0006355,regulation of transcription, DNA-templated; GO:0006351,transcription, DNA-templated	--
Cluster-10596.0	K03453 bile acid:Na+ symporter, BASS family | (RefSeq) probable sodium/metabolite cotransporter BASS1, chloroplastic isoform X1 (A)	probable sodium/metabolite cotransporter BASS1, chloroplastic isoform X1 [Momordica charantia]	RecName: Full=Sodium/pyruvate cotransporter BASS2, chloroplastic; AltName: Full=Bile acid transporter 1; AltName: Full=Bile acid-sodium symporter family protein 2; Flags: Precursor;	SubName: Full=Uncharacterized protein {ECO:0000313|EMBL:KGN56248.1};	Na+-bile acid cotransporter	GO:0009941,chloroplast envelope; GO:0009534,chloroplast thylakoid; GO:0016021,integral component of membrane; GO:0050833,pyruvate transmembrane transporter activity; GO:0006849,plasma membrane pyruvate transport	Sodium Bile acid symporter family
Cluster-10597.0	K02925 large subunit ribosomal protein L3e | (RefSeq) 60S ribosomal protein L3-2 (A)	60S ribosomal protein L3-2 [Momordica charantia]	RecName: Full=60S ribosomal protein L3;	SubName: Full=Uncharacterized protein {ECO:0000313|EMBL:KCW57121.1};	60S ribosomal protein L3 and related proteins	GO:0022625,cytosolic large ribosomal subunit; GO:0003723,RNA binding; GO:0003735,structural constituent of ribosome; GO:0000027,ribosomal large subunit assembly; GO:0006412,translation	Ribosomal protein L3
Cluster-10598.0	K22939 immediate early response 3-interacting protein 1 | (RefSeq) immediate early response 3-interacting protein 1 (A)	unnamed protein product, partial [Vitis vinifera]	--	SubName: Full=Uncharacterized protein {ECO:0000313|EMBL:CBI31551.3};	--	GO:0030134,COPII-coated ER to Golgi transport vesicle; GO:0005789,endoplasmic reticulum membrane; GO:0030173,integral component of Golgi membrane; GO:0006888,ER to Golgi vesicle-mediated transport	Yos1-like
Cluster-10599.0	--	uncharacterized protein LOC111458133 [Cucurbita moschata]	--	SubName: Full=uncharacterized protein LOC103488878 {ECO:0000313|RefSeq:XP_016900171.1};	--	GO:0016021,integral component of membrane	--
Cluster-106.0	K00327 NADPH-ferrihemoprotein reductase [EC:1.6.2.4] | (Kazusa) Lj0g3v0353589.1; - (A)	NADPH-dependent diflavin oxidoreductase 1 isoform X1 [Cucurbita moschata]	RecName: Full=NADPH-dependent diflavin oxidoreductase 1 {ECO:0000255|HAMAP-Rule:MF_03178}; EC=1.18.1.- {ECO:0000255|HAMAP-Rule:MF_03178}; AltName: Full=NADPH-dependent FMN and FAD-containing oxidoreductase {ECO:0000255|HAMAP-Rule:MF_03178};	RecName: Full=NADPH-dependent diflavin oxidoreductase 1 {ECO:0000256|HAMAP-Rule:MF_03178}; EC=1.18.1.- {ECO:0000256|HAMAP-Rule:MF_03178}; AltName: Full=NADPH-dependent FMN and FAD-containing oxidoreductase {ECO:0000256|HAMAP-Rule:MF_03178};	NADP-dependent flavoprotein reductase	GO:0005737,cytoplasm; GO:0005634,nucleus; GO:0010181,FMN binding; GO:0003958,NADPH-hemoprotein reductase activity; GO:0016651,oxidoreductase activity, acting on NAD(P)H; GO:0009793,embryo development ending in seed dormancy	Oxidoreductase NAD-binding domain
Cluster-1060.0	--	--	--	--	--	--	--
Cluster-10600.0	K20887 xyloglucan glycosyltransferase 4 [EC:2.4.1.-] | (RefSeq) xyloglucan glycosyltransferase 4 (A)	probable xyloglucan glycosyltransferase 5 [Cucurbita moschata]	RecName: Full=Probable xyloglucan glycosyltransferase 5; EC=2.4.1.-; AltName: Full=Cellulose synthase-like protein C5; Short=AtCslC5;	SubName: Full=Uncharacterized protein {ECO:0000313|EMBL:KGN60180.1};	--	GO:0000139,Golgi membrane; GO:0016021,integral component of membrane; GO:0005634,nucleus; GO:0016757,transferase activity, transferring glycosyl groups; GO:0071555,cell wall organization	Glycosyl transferase family 2
Cluster-10601.0	K20887 xyloglucan glycosyltransferase 4 [EC:2.4.1.-] | (RefSeq) xyloglucan glycosyltransferase 4 (A)	PREDICTED: probable xyloglucan glycosyltransferase 5 [Cucumis sativus]	RecName: Full=Probable xyloglucan glycosyltransferase 5; EC=2.4.1.-; AltName: Full=Cellulose synthase-like protein C5; Short=AtCslC5;	SubName: Full=Uncharacterized protein {ECO:0000313|EMBL:KGN60180.1};	--	GO:0000139,Golgi membrane; GO:0016021,integral component of membrane; GO:0005634,nucleus; GO:0016757,transferase activity, transferring glycosyl groups; GO:0071555,cell wall organization	Chitin synthase
Cluster-10602.0	K01899 succinyl-CoA synthetase alpha subunit [EC:6.2.1.4 6.2.1.5] | (RefSeq) plastid division protein CDP1, chloroplastic (A)	plastid division protein CDP1, chloroplastic-like [Cucurbita pepo subsp. pepo]	RecName: Full=Plastid division protein CDP1, chloroplastic; AltName: Full=ARC6-homolog protein; AltName: Full=Protein CHLOROPLAST DIVISION SITE POSITIONING 1; Short=AtCDP1; AltName: Full=Protein PARALOG OF ARC6; Flags: Precursor;	SubName: Full=plastid division protein CDP1, chloroplastic {ECO:0000313|RefSeq:XP_008463100.1, ECO:0000313|RefSeq:XP_008463101.1};	--	GO:0009507,chloroplast; GO:0009706,chloroplast inner membrane; GO:0016021,integral component of membrane; GO:0009528,plastid inner membrane; GO:0043621,protein self-association; GO:0010020,chloroplast fission; GO:0043572,plastid fission	Protein of unknown function (DUF4101)
Cluster-10602.1	K01899 succinyl-CoA synthetase alpha subunit [EC:6.2.1.4 6.2.1.5] | (RefSeq) plastid division protein CDP1, chloroplastic (A)	plastid division protein CDP1, chloroplastic-like [Cucurbita pepo subsp. pepo]	RecName: Full=Plastid division protein CDP1, chloroplastic; AltName: Full=ARC6-homolog protein; AltName: Full=Protein CHLOROPLAST DIVISION SITE POSITIONING 1; Short=AtCDP1; AltName: Full=Protein PARALOG OF ARC6; Flags: Precursor;	SubName: Full=plastid division protein CDP1, chloroplastic {ECO:0000313|RefSeq:XP_008463100.1, ECO:0000313|RefSeq:XP_008463101.1};	--	GO:0009507,chloroplast; GO:0009706,chloroplast inner membrane; GO:0016021,integral component of membrane; GO:0009528,plastid inner membrane; GO:0043621,protein self-association; GO:0010020,chloroplast fission; GO:0043572,plastid fission	Protein of unknown function (DUF4101)
Cluster-10603.0	K15014 solute carrier family 29 (equilibrative nucleoside transporter), member 1/2/3 | (RefSeq) equilibrative nucleotide transporter 3-like (A)	equilibrative nucleotide transporter 3-like [Momordica charantia]	RecName: Full=Equilibrative nucleotide transporter 3; Short=AtENT3; AltName: Full=Nucleoside transporter ENT3; AltName: Full=Protein FLUOROURIDINE RESISTANT 1;	SubName: Full=Uncharacterized protein {ECO:0000313|EMBL:KGN65073.1};	Nucleoside transporter	GO:0016021,integral component of membrane; GO:0005886,plasma membrane; GO:0005337,nucleoside transmembrane transporter activity; GO:0015858,nucleoside transport	Nucleoside transporter
Cluster-10604.0	K13071 pheophorbide a oxygenase [EC:1.14.15.17] | (RefSeq) hypothetical protein (A)	protein TIC 55, chloroplastic isoform X1 [Cucurbita maxima]	RecName: Full=Protein TIC 55, chloroplastic; AltName: Full=Rieske iron-sulfur protein TIC55; AltName: Full=Translocon at the inner envelope membrane of chloroplasts 55; Short=PsTIC55; Flags: Precursor;	SubName: Full=Uncharacterized protein {ECO:0000313|EMBL:KGN55410.1};	--	GO:0009706,chloroplast inner membrane; GO:0016021,integral component of membrane; GO:0051537,2 iron, 2 sulfur cluster binding; GO:0010277,chlorophyllide a oxygenase [overall] activity; GO:0046872,metal ion binding; GO:0015031,protein transport	Pheophorbide a oxygenase
Cluster-10606.0	--	--	--	--	--	--	--
Cluster-10607.0	K00387 sulfite oxidase [EC:1.8.3.1] | (RefSeq) sulfite oxidase-like (A)	sulfite oxidase-like [Cucurbita maxima]	RecName: Full=Sulfite oxidase; EC=1.8.3.1; AltName: Full=Moco-containing protein AtMCP; Short=At-SO; Short=AtSOX;	SubName: Full=sulfite oxidase-like {ECO:0000313|RefSeq:XP_008462789.1};	Sulfite oxidase, molybdopterin-binding component	GO:0005739,mitochondrion; GO:0005777,peroxisome; GO:0030151,molybdenum ion binding; GO:0008482,sulfite oxidase activity; GO:0015994,chlorophyll metabolic process; GO:0042128,nitrate assimilation; GO:0010477,response to sulfur dioxide; GO:0006790,sulfur compound metabolic process	Oxidoreductase molybdopterin binding domain
Cluster-10608.0	K20867 galacturonosyltransferase 12/13/14/15 [EC:2.4.1.-] | (RefSeq) probable galacturonosyltransferase 14 (A)	probable galacturonosyltransferase 14 [Cucurbita pepo subsp. pepo]	RecName: Full=Probable galacturonosyltransferase 14; EC=2.4.1.-;	RecName: Full=Hexosyltransferase {ECO:0000256|RuleBase:RU362027}; EC=2.4.1.- {ECO:0000256|RuleBase:RU362027};	--	GO:0005794,Golgi apparatus; GO:0000139,Golgi membrane; GO:0016021,integral component of membrane; GO:0090406,pollen tube; GO:0047262,polygalacturonate 4-alpha-galacturonosyltransferase activity; GO:0052325,cell wall pectin biosynthetic process; GO:0009555,pollen development; GO:0009860,pollen tube growth	Glycosyl transferase family 8
Cluster-10609.0	K17808 mitochondrial protein import protein ZIM17 | (RefSeq) uncharacterized LOC103490262 (A)	PREDICTED: uncharacterized protein LOC103490262 [Cucumis melo]	--	SubName: Full=uncharacterized protein LOC103490262 {ECO:0000313|RefSeq:XP_008447918.1};	Uncharacterized conserved protein	GO:0008270,zinc ion binding	DNL zinc finger
Cluster-1061.0	--	PREDICTED: UPF0183 protein At3g51130 [Cucumis melo]	RecName: Full=UPF0183 protein At3g51130;	SubName: Full=UPF0183 protein At3g51130 {ECO:0000313|RefSeq:XP_008440791.1};	Uncharacterized conserved protein	--	Uncharacterised protein family (UPF0183)
Cluster-10610.0	K23050 phenylcoumaran benzylic ether reductase [EC:1.3.1.-] | (RefSeq) uncharacterized protein LOC103716030 (A)	uncharacterized protein LOC111016204 [Momordica charantia]	--	SubName: Full=Uncharacterized protein {ECO:0000313|EMBL:KGN66857.1};	--	--	--
Cluster-10611.0	K04427 mitogen-activated protein kinase kinase kinase 7 [EC:2.7.11.25] | (RefSeq) serine/threonine-protein kinase HT1-like (A)	serine/threonine-protein kinase EDR1-like isoform X2 [Cucurbita maxima]	--	SubName: Full=serine/threonine-protein kinase EDR1 isoform X3 {ECO:0000313|RefSeq:XP_008448241.1};	Tyrosine kinase specific for activated (GTP-bound) p21cdc42Hs	GO:0005524,ATP binding; GO:0004672,protein kinase activity	Ethylene-responsive protein kinase Le-CTR1
Cluster-10612.0	K17294 tetraspanin-4 | (RefSeq) hypothetical protein (A)	tetraspanin-6-like [Cucurbita moschata]	RecName: Full=Tetraspanin-6;	SubName: Full=Uncharacterized protein {ECO:0000313|EMBL:KGN51210.1};	--	GO:0016021,integral component of membrane; GO:0035265,organ growth	Tetraspanin family
Cluster-10613.0	K13335 peroxin-16 | (RefSeq) peroxisome biogenesis protein 16-like isoform X1 (A)	peroxisome biogenesis protein 16-like isoform X1 [Cucurbita pepo subsp. pepo]	RecName: Full=Peroxisome biogenesis protein 16 {ECO:0000303|PubMed:16040658}; AltName: Full=Peroxin-16 {ECO:0000303|PubMed:16040658}; Short=AtPEX16 {ECO:0000303|PubMed:16040658}; Short=AtPex16p {ECO:0000303|PubMed:15173561}; AltName: Full=Protein SHRUNKEN SEED 1 {ECO:0000303|PubMed:10195899};	RecName: Full=Peroxisomal membrane protein PEX16 {ECO:0000256|RuleBase:RU365003};	Peroxisomal biogenesis protein (peroxin 16)	GO:0005789,endoplasmic reticulum membrane; GO:0016021,integral component of membrane; GO:0005778,peroxisomal membrane; GO:0005777,peroxisome; GO:0006633,fatty acid biosynthetic process; GO:0007031,peroxisome organization	Peroxisomal membrane protein (Pex16)
Cluster-10614.0	--	--	--	--	--	--	--
Cluster-10615.0	K10745 ribonuclease H2 subunit C | (RefSeq) uncharacterized protein C12B10.15c (A)	uncharacterized protein C12B10.15c [Cucurbita moschata]	--	SubName: Full=uncharacterized protein C12B10.15c {ECO:0000313|RefSeq:XP_008459055.1};	--	GO:0032299,ribonuclease H2 complex; GO:0006401,RNA catabolic process	Ribonuclease H2 non-catalytic subunit (Ylr154p-like)
Cluster-10616.0	K03019 DNA-directed RNA polymerase III subunit RPC11 | (RefSeq) DNA-directed RNA polymerase III subunit RPC10-like (A)	PREDICTED: DNA-directed RNA polymerase III subunit RPC10 [Cucumis sativus]	RecName: Full=DNA-directed RNA polymerases II, IV and V subunit 9B;	RecName: Full=DNA-directed RNA polymerase subunit {ECO:0000256|PIRNR:PIRNR005586};	RNA polymerase III subunit C11	GO:0005665,RNA polymerase II, core complex; GO:0000418,RNA polymerase IV complex; GO:0000419,RNA polymerase V complex; GO:0005730,nucleolus; GO:0003899,DNA-directed 5'-3' RNA polymerase activity; GO:0003676,nucleic acid binding; GO:0008270,zinc ion binding; GO:0001193,maintenance of transcriptional fidelity during DNA-templated transcription elongation from RNA polymerase II promoter; GO:0006379,…	RNA polymerases M/15 Kd subunit
Cluster-10617.0	--	--	--	--	--	--	--
Cluster-10618.0	--	--	--	--	--	--	--
Cluster-10619.0	K03029 26S proteasome regulatory subunit N10 | (RefSeq) 26S proteasome non-ATPase regulatory subunit 4 homolog (A)	uncharacterized protein LOC111020751, partial [Momordica charantia]	RecName: Full=Nitrate regulatory gene2 protein {ECO:0000303|PubMed:26744214}; Short=NRG2 protein {ECO:0000303|PubMed:26744214};	SubName: Full=uncharacterized protein LOC103498813 {ECO:0000313|RefSeq:XP_008459782.1};	--	GO:0005634,nucleus; GO:0071249,cellular response to nitrate; GO:0015706,nitrate transport; GO:0071705,nitrogen compound transport; GO:0006355,regulation of transcription, DNA-templated; GO:0010167,response to nitrate; GO:1901698,response to nitrogen compound; GO:0006351,transcription, DNA-templated	Sec8 exocyst complex component specific domain
Cluster-1062.0	K11593 eukaryotic translation initiation factor 2C | (RefSeq) protein argonaute 1A-like (A)	hypothetical protein TSUD_77270 [Trifolium subterraneum]	RecName: Full=Retrovirus-related Pol polyprotein from transposon RE2; AltName: Full=Retro element 2 {ECO:0000303|PubMed:10689195}; Short=AtRE2 {ECO:0000303|PubMed:10689195}; Includes: RecName: Full=Protease RE2; EC=3.4.23.-; Includes: RecName: Full=Reverse transcriptase RE2; EC=2.7.7.49; Includes: RecName: Full=Endonuclease RE2;	SubName: Full=Retrovirus-related Pol polyprotein from transposon TNT 1-94 {ECO:0000313|EMBL:KYP50444.1};	FOG: Transposon-encoded proteins with TYA, reverse transcriptase, integrase domains in various combinations	GO:0004190,aspartic-type endopeptidase activity; GO:0004519,endonuclease activity; GO:0046872,metal ion binding; GO:0003676,nucleic acid binding; GO:0003964,RNA-directed DNA polymerase activity; GO:0015074,DNA integration; GO:0006310,DNA recombination	--
Cluster-10620.0	--	--	--	--	--	--	--
Cluster-10621.0	--	--	--	--	--	--	--
Cluster-10622.0	--	--	--	--	--	--	--
Cluster-10623.0	--	--	--	--	--	--	--
Cluster-10624.0	--	--	--	--	--	--	--
Cluster-10625.0	K11407 histone deacetylase 6 [EC:3.5.1.98] | (RefSeq) histone deacetylase 15 isoform X1 (A)	histone deacetylase 15 isoform X1 [Cucurbita pepo subsp. pepo]	RecName: Full=Histone deacetylase 15; EC=3.5.1.98;	RecName: Full=Histone deacetylase {ECO:0000256|SAAS:SAAS00894283}; EC=3.5.1.98 {ECO:0000256|SAAS:SAAS00894283};	Histone deacetylase complex, catalytic component HDA1	GO:0005634,nucleus; GO:0046872,metal ion binding; GO:0032041,NAD-dependent histone deacetylase activity (H3-K14 specific); GO:0006355,regulation of transcription, DNA-templated; GO:0006351,transcription, DNA-templated	Histone deacetylase domain
Cluster-10626.0	K00327 NADPH-ferrihemoprotein reductase [EC:1.6.2.4] | (Kazusa) Lj0g3v0353589.1; - (A)	NADPH-dependent diflavin oxidoreductase 1 isoform X1 [Momordica charantia]	RecName: Full=NADPH-dependent diflavin oxidoreductase 1 {ECO:0000255|HAMAP-Rule:MF_03178}; EC=1.18.1.- {ECO:0000255|HAMAP-Rule:MF_03178}; AltName: Full=NADPH-dependent FMN and FAD-containing oxidoreductase {ECO:0000255|HAMAP-Rule:MF_03178};	RecName: Full=NADPH-dependent diflavin oxidoreductase 1 {ECO:0000256|HAMAP-Rule:MF_03178}; EC=1.18.1.- {ECO:0000256|HAMAP-Rule:MF_03178}; AltName: Full=NADPH-dependent FMN and FAD-containing oxidoreductase {ECO:0000256|HAMAP-Rule:MF_03178};	NADP-dependent flavoprotein reductase	GO:0005737,cytoplasm; GO:0005634,nucleus; GO:0010181,FMN binding; GO:0003958,NADPH-hemoprotein reductase activity; GO:0016651,oxidoreductase activity, acting on NAD(P)H; GO:0009793,embryo development ending in seed dormancy	Flavodoxin
Cluster-10627.0	K00327 NADPH-ferrihemoprotein reductase [EC:1.6.2.4] | (Kazusa) Lj0g3v0353589.1; - (A)	NADPH-dependent diflavin oxidoreductase 1 isoform X1 [Cucurbita moschata]	RecName: Full=NADPH-dependent diflavin oxidoreductase 1 {ECO:0000255|HAMAP-Rule:MF_03178}; EC=1.18.1.- {ECO:0000255|HAMAP-Rule:MF_03178}; AltName: Full=NADPH-dependent FMN and FAD-containing oxidoreductase {ECO:0000255|HAMAP-Rule:MF_03178};	RecName: Full=NADPH-dependent diflavin oxidoreductase 1 {ECO:0000256|HAMAP-Rule:MF_03178}; EC=1.18.1.- {ECO:0000256|HAMAP-Rule:MF_03178}; AltName: Full=NADPH-dependent FMN and FAD-containing oxidoreductase {ECO:0000256|HAMAP-Rule:MF_03178};	NADP-dependent flavoprotein reductase	GO:0005737,cytoplasm; GO:0005634,nucleus; GO:0010181,FMN binding; GO:0003958,NADPH-hemoprotein reductase activity; GO:0016651,oxidoreductase activity, acting on NAD(P)H; GO:0009793,embryo development ending in seed dormancy	Oxidoreductase NAD-binding domain
Cluster-10628.0	--	--	--	--	--	--	--
Cluster-10629.0	K00327 NADPH-ferrihemoprotein reductase [EC:1.6.2.4] | (Kazusa) Lj0g3v0353589.1; - (A)	PREDICTED: NADPH-dependent diflavin oxidoreductase 1 isoform X2 [Cucumis melo]	RecName: Full=NADPH-dependent diflavin oxidoreductase 1 {ECO:0000255|HAMAP-Rule:MF_03178}; EC=1.18.1.- {ECO:0000255|HAMAP-Rule:MF_03178}; AltName: Full=NADPH-dependent FMN and FAD-containing oxidoreductase {ECO:0000255|HAMAP-Rule:MF_03178};	SubName: Full=NADPH-dependent diflavin oxidoreductase 1 isoform X2 {ECO:0000313|RefSeq:XP_016901574.1};	NADP-dependent flavoprotein reductase	GO:0005737,cytoplasm; GO:0005634,nucleus; GO:0010181,FMN binding; GO:0003958,NADPH-hemoprotein reductase activity; GO:0016651,oxidoreductase activity, acting on NAD(P)H; GO:0009793,embryo development ending in seed dormancy	Oxidoreductase NAD-binding domain
Cluster-10630.0	--	--	--	--	--	--	--
Cluster-10630.1	K00099 1-deoxy-D-xylulose-5-phosphate reductoisomerase [EC:1.1.1.267] | (RefSeq) 1-deoxy-D-xylulose 5-phosphate reductoisomerase, chloroplastic (A)	1-deoxy-D-xylulose 5-phosphate reductoisomerase, chloroplastic [Momordica charantia]	RecName: Full=1-deoxy-D-xylulose 5-phosphate reductoisomerase, chloroplastic; Short=1-deoxyxylulose-5-phosphate reductoisomerase; Short=DXP reductoisomerase; EC=1.1.1.267; AltName: Full=2-C-methyl-D-erythritol 4-phosphate synthase; Flags: Precursor;	SubName: Full=Uncharacterized protein {ECO:0000313|EMBL:KGN63580.1};	--	GO:0009570,chloroplast stroma; GO:0030604,1-deoxy-D-xylulose-5-phosphate reductoisomerase activity; GO:0030145,manganese ion binding; GO:0070402,NADPH binding; GO:0051484,isopentenyl diphosphate biosynthetic process, methylerythritol 4-phosphate pathway involved in terpenoid biosynthetic process; GO:0046686,response to cadmium ion	Homoserine dehydrogenase, NAD binding domain
Cluster-10631.0	K00430 peroxidase [EC:1.11.1.7] | (RefSeq) peroxidase 19 (A)	peroxidase 19 [Cucurbita pepo subsp. pepo]	RecName: Full=Peroxidase 19; Short=Atperox P19; EC=1.11.1.7; AltName: Full=ATP51; Flags: Precursor;	RecName: Full=Peroxidase {ECO:0000256|RuleBase:RU362060, ECO:0000256|SAAS:SAAS00709852}; EC=1.11.1.7 {ECO:0000256|RuleBase:RU362060, ECO:0000256|SAAS:SAAS00709852};	--	GO:0005576,extracellular region; GO:0009505,plant-type cell wall; GO:0009506,plasmodesma; GO:0020037,heme binding; GO:0046872,metal ion binding; GO:0004601,peroxidase activity; GO:0042744,hydrogen peroxide catabolic process; GO:0009664,plant-type cell wall organization; GO:0006979,response to oxidative stress	Peroxidase
Cluster-10631.1	K00430 peroxidase [EC:1.11.1.7] | (RefSeq) peroxidase 19 (A)	peroxidase 19 [Cucurbita pepo subsp. pepo]	RecName: Full=Peroxidase 19; Short=Atperox P19; EC=1.11.1.7; AltName: Full=ATP51; Flags: Precursor;	RecName: Full=Peroxidase {ECO:0000256|RuleBase:RU362060, ECO:0000256|SAAS:SAAS00709852}; EC=1.11.1.7 {ECO:0000256|RuleBase:RU362060, ECO:0000256|SAAS:SAAS00709852};	--	GO:0005576,extracellular region; GO:0009505,plant-type cell wall; GO:0009506,plasmodesma; GO:0020037,heme binding; GO:0046872,metal ion binding; GO:0004601,peroxidase activity; GO:0042744,hydrogen peroxide catabolic process; GO:0009664,plant-type cell wall organization; GO:0006979,response to oxidative stress	Peroxidase
Cluster-10631.2	K00430 peroxidase [EC:1.11.1.7] | (RefSeq) peroxidase 19 (A)	peroxidase 19 [Cucurbita pepo subsp. pepo]	RecName: Full=Peroxidase 19; Short=Atperox P19; EC=1.11.1.7; AltName: Full=ATP51; Flags: Precursor;	RecName: Full=Peroxidase {ECO:0000256|RuleBase:RU362060, ECO:0000256|SAAS:SAAS00709852}; EC=1.11.1.7 {ECO:0000256|RuleBase:RU362060, ECO:0000256|SAAS:SAAS00709852};	--	GO:0005576,extracellular region; GO:0009505,plant-type cell wall; GO:0009506,plasmodesma; GO:0020037,heme binding; GO:0046872,metal ion binding; GO:0004601,peroxidase activity; GO:0042744,hydrogen peroxide catabolic process; GO:0009664,plant-type cell wall organization; GO:0006979,response to oxidative stress	Peroxidase
Cluster-10631.3	K00430 peroxidase [EC:1.11.1.7] | (RefSeq) peroxidase 19 (A)	hypothetical protein Csa_1G077120 [Cucumis sativus]	RecName: Full=Peroxidase 19; Short=Atperox P19; EC=1.11.1.7; AltName: Full=ATP51; Flags: Precursor;	RecName: Full=Peroxidase {ECO:0000256|RuleBase:RU362060, ECO:0000256|SAAS:SAAS00709852}; EC=1.11.1.7 {ECO:0000256|RuleBase:RU362060, ECO:0000256|SAAS:SAAS00709852};	--	GO:0005576,extracellular region; GO:0009505,plant-type cell wall; GO:0009506,plasmodesma; GO:0020037,heme binding; GO:0046872,metal ion binding; GO:0004601,peroxidase activity; GO:0042744,hydrogen peroxide catabolic process; GO:0009664,plant-type cell wall organization; GO:0006979,response to oxidative stress	Peroxidase
Cluster-10631.4	K00430 peroxidase [EC:1.11.1.7] | (RefSeq) peroxidase 19 (A)	peroxidase 19 [Cucurbita pepo subsp. pepo]	RecName: Full=Peroxidase 19; Short=Atperox P19; EC=1.11.1.7; AltName: Full=ATP51; Flags: Precursor;	RecName: Full=Peroxidase {ECO:0000256|RuleBase:RU362060, ECO:0000256|SAAS:SAAS00709852}; EC=1.11.1.7 {ECO:0000256|RuleBase:RU362060, ECO:0000256|SAAS:SAAS00709852};	--	GO:0005576,extracellular region; GO:0009505,plant-type cell wall; GO:0009506,plasmodesma; GO:0020037,heme binding; GO:0046872,metal ion binding; GO:0004601,peroxidase activity; GO:0042744,hydrogen peroxide catabolic process; GO:0009664,plant-type cell wall organization; GO:0006979,response to oxidative stress	Peroxidase
Cluster-10631.5	--	--	--	--	--	--	--
Cluster-10631.6	K00430 peroxidase [EC:1.11.1.7] | (RefSeq) peroxidase 19 (A)	hypothetical protein Csa_1G077120 [Cucumis sativus]	RecName: Full=Peroxidase 19; Short=Atperox P19; EC=1.11.1.7; AltName: Full=ATP51; Flags: Precursor;	RecName: Full=Peroxidase {ECO:0000256|RuleBase:RU362060, ECO:0000256|SAAS:SAAS00709852}; EC=1.11.1.7 {ECO:0000256|RuleBase:RU362060, ECO:0000256|SAAS:SAAS00709852};	--	GO:0005576,extracellular region; GO:0009505,plant-type cell wall; GO:0009506,plasmodesma; GO:0020037,heme binding; GO:0046872,metal ion binding; GO:0004601,peroxidase activity; GO:0042744,hydrogen peroxide catabolic process; GO:0009664,plant-type cell wall organization; GO:0006979,response to oxidative stress	Peroxidase
Cluster-10632.0	--	hypothetical protein AALP_AA2G041600 [Arabis alpina]	--	SubName: Full=Uncharacterized protein {ECO:0000313|EMBL:KFK40792.1};	--	GO:0003676,nucleic acid binding; GO:0008270,zinc ion binding	--
Cluster-10633.0	K10896 fanconi anemia group M protein | (RefSeq) dead-box like helicase with PHD domain (A)	DDT domain-containing protein PTM-like [Cucurbita pepo subsp. pepo]	RecName: Full=DDT domain-containing protein PTM {ECO:0000305}; AltName: Full=DDT domain-containing protein 1 {ECO:0000305}; AltName: Full=Membrane-bound transcription factor PTM {ECO:0000305}; AltName: Full=PHD type transcription factor with transmembrane domains {ECO:0000303|PubMed:21934661};	SubName: Full=Uncharacterized protein {ECO:0000313|EMBL:KGN46910.1};	Nucleosome remodeling factor, subunit NURF301/BPTF	GO:0009941,chloroplast envelope; GO:0009707,chloroplast outer membrane; GO:0016021,integral component of membrane; GO:0005634,nucleus; GO:0046872,metal ion binding; GO:0035064,methylated histone binding; GO:0010019,chloroplast-nucleus signaling pathway; GO:0045893,positive regulation of transcription, DNA-templated; GO:0006351,transcription, DNA-templated	WSTF, HB1, Itc1p, MBD9 motif 1
Cluster-10633.1	K10896 fanconi anemia group M protein | (RefSeq) dead-box like helicase with PHD domain (A)	DDT domain-containing protein PTM-like [Cucurbita moschata]	RecName: Full=DDT domain-containing protein PTM {ECO:0000305}; AltName: Full=DDT domain-containing protein 1 {ECO:0000305}; AltName: Full=Membrane-bound transcription factor PTM {ECO:0000305}; AltName: Full=PHD type transcription factor with transmembrane domains {ECO:0000303|PubMed:21934661};	SubName: Full=Uncharacterized protein {ECO:0000313|EMBL:KGN46910.1};	Nucleosome remodeling factor, subunit NURF301/BPTF	GO:0009941,chloroplast envelope; GO:0009707,chloroplast outer membrane; GO:0016021,integral component of membrane; GO:0005634,nucleus; GO:0046872,metal ion binding; GO:0035064,methylated histone binding; GO:0010019,chloroplast-nucleus signaling pathway; GO:0045893,positive regulation of transcription, DNA-templated; GO:0006351,transcription, DNA-templated	WSTF, HB1, Itc1p, MBD9 motif 1
Cluster-10634.0	--	--	--	--	--	--	--
Cluster-10635.0	K10896 fanconi anemia group M protein | (RefSeq) dead-box like helicase with PHD domain (A)	DDT domain-containing protein PTM-like [Momordica charantia]	RecName: Full=DDT domain-containing protein PTM {ECO:0000305}; AltName: Full=DDT domain-containing protein 1 {ECO:0000305}; AltName: Full=Membrane-bound transcription factor PTM {ECO:0000305}; AltName: Full=PHD type transcription factor with transmembrane domains {ECO:0000303|PubMed:21934661};	SubName: Full=DDT domain-containing protein PTM {ECO:0000313|RefSeq:XP_008458645.1};	Nucleosome remodeling factor, subunit NURF301/BPTF	GO:0009941,chloroplast envelope; GO:0009707,chloroplast outer membrane; GO:0016021,integral component of membrane; GO:0005634,nucleus; GO:0046872,metal ion binding; GO:0035064,methylated histone binding; GO:0010019,chloroplast-nucleus signaling pathway; GO:0045893,positive regulation of transcription, DNA-templated; GO:0006351,transcription, DNA-templated	WSTF, HB1, Itc1p, MBD9 motif 1
Cluster-10636.0	K15718 linoleate 9S-lipoxygenase [EC:1.13.11.58] | (RefSeq) LOX9; probable linoleate 9S-lipoxygenase 5-like (A)	probable linoleate 9S-lipoxygenase 5-like [Cucumis sativus]	RecName: Full=Linoleate 9S-lipoxygenase 5; EC=1.13.11.58; AltName: Full=Lipoxygenase 5; Short=AtLOX5;	RecName: Full=Lipoxygenase {ECO:0000256|RuleBase:RU003975}; EC=1.13.11.- {ECO:0000256|RuleBase:RU003975};	--	GO:0009507,chloroplast; GO:1990136,linoleate 9S-lipoxygenase activity; GO:0046872,metal ion binding; GO:0010311,lateral root formation; GO:0034440,lipid oxidation; GO:1900366,negative regulation of defense response to insect; GO:0031408,oxylipin biosynthetic process; GO:0048364,root development	PLAT/LH2 domain
Cluster-10636.1	K15718 linoleate 9S-lipoxygenase [EC:1.13.11.58] | (RefSeq) LOX9; probable linoleate 9S-lipoxygenase 5-like (A)	probable linoleate 9S-lipoxygenase 5-like [Cucumis sativus]	RecName: Full=Linoleate 9S-lipoxygenase 5; EC=1.13.11.58; AltName: Full=Lipoxygenase 5; Short=AtLOX5;	RecName: Full=Lipoxygenase {ECO:0000256|RuleBase:RU003975}; EC=1.13.11.- {ECO:0000256|RuleBase:RU003975};	--	GO:0009507,chloroplast; GO:1990136,linoleate 9S-lipoxygenase activity; GO:0046872,metal ion binding; GO:0010311,lateral root formation; GO:0034440,lipid oxidation; GO:1900366,negative regulation of defense response to insect; GO:0031408,oxylipin biosynthetic process; GO:0048364,root development	PLAT/LH2 domain
Cluster-10636.2	K15718 linoleate 9S-lipoxygenase [EC:1.13.11.58] | (RefSeq) probable linoleate 9S-lipoxygenase 5 (A)	probable linoleate 9S-lipoxygenase 5 [Cucurbita maxima]	RecName: Full=Probable linoleate 9S-lipoxygenase 5; EC=1.13.11.58; AltName: Full=Leaf lipoxygenase;	RecName: Full=Lipoxygenase {ECO:0000256|RuleBase:RU003975}; EC=1.13.11.- {ECO:0000256|RuleBase:RU003975}; Flags: Fragment;	--	GO:0005737,cytoplasm; GO:0046872,metal ion binding; GO:0016702,oxidoreductase activity, acting on single donors with incorporation of molecular oxygen, incorporation of two atoms of oxygen; GO:0031408,oxylipin biosynthetic process	Lipoxygenase
Cluster-10636.4	K15718 linoleate 9S-lipoxygenase [EC:1.13.11.58] | (RefSeq) probable linoleate 9S-lipoxygenase 5 (A)	probable linoleate 9S-lipoxygenase 5 [Cucurbita maxima]	RecName: Full=Probable linoleate 9S-lipoxygenase 5; EC=1.13.11.58; AltName: Full=Leaf lipoxygenase;	RecName: Full=Lipoxygenase {ECO:0000256|RuleBase:RU003975}; EC=1.13.11.- {ECO:0000256|RuleBase:RU003975};	--	GO:0005737,cytoplasm; GO:0046872,metal ion binding; GO:0016702,oxidoreductase activity, acting on single donors with incorporation of molecular oxygen, incorporation of two atoms of oxygen; GO:0031408,oxylipin biosynthetic process	Lipoxygenase
Cluster-10637.0	K10604 E3 ubiquitin-protein ligase MGRN1 [EC:2.3.2.27] | (RefSeq) probable E3 ubiquitin-protein ligase LUL4 (A)	probable E3 ubiquitin-protein ligase LUL4 [Momordica charantia]	RecName: Full=Probable E3 ubiquitin-protein ligase LUL4; EC=2.3.2.27; AltName: Full=Probable RING-type E3 ubiquitin transferase LUL4 {ECO:0000305}; AltName: Full=Protein LOG2-LIKE UBIQUITIN LIGASE 4; AltName: Full=RING finger protein 208;	SubName: Full=Uncharacterized protein {ECO:0000313|EMBL:KGN57026.1};	Predicted E3 ubiquitin ligase	GO:0046872,metal ion binding; GO:0004842,ubiquitin-protein transferase activity	Zinc finger, C3HC4 type (RING finger)
Cluster-10638.0	K10604 E3 ubiquitin-protein ligase MGRN1 [EC:2.3.2.27] | (RefSeq) probable E3 ubiquitin-protein ligase LUL4 (A)	probable E3 ubiquitin-protein ligase LUL4 [Momordica charantia]	RecName: Full=Probable E3 ubiquitin-protein ligase LUL4; EC=2.3.2.27; AltName: Full=Probable RING-type E3 ubiquitin transferase LUL4 {ECO:0000305}; AltName: Full=Protein LOG2-LIKE UBIQUITIN LIGASE 4; AltName: Full=RING finger protein 208;	SubName: Full=Uncharacterized protein {ECO:0000313|EMBL:KGN57026.1};	Predicted E3 ubiquitin ligase	GO:0046872,metal ion binding; GO:0004842,ubiquitin-protein transferase activity	Zinc finger, C3HC4 type (RING finger)
Cluster-10639.0	K17895 GATA-binding protein 3 | (RefSeq) GATA transcription factor 9 (A)	GATA transcription factor 12 [Momordica charantia]	RecName: Full=GATA transcription factor 12 {ECO:0000303|PubMed:15084732};	RecName: Full=GATA transcription factor {ECO:0000256|PIRNR:PIRNR016992};	GATA-4/5/6 transcription factors	GO:0005634,nucleus; GO:0005667,transcription factor complex; GO:0003682,chromatin binding; GO:0003700,DNA-binding transcription factor activity; GO:0000977,RNA polymerase II regulatory region sequence-specific DNA binding; GO:0001085,RNA polymerase II transcription factor binding; GO:0001228,DNA-binding transcription activator activity, RNA polymerase II-specific; GO:0008270,zinc ion binding; GO:…	GATA zinc finger
Cluster-1064.0	K01087 trehalose 6-phosphate phosphatase [EC:3.1.3.12] | (RefSeq) probable trehalose-phosphate phosphatase J (A)	PREDICTED: probable trehalose-phosphate phosphatase J [Cucumis sativus]	RecName: Full=Probable trehalose-phosphate phosphatase J; Short=AtTPPJ; EC=3.1.3.12; AltName: Full=Trehalose 6-phosphate phosphatase;	RecName: Full=Trehalose 6-phosphate phosphatase {ECO:0000256|RuleBase:RU361117}; EC=3.1.3.12 {ECO:0000256|RuleBase:RU361117};	Trehalose-6-phosphate synthase component TPS1 and related subunits	GO:0005730,nucleolus; GO:0005634,nucleus; GO:0004805,trehalose-phosphatase activity; GO:0046686,response to cadmium ion; GO:0005992,trehalose biosynthetic process	--
Cluster-10640.0	--	--	--	--	--	--	--
Cluster-10641.0	K00789 S-adenosylmethionine synthetase [EC:2.5.1.6] | (RefSeq) S-adenosylmethionine synthase 4 (A)	PREDICTED: S-adenosylmethionine synthase 4 [Cucumis melo]	RecName: Full=S-adenosylmethionine synthase 3; Short=AdoMet synthase 3; EC=2.5.1.6 {ECO:0000250|UniProtKB:Q96551}; AltName: Full=Methionine adenosyltransferase 3; Short=MAT 3;	RecName: Full=S-adenosylmethionine synthase {ECO:0000256|RuleBase:RU000541}; EC=2.5.1.6 {ECO:0000256|RuleBase:RU000541};	S-adenosylmethionine synthetase	GO:0005829,cytosol; GO:0005524,ATP binding; GO:0046872,metal ion binding; GO:0004478,methionine adenosyltransferase activity; GO:0006730,one-carbon metabolic process; GO:0006556,S-adenosylmethionine biosynthetic process	S-adenosylmethionine synthetase, N-terminal domain
Cluster-10643.0	--	putative E3 ubiquitin-protein ligase LIN-1 [Momordica charantia]	RecName: Full=Putative E3 ubiquitin-protein ligase LIN; Short=MtLIN {ECO:0000303|PubMed:19776163}; EC=2.3.2.27 {ECO:0000303|PubMed:19776163}; AltName: Full=RING-type E3 ubiquitin transferase {ECO:0000305};	SubName: Full=putative E3 ubiquitin-protein ligase LIN-2 {ECO:0000313|RefSeq:XP_008459082.2};	--	GO:0004842,ubiquitin-protein transferase activity; GO:0009877,nodulation	Mo25-like
Cluster-10644.0	--	--	--	--	--	--	--
Cluster-10645.0	K19329 WW domain-containing oxidoreductase | (RefSeq) short-chain dehydrogenase TIC 32, chloroplastic (A)	short-chain dehydrogenase TIC 32, chloroplastic-like [Momordica charantia]	RecName: Full=Short-chain dehydrogenase TIC 32, chloroplastic; EC=1.1.1.-; AltName: Full=Translocon at the inner envelope membrane of chloroplasts 32; Short=AtTIC32;	SubName: Full=Short-chain dehydrogenase {ECO:0000313|EMBL:KGN53338.1};	Dehydrogenases with different specificities (related to short-chain alcohol dehydrogenases)	GO:0009507,chloroplast; GO:0009941,chloroplast envelope; GO:0009706,chloroplast inner membrane; GO:0005886,plasma membrane; GO:0016491,oxidoreductase activity; GO:0015031,protein transport	--
Cluster-10646.0	--	--	--	--	--	--	--
Cluster-10647.0	K13459 disease resistance protein RPS2 | (RefSeq) probable disease resistance protein At1g61180 (A)	hypothetical protein Csa_2G433370 [Cucumis sativus]	--	SubName: Full=Uncharacterized protein {ECO:0000313|EMBL:KGN63371.1};	--	GO:0043531,ADP binding; GO:0006952,defense response	--
Cluster-10648.0	K19513 protein CLEC16A | (RefSeq) LOW QUALITY PROTEIN: uncharacterized protein LOC111798511 (A)	LOW QUALITY PROTEIN: uncharacterized protein LOC111798511 [Cucurbita pepo subsp. pepo]	RecName: Full=Protein TRANSPARENT TESTA 9 {ECO:0000303|PubMed:8528278}; AltName: Full=Protein GREEN FLUORESCENT SEED 9 {ECO:0000303|PubMed:25116949};	SubName: Full=uncharacterized protein LOC103492441 isoform X3 {ECO:0000313|RefSeq:XP_008451054.1};	--	GO:0019898,extrinsic component of membrane; GO:0005794,Golgi apparatus; GO:0009718,anthocyanin-containing compound biosynthetic process; GO:0001708,cell fate specification; GO:1903415,flavonoid transport from endoplasmic reticulum to plant-type vacuole; GO:0044090,positive regulation of vacuole organization; GO:0016192,vesicle-mediated transport	--
Cluster-10649.0	--	uncharacterized protein LOC111496323 isoform X2 [Cucurbita maxima]	--	SubName: Full=uncharacterized protein LOC103488310 isoform X2 {ECO:0000313|RefSeq:XP_008445215.1, ECO:0000313|RefSeq:XP_008445216.1};	--	--	Protein of unknown function (DUF4050)
Cluster-1065.0	K08202 MFS transporter, OCT family, solute carrier family 22 (organic cation transporter), member 4/5 | (RefSeq) organic cation/carnitine transporter 4-like (A)	PREDICTED: organic cation/carnitine transporter 4-like [Cucumis sativus]	RecName: Full=Organic cation/carnitine transporter 4; Short=AtOCT4;	SubName: Full=Uncharacterized protein {ECO:0000313|EMBL:KGN57947.1};	Synaptic vesicle transporter SVOP and related transporters (major facilitator superfamily)	GO:0009535,chloroplast thylakoid membrane; GO:0016021,integral component of membrane; GO:0009705,plant-type vacuole membrane; GO:0005524,ATP binding; GO:0008514,organic anion transmembrane transporter activity; GO:0042631,cellular response to water deprivation	Major Facilitator Superfamily
Cluster-10650.0	K07198 5'-AMP-activated protein kinase, catalytic alpha subunit [EC:2.7.11.11] | (RefSeq) SNF1-related protein kinase catalytic subunit alpha KIN10-like isoform X1 (A)	SNF1-related protein kinase catalytic subunit alpha KIN10-like isoform X1 [Cucurbita maxima]	RecName: Full=SNF1-related protein kinase catalytic subunit alpha KIN10; Short=AKIN10; EC=2.7.11.1; AltName: Full=AKIN alpha-2; Short=AKINalpha2;	RecName: Full=Non-specific serine/threonine protein kinase {ECO:0000256|SAAS:SAAS00804148}; EC=2.7.11.1 {ECO:0000256|SAAS:SAAS00804148};	Serine/threonine protein kinase	GO:0005737,cytoplasm; GO:0005524,ATP binding; GO:0004674,protein serine/threonine kinase activity; GO:0009738,abscisic acid-activated signaling pathway; GO:0005975,carbohydrate metabolic process; GO:0009594,detection of nutrient; GO:0003006,developmental process involved in reproduction; GO:0006633,fatty acid biosynthetic process; GO:0035556,intracellular signal transduction; GO:0010150,leaf sene…	Ubiquitin associated domain (UBA)
Cluster-10651.0	K19891 glucan endo-1,3-beta-glucosidase 1/2/3 [EC:3.2.1.39] | (RefSeq) hypothetical protein (A)	glucan endo-1,3-beta-glucosidase-like [Momordica charantia]	RecName: Full=Lichenase; EC=3.2.1.73; AltName: Full=Endo-beta-1,3-1,4 glucanase; Flags: Precursor;	SubName: Full=3-glucanase family protein {ECO:0000313|EMBL:EEE84596.2};	--	GO:0042972,licheninase activity; GO:0005975,carbohydrate metabolic process	Glycosyl hydrolases family 17
Cluster-10651.1	K19891 glucan endo-1,3-beta-glucosidase 1/2/3 [EC:3.2.1.39] | (RefSeq) hypothetical protein (A)	PREDICTED: glucan endo-1,3-beta-glucosidase-like [Cucumis sativus]	RecName: Full=Lichenase; EC=3.2.1.73; AltName: Full=Endo-beta-1,3-1,4 glucanase; Flags: Precursor;	SubName: Full=3-glucanase family protein {ECO:0000313|EMBL:EEE84596.2};	--	GO:0042972,licheninase activity; GO:0005975,carbohydrate metabolic process	Glycosyl hydrolases family 17
Cluster-10651.2	K19891 glucan endo-1,3-beta-glucosidase 1/2/3 [EC:3.2.1.39] | (RefSeq) hypothetical protein (A)	PREDICTED: glucan endo-1,3-beta-glucosidase-like [Cucumis sativus]	RecName: Full=Glucan endo-1,3-beta-glucosidase, basic vacuolar isoform; EC=3.2.1.39; AltName: Full=(1->3)-beta-glucan endohydrolase; Short=(1->3)-beta-glucanase; AltName: Full=Beta-1,3-endoglucanase; Contains: RecName: Full=Glucan endo-1,3-beta-glucosidase minor form 3; Contains: RecName: Full=Glucan endo-1,3-beta-glucosidase minor form 2; Contains: RecName: Full=Glucan endo-1,3-beta-glucosidase …	SubName: Full=glucan endo-1,3-beta-glucosidase-like {ECO:0000313|RefSeq:XP_018825513.1};	--	GO:0005773,vacuole; GO:0042973,glucan endo-1,3-beta-D-glucosidase activity; GO:0005975,carbohydrate metabolic process; GO:0006952,defense response	Glycosyl hydrolases family 17
Cluster-10651.3	K19891 glucan endo-1,3-beta-glucosidase 1/2/3 [EC:3.2.1.39] | (RefSeq) glucan endo-1,3-beta-glucosidase 3-like (A)	glucan endo-1,3-beta-glucosidase-like isoform X1 [Momordica charantia]	RecName: Full=Glucan endo-1,3-beta-glucosidase, acidic isoform GL153; EC=3.2.1.39; AltName: Full=(1->3)-beta-glucan endohydrolase; Short=(1->3)-beta-glucanase; AltName: Full=Beta-1,3-endoglucanase; Flags: Precursor;	SubName: Full=glucan endo-1,3-beta-glucosidase-like {ECO:0000313|RefSeq:XP_016900880.1};	--	GO:0005615,extracellular space; GO:0042973,glucan endo-1,3-beta-D-glucosidase activity; GO:0005975,carbohydrate metabolic process; GO:0006952,defense response	Glycosyl hydrolases family 17
Cluster-10652.0	--	--	--	--	--	--	--
Cluster-10653.0	K04077 chaperonin GroEL | (RefSeq) chaperonin 60 subunit beta 4, chloroplastic-like (A)	chaperonin 60 subunit beta 4, chloroplastic-like [Cucurbita maxima]	RecName: Full=Chaperonin 60 subunit beta 4, chloroplastic; Short=CPN-60 beta 4; Flags: Precursor;	SubName: Full=Uncharacterized protein {ECO:0000313|EMBL:KGN52011.1};	Mitochondrial chaperonin, Cpn60/Hsp60p	GO:0009507,chloroplast; GO:0009941,chloroplast envelope; GO:0009570,chloroplast stroma; GO:0005829,cytosol; GO:0005524,ATP binding; GO:0044183,protein binding involved in protein folding; GO:0051082,unfolded protein binding; GO:0006458,'de novo' protein folding; GO:0061077,chaperone-mediated protein folding; GO:0006457,protein folding; GO:0042026,protein refolding	TCP-1/cpn60 chaperonin family
Cluster-10654.0	K20299 vacuolar protein sorting-associated protein 53 | (RefSeq) uncharacterized protein LOC108995769 (A)	hypothetical protein L484_020789 [Morus notabilis]	--	SubName: Full=Uncharacterized protein {ECO:0000313|EMBL:EXC11734.1};	--	--	--
Cluster-10655.0	K14794 ribosomal RNA-processing protein 12 | (RefSeq) hypothetical protein (A)	protein NUCLEAR FUSION DEFECTIVE 4 [Cucurbita moschata]	RecName: Full=Protein NUCLEAR FUSION DEFECTIVE 4 {ECO:0000303|PubMed:16698901};	SubName: Full=Uncharacterized protein {ECO:0000313|EMBL:KGN52923.1};	--	GO:0016021,integral component of membrane; GO:0000741,karyogamy; GO:0010197,polar nucleus fusion; GO:0009651,response to salt stress	Major Facilitator Superfamily
Cluster-10656.0	--	--	--	--	--	--	--
Cluster-10657.0	--	PREDICTED: uncharacterized protein LOC101216535 [Cucumis sativus]	--	SubName: Full=Uncharacterized protein {ECO:0000313|EMBL:KGN56612.1};	--	GO:0016491,oxidoreductase activity	Nitroreductase family
Cluster-10658.0	K14484 auxin-responsive protein IAA | (RefSeq) auxin-responsive protein IAA26-like (A)	PREDICTED: auxin-responsive protein IAA26-like [Cucumis melo]	RecName: Full=Auxin-responsive protein IAA26; AltName: Full=Indoleacetic acid-induced protein 26; AltName: Full=Phytochrome-associated protein 1;	RecName: Full=Auxin-responsive protein {ECO:0000256|RuleBase:RU004549};	--	GO:0005634,nucleus; GO:0003700,DNA-binding transcription factor activity; GO:0009734,auxin-activated signaling pathway; GO:0009733,response to auxin; GO:0006351,transcription, DNA-templated	AUX/IAA family
Cluster-10659.0	K05757 actin related protein 2/3 complex, subunit 1A/1B | (RefSeq) actin-related protein 2/3 complex subunit 1A-like (A)	PREDICTED: actin-related protein 2/3 complex subunit 1A-like [Cucumis melo]	RecName: Full=Actin-related protein 2/3 complex subunit 1A; AltName: Full=Actin-related protein C1; AltName: Full=Actin-related protein C1A; AltName: Full=Arp2/3 complex 41 kDa subunit; AltName: Full=p41-ARC;	RecName: Full=Actin-related protein 2/3 complex subunit {ECO:0000256|PIRNR:PIRNR038093};	Actin-related protein Arp2/3 complex, subunit ARPC1/p41-ARC	GO:0005885,Arp2/3 protein complex; GO:0005737,cytoplasm; GO:0005634,nucleus; GO:0051015,actin filament binding; GO:0007015,actin filament organization; GO:0034314,Arp2/3 complex-mediated actin nucleation	BNR repeat-like domain
Cluster-1066.0	--	--	--	--	--	--	--
Cluster-10660.0	K17964 leucine-rich PPR motif-containing protein, mitochondrial | (RefSeq) pentatricopeptide repeat-containing protein At3g18110, chloroplastic-like (A)	COBRA-like protein 2 [Momordica charantia]	RecName: Full=COBRA-like protein 3; AltName: Full=Protein BRITTLE CULM1-like 4; Flags: Precursor;	RecName: Full=COBRA-like protein {ECO:0000256|PIRNR:PIRNR038122};	--	GO:0031225,anchored component of membrane; GO:0016021,integral component of membrane; GO:0005886,plasma membrane; GO:0016049,cell growth; GO:0010215,cellulose microfibril organization	COBRA-like protein
Cluster-10661.0	K16297 serine carboxypeptidase-like clade II [EC:3.4.16.-] | (RefSeq) serine carboxypeptidase II-2 (A)	serine carboxypeptidase II-2 [Cucurbita moschata]	RecName: Full=Serine carboxypeptidase II-2; EC=3.4.16.6; AltName: Full=CP-MII.2; Contains: RecName: Full=Serine carboxypeptidase II-2 chain A; Contains: RecName: Full=Serine carboxypeptidase II-2 chain B; Flags: Precursor; Fragment;	RecName: Full=Carboxypeptidase {ECO:0000256|RuleBase:RU361156}; EC=3.4.16.- {ECO:0000256|RuleBase:RU361156};	Serine carboxypeptidases (lysosomal cathepsin A)	GO:0005773,vacuole; GO:0004185,serine-type carboxypeptidase activity	Serine carboxypeptidase
Cluster-10662.0	K01881 prolyl-tRNA synthetase [EC:6.1.1.15] | (RefSeq) proline--tRNA ligase, chloroplastic/mitochondrial (A)	hypothetical protein POPTR_004G078900v3 [Populus trichocarpa]	RecName: Full=Proline--tRNA ligase, chloroplastic/mitochondrial {ECO:0000305}; EC=6.1.1.15 {ECO:0000305}; AltName: Full=Prolyl-tRNA Synthetase 1 {ECO:0000305}; Short=PRORS1 {ECO:0000305}; AltName: Full=Prolyl-tRNA synthetase {ECO:0000305}; Short=ProRS {ECO:0000305}; AltName: Full=Protein OVULE ABORTION 6 {ECO:0000303|PubMed:16297076}; Flags: Precursor;	SubName: Full=Uncharacterized protein {ECO:0000313|EMBL:ONI06716.1};	Prolyl-tRNA synthetase	GO:0017101,aminoacyl-tRNA synthetase multienzyme complex; GO:0009507,chloroplast; GO:0009570,chloroplast stroma; GO:0005739,mitochondrion; GO:0005524,ATP binding; GO:0004827,proline-tRNA ligase activity; GO:0009553,embryo sac development; GO:0048481,plant ovule development; GO:0006433,prolyl-tRNA aminoacylation; GO:0010109,regulation of photosynthesis; GO:0048316,seed development	Anticodon binding domain
Cluster-10663.0	K05765 cofilin | (RefSeq) uncharacterized LOC101301142 (A)	PREDICTED: transcription factor bHLH113 [Cucumis melo]	RecName: Full=Transcription factor bHLH113; AltName: Full=Basic helix-loop-helix protein 113; Short=AtbHLH113; Short=bHLH 113; AltName: Full=Transcription factor EN 61; AltName: Full=bHLH transcription factor bHLH113;	SubName: Full=transcription factor bHLH113 {ECO:0000313|RefSeq:XP_008455002.1};	--	GO:0005634,nucleus; GO:0001046,core promoter sequence-specific DNA binding; GO:0003700,DNA-binding transcription factor activity; GO:0046983,protein dimerization activity; GO:0001228,DNA-binding transcription activator activity, RNA polymerase II-specific; GO:0006355,regulation of transcription, DNA-templated; GO:0006366,transcription by RNA polymerase II	--
Cluster-10664.0	--	PREDICTED: pathogen-related protein [Cucumis sativus]	RecName: Full=Pathogen-related protein;	SubName: Full=Uncharacterized protein {ECO:0000313|EMBL:KGN47479.1};	--	GO:0006952,defense response; GO:0009607,response to biotic stimulus	SnoaL-like polyketide cyclase
Cluster-10665.0	K04354 serine/threonine-protein phosphatase 2A regulatory subunit B | (RefSeq) serine/threonine protein phosphatase 2A 55 kDa regulatory subunit B beta isoform-like (A)	serine/threonine protein phosphatase 2A 55 kDa regulatory subunit B beta isoform-like [Momordica charantia]	RecName: Full=Serine/threonine protein phosphatase 2A 55 kDa regulatory subunit B beta isoform; Short=PP2A, subunit B, beta isoform;	RecName: Full=Serine/threonine-protein phosphatase 2A 55 kDa regulatory subunit B {ECO:0000256|RuleBase:RU331113};	Serine/threonine protein phosphatase 2A, regulatory subunit	GO:0005829,cytosol; GO:0000159,protein phosphatase type 2A complex; GO:0019888,protein phosphatase regulator activity; GO:0032502,developmental process; GO:0000278,mitotic cell cycle; GO:0070262,peptidyl-serine dephosphorylation	--
Cluster-10666.0	K13146 integrator complex subunit 9 | (RefSeq) integrator complex subunit 9 homolog isoform X1 (A)	uncharacterized protein LOC111444811 isoform X4 [Cucurbita moschata]	--	SubName: Full=Uncharacterized protein {ECO:0000313|EMBL:CBI17721.3};	--	GO:0032039,integrator complex; GO:0016180,snRNA processing	--
Cluster-10667.0	K00134 glyceraldehyde 3-phosphate dehydrogenase [EC:1.2.1.12] | (RefSeq) serine/threonine-protein phosphatase 7 long form homolog (A)	PREDICTED: serine/threonine-protein phosphatase 7 long form homolog [Cucumis sativus]	RecName: Full=Serine/threonine-protein phosphatase 7 long form homolog; EC=3.1.3.16; AltName: Full=Protein MAIN-LIKE 3 {ECO:0000303|PubMed:24635680};	SubName: Full=serine/threonine-protein phosphatase 7 long form homolog {ECO:0000313|RefSeq:XP_008460604.1, ECO:0000313|RefSeq:XP_008460605.1, ECO:0000313|RefSeq:XP_008460606.1};	--	GO:0005634,nucleus; GO:0046872,metal ion binding; GO:0004721,phosphoprotein phosphatase activity	Plant mobile domain
Cluster-10668.0	--	--	--	--	--	--	--
Cluster-10669.0	K06228 fused [EC:2.7.11.1] | (RefSeq) serine/threonine-protein kinase TIO (A)	PREDICTED: serine/threonine-protein kinase TIO [Cucumis melo]	RecName: Full=Serine/threonine-protein kinase TIO; EC=2.7.11.1; AltName: Full=Fused homolog; Short=AtFUSED; AltName: Full=Protein TWO-IN-ONE; Short=AtTIO;	SubName: Full=serine/threonine-protein kinase TIO {ECO:0000313|RefSeq:XP_008467295.1};	--	GO:0005856,cytoskeleton; GO:0009524,phragmoplast; GO:0005524,ATP binding; GO:0019894,kinesin binding; GO:0004674,protein serine/threonine kinase activity; GO:0000911,cytokinesis by cell plate formation; GO:0009558,embryo sac cellularization; GO:0007112,male meiosis cytokinesis	--
[truncated: 108,084 more rows]
