# Supplementary material for: Sequencing, assembly, annotation, and gene expression: novel insights into browning-resistant Luffa cylindrica
Source: PeerJ. 2020 Aug 10;8:e9661. doi: 10.7717/peerj.9661 (PMC7425639; doi:10.7717/peerj.9661)
Supplement: Supplemental Information 2 [file peerj-08-9661-s002.xls]

## Sheet: All DEGs identified
Supplementary Table 2: DEGs identified between two Luffa cultivars.
ID	2D-2_FPKM	35D-7_FPKM	2D-2_count	35D-7_count	log2FoldChange	p-value	padj	KEGG	NR	Swissprot	Tremble	KOG	GO	Pfam
Cluster-21832.18982	296.23	0	10336	0	-16.1487	1.90263e-28	1.28487e-23	K02925 large subunit ribosomal protein L3e | (RefSeq) 60S ribosomal protein L3 (A)	PREDICTED: 60S ribosomal protein L3 [Cucumis melo]	RecName: Full=60S ribosomal protein L3;	SubName: Full=60S ribosomal protein L3 {ECO:0000313|RefSeq:XP_008463090.1};	60S ribosomal protein L3 and related proteins	GO:0022625,cytosolic large ribosomal subunit; GO:0003723,RNA binding; GO:0003735,structural constituent of ribosome; GO:0000027,ribosomal large subunit assembly; GO:0006412,translation	Ribosomal protein L3
Cluster-21832.19688	0	288.32	0	6165	15.8045	2.06394e-27	5.96917e-23	K10523 speckle-type POZ protein | (RefSeq) speckle-type POZ protein-like A (A)	PREDICTED: uncharacterized protein LOC103494460 isoform X1 [Cucumis melo]	RecName: Full=MATH domain and coiled-coil domain-containing protein At3g58370; AltName: Full=RTM3-like protein At3g58370;	SubName: Full=uncharacterized protein LOC103494460 isoform X1 {ECO:0000313|RefSeq:XP_008453868.1};	Speckle-type POZ protein SPOP and related proteins with TRAF, MATH and BTB/POZ domains	--	MATH domain
Cluster-21832.31997	0	199.67	0	5913.18	15.7443	3.12759e-27	5.96917e-23	K02925 large subunit ribosomal protein L3e | (RefSeq) 60S ribosomal protein L3 (A)	60S ribosomal protein L3 [Cucurbita moschata]	RecName: Full=60S ribosomal protein L3;	SubName: Full=Uncharacterized protein {ECO:0000313|EMBL:KGN45859.1};	60S ribosomal protein L3 and related proteins	GO:0022625,cytosolic large ribosomal subunit; GO:0003723,RNA binding; GO:0003735,structural constituent of ribosome; GO:0000027,ribosomal large subunit assembly; GO:0006412,translation	Ribosomal protein L3
Cluster-21832.21448	54.15	0	7712.78	0	-15.7263	3.53566e-27	5.96917e-23	--	PREDICTED: uncharacterized protein LOC103482798 [Cucumis melo]	RecName: Full=Probable WRKY transcription factor 19; AltName: Full=WRKY DNA-binding protein 19;	SubName: Full=uncharacterized protein LOC103482798 {ECO:0000313|RefSeq:XP_008437353.1, ECO:0000313|RefSeq:XP_008437354.1, ECO:0000313|RefSeq:XP_008437355.1};	--	GO:0009941,chloroplast envelope; GO:0005634,nucleus; GO:0043531,ADP binding; GO:0005524,ATP binding; GO:0003700,DNA-binding transcription factor activity; GO:0004674,protein serine/threonine kinase activity; GO:0043565,sequence-specific DNA binding; GO:0006952,defense response; GO:0006351,transcription, DNA-templated	--
Cluster-21832.16471	0	219.97	0	5631	15.6738	5.09246e-27	6.87797e-23	K20069 adaptin ear-binding coat-associated protein 1/2 | (RefSeq) uncharacterized protein LOC111777291 (A)	uncharacterized protein LOC111018124 [Momordica charantia]	RecName: Full=2-phytyl-1,4-beta-naphthoquinone methyltransferase, chloroplastic {ECO:0000255|HAMAP-Rule:MF_03192}; EC=2.1.1.329 {ECO:0000255|HAMAP-Rule:MF_03192}; AltName: Full=Demethylphylloquinone methyltransferase {ECO:0000255|HAMAP-Rule:MF_03192}; AltName: Full=Menaquinone biosynthesis methyltransferase ubiE-like protein {ECO:0000255|HAMAP-Rule:MF_03192}; Flags: Precursor;	SubName: Full=Uncharacterized protein {ECO:0000313|EMBL:KGN47274.1};	Ubiquinone biosynthesis methyltransferase COQ5	GO:0009507,chloroplast; GO:0052624,2-phytyl-1,4-naphthoquinone methyltransferase activity; GO:0042372,phylloquinone biosynthetic process	Putative S-adenosyl-L-methionine-dependent methyltransferase
Cluster-21832.17553	0	217.34	0	5520.22	15.6451	6.21582e-27	6.99601e-23	K20769 fatty acid omega-hydroxylase [EC:1.14.-.-] | (RefSeq) cytochrome P450 94A2-like (A)	RecName: Full=Glu S.griseus protease inhibitor; AltName: Full=BGIA AAB19651.1 BGIA=acidic amino acid-specific endopeptidase inhibitor [Momordica charantia L.=bitter gourd, Peptide, 68 aa]	RecName: Full=Glu S.griseus protease inhibitor; AltName: Full=BGIA;	SubName: Full=Uncharacterized protein {ECO:0000313|EMBL:EMJ02675.1};	--	GO:0004867,serine-type endopeptidase inhibitor activity; GO:0009611,response to wounding	Potato inhibitor I family
Cluster-21832.23121	0	41.63	0	5106.71	15.5329	1.35127e-26	1.30361e-22	--	PREDICTED: uncharacterized protein LOC103482798 [Cucumis melo]	RecName: Full=Probable WRKY transcription factor 19; AltName: Full=WRKY DNA-binding protein 19;	SubName: Full=uncharacterized protein LOC103482798 {ECO:0000313|RefSeq:XP_008437353.1, ECO:0000313|RefSeq:XP_008437354.1, ECO:0000313|RefSeq:XP_008437355.1};	--	GO:0009941,chloroplast envelope; GO:0005634,nucleus; GO:0043531,ADP binding; GO:0005524,ATP binding; GO:0003700,DNA-binding transcription factor activity; GO:0004674,protein serine/threonine kinase activity; GO:0043565,sequence-specific DNA binding; GO:0006952,defense response; GO:0006351,transcription, DNA-templated	--
Cluster-21832.20402	0	85.66	0	4983.37	15.4974	1.7253e-26	1.45639e-22	K08776 puromycin-sensitive aminopeptidase [EC:3.4.11.-] | (RefSeq) aminopeptidase M1 (A)	PREDICTED: aminopeptidase M1 [Cucumis melo]	RecName: Full=Aminopeptidase M1; EC=3.4.11.2; AltName: Full=Alpha-aminoacylpeptide hydrolase;	RecName: Full=Aminopeptidase {ECO:0000256|RuleBase:RU364040}; EC=3.4.11.- {ECO:0000256|RuleBase:RU364040};	Puromycin-sensitive aminopeptidase and related aminopeptidases	GO:0005829,cytosol; GO:0005783,endoplasmic reticulum; GO:0031090,organelle membrane; GO:0005886,plasma membrane; GO:0004177,aminopeptidase activity; GO:0070006,metalloaminopeptidase activity; GO:0010013,N-1-naphthylphthalamic acid binding; GO:0042277,peptide binding; GO:0008270,zinc ion binding; GO:0009926,auxin polar transport; GO:0043171,peptide catabolic process	ERAP1-like C-terminal domain
Cluster-21832.20918	783.18	0	5633	0	-15.273	8.1246e-26	6.09625e-22	K13199 plasminogen activator inhibitor 1 RNA-binding protein | (RefSeq) nuclear RNA-binding-like protein (A)	subtilisin-like protease SBT3.7 [Cucurbita pepo subsp. pepo]	RecName: Full=Subtilisin-like protease SBT3.7 {ECO:0000303|PubMed:16193095}; EC=3.4.21.- {ECO:0000255|PROSITE-ProRule:PRU10082}; AltName: Full=Subtilase subfamily 3 member 7 {ECO:0000303|PubMed:16193095}; Short=AtSBT3.7 {ECO:0000303|PubMed:16193095}; Flags: Precursor;	SubName: Full=Subtilase family protein {ECO:0000313|EMBL:EEE98275.1};	--	GO:0005576,extracellular region; GO:0004252,serine-type endopeptidase activity	Fibronectin type-III domain
Cluster-21832.45692	0	66.03	0	3806.93	15.1091	2.53047e-25	1.70885e-21	K00939 adenylate kinase [EC:2.7.4.3] | (RefSeq) adenylate kinase 5, chloroplastic isoform X1 (A)	adenylate kinase 5, chloroplastic isoform X3 [Momordica charantia]	RecName: Full=Adenylate kinase 5, chloroplastic; EC=2.7.4.3; AltName: Full=ATP-AMP transphosphorylase 5; AltName: Full=ATP:AMP phosphotransferase; AltName: Full=Adenylate monophosphate kinase 5; Short=AMK5; Flags: Precursor;	SubName: Full=adenylate kinase 5, chloroplastic {ECO:0000313|RefSeq:XP_008456801.1};	Adenylate kinase	GO:0009507,chloroplast; GO:0009941,chloroplast envelope; GO:0009534,chloroplast thylakoid; GO:0009535,chloroplast thylakoid membrane; GO:0004017,adenylate kinase activity; GO:0005524,ATP binding	Domain of unknown function (DUF1995)
Cluster-6864.0	62.2	0	4154.51	0	-14.8339	1.68538e-24	1.03469e-20	K00939 adenylate kinase [EC:2.7.4.3] | (RefSeq) adenylate kinase 5, chloroplastic isoform X1 (A)	adenylate kinase 5, chloroplastic isoform X3 [Momordica charantia]	RecName: Full=Adenylate kinase 5, chloroplastic; EC=2.7.4.3; AltName: Full=ATP-AMP transphosphorylase 5; AltName: Full=ATP:AMP phosphotransferase; AltName: Full=Adenylate monophosphate kinase 5; Short=AMK5; Flags: Precursor;	SubName: Full=adenylate kinase 5, chloroplastic {ECO:0000313|RefSeq:XP_008456801.1};	Adenylate kinase	GO:0009507,chloroplast; GO:0009941,chloroplast envelope; GO:0009534,chloroplast thylakoid; GO:0009535,chloroplast thylakoid membrane; GO:0004017,adenylate kinase activity; GO:0005524,ATP binding	Domain of unknown function (DUF1995)
Cluster-21832.27579	0	117.98	0	3008.4	14.7692	2.6451e-24	1.48567e-20	--	transcription factor bHLH118-like [Cucurbita pepo subsp. pepo]	RecName: Full=Transcription factor bHLH120; AltName: Full=Basic helix-loop-helix protein 120; Short=AtbHLH120; Short=bHLH 120; AltName: Full=Transcription factor EN 4; AltName: Full=bHLH transcription factor bHLH120;	SubName: Full=BHLH transcription factor {ECO:0000313|EMBL:AIT72026.1};	--	GO:0090575,RNA polymerase II transcription factor complex; GO:0003700,DNA-binding transcription factor activity; GO:0046983,protein dimerization activity; GO:0000977,RNA polymerase II regulatory region sequence-specific DNA binding; GO:0006357,regulation of transcription by RNA polymerase II; GO:0006355,regulation of transcription, DNA-templated; GO:0006351,transcription, DNA-templated	Mediator of RNA pol II transcription subunit 19
Cluster-21832.22541	0	83.43	0	2983.67	14.7577	2.85997e-24	1.48567e-20	K02983 small subunit ribosomal protein S30e | (RefSeq) hypothetical protein (A)	40S ribosomal protein S30-like [Cucumis sativus]	RecName: Full=40S ribosomal protein S30;	RecName: Full=40S ribosomal protein S30 {ECO:0000256|RuleBase:RU364011};	Ubiquitin-like/40S ribosomal S30 protein fusion	GO:0022627,cytosolic small ribosomal subunit; GO:0005730,nucleolus; GO:0003735,structural constituent of ribosome; GO:0006412,translation	Ribosomal protein S30
Cluster-21832.17732	139.81	0	3871.75	0	-14.7322	3.39952e-24	1.63981e-20	K13070 momilactone-A synthase [EC:1.1.1.295] | (RefSeq) momilactone A synthase (A)	secoisolariciresinol dehydrogenase-like [Cucurbita pepo subsp. pepo]	RecName: Full=Secoisolariciresinol dehydrogenase; EC=1.1.1.331; Flags: Fragment;	SubName: Full=Uncharacterized protein {ECO:0000313|EMBL:KGN59172.1};	Reductases with broad range of substrate specificities	GO:0016491,oxidoreductase activity	NAD dependent epimerase/dehydratase family
Cluster-21832.22931	151.64	0	3819.43	0	-14.7123	3.89807e-24	1.75494e-20	K08829 male germ cell-associated kinase [EC:2.7.11.22] | (RefSeq) cyclin-dependent kinase F-4-like (A)	PREDICTED: cyclin-dependent kinase F-4-like isoform X1 [Cucumis melo]	RecName: Full=Cyclin-dependent kinase F-4; Short=CDKF;4; EC=2.7.11.22; EC=2.7.11.23; AltName: Full=Serine/threonine-protein kinase MHK-like protein 2;	SubName: Full=cyclin-dependent kinase F-4-like isoform X1 {ECO:0000313|RefSeq:XP_008448596.1};	MAPK related serine/threonine protein kinase	GO:0005737,cytoplasm; GO:0005634,nucleus; GO:0005524,ATP binding; GO:0004693,cyclin-dependent protein serine/threonine kinase activity; GO:0004674,protein serine/threonine kinase activity; GO:0008353,RNA polymerase II CTD heptapeptide repeat kinase activity; GO:0035556,intracellular signal transduction; GO:0010468,regulation of gene expression	--
Cluster-21832.22542	138.83	0.04	5535.78	1.32	-11.8857	6.32292e-24	2.66871e-20	K02983 small subunit ribosomal protein S30e | (RefSeq) hypothetical protein (A)	40S ribosomal protein S30-like [Cucumis sativus]	RecName: Full=40S ribosomal protein S30;	RecName: Full=40S ribosomal protein S30 {ECO:0000256|RuleBase:RU364011};	Ubiquitin-like/40S ribosomal S30 protein fusion	GO:0022627,cytosolic small ribosomal subunit; GO:0005730,nucleolus; GO:0003735,structural constituent of ribosome; GO:0006412,translation	Ribosomal protein S30
Cluster-21832.1839	68.76	0	3444.81	0	-14.5636	1.08916e-23	4.32661e-20	K14309 nuclear pore complex protein Nup93 | (RefSeq) nuclear pore complex protein NUP93A-like (A)	nuclear pore complex protein NUP93A-like [Momordica charantia]	RecName: Full=Nuclear pore complex protein NUP93A {ECO:0000303|PubMed:21189294}; AltName: Full=Nucleoporin 93A;	RecName: Full=Nuclear pore protein {ECO:0000256|RuleBase:RU364035};	Cullins	GO:0005635,nuclear envelope; GO:0005643,nuclear pore; GO:0005730,nucleolus; GO:0009506,plasmodesma; GO:0017056,structural constituent of nuclear pore; GO:0051292,nuclear pore complex assembly; GO:0016973,poly(A)+ mRNA export from nucleus; GO:0006606,protein import into nucleus	Tetratricopeptide repeat
Cluster-21832.16295	150.31	0	3115.05	0	-14.4183	2.96416e-23	1.11207e-19	K14753 guanine nucleotide-binding protein subunit beta-2-like 1 protein | (RefSeq) guanine nucleotide-binding protein subunit beta-like protein (A)	PREDICTED: guanine nucleotide-binding protein subunit beta-like protein [Cucumis melo]	RecName: Full=Guanine nucleotide-binding protein subunit beta-like protein;	SubName: Full=guanine nucleotide-binding protein subunit beta-like protein {ECO:0000313|RefSeq:XP_008453452.1};	G protein beta subunit-like protein	GO:0005840,ribosome	PQQ-like domain
Cluster-21832.27666	0	25.42	0	2211.91	14.3258	5.64424e-23	2.00611e-19	K01535 H+-transporting ATPase [EC:7.1.2.1] | (RefSeq) ATPase 11, plasma membrane-type-like (A)	ATPase 11, plasma membrane-type-like [Cucurbita pepo subsp. pepo]	RecName: Full=ATPase 11, plasma membrane-type; EC=3.6.3.6; AltName: Full=Proton pump 11;	RecName: Full=Plasma membrane ATPase {ECO:0000256|RuleBase:RU362083}; EC=3.6.3.6 {ECO:0000256|RuleBase:RU362083};	Plasma membrane H+-transporting ATPase	GO:0016021,integral component of membrane; GO:0016020,membrane; GO:0005886,plasma membrane; GO:0005524,ATP binding; GO:0008553,proton-exporting ATPase activity, phosphorylative mechanism; GO:0046872,metal ion binding; GO:0006754,ATP biosynthetic process	Cation transport ATPase (P-type)
Cluster-34470.0	0	57.54	0	2180.82	14.3054	6.47884e-23	2.18761e-19	K06636 structural maintenance of chromosome 1 | (RefSeq) uncharacterized protein LOC112290944 isoform X1 (A)	protein GRAVITROPIC IN THE LIGHT 1-like [Cucurbita moschata]	RecName: Full=Protein GRAVITROPIC IN THE LIGHT 1 {ECO:0000303|PubMed:16640600};	SubName: Full=IRK-interacting protein {ECO:0000313|RefSeq:XP_008438186.1, ECO:0000313|RefSeq:XP_008438187.1};	--	GO:0009959,negative gravitropism; GO:0009639,response to red or far red light	Plant protein of unknown function (DUF641)
Cluster-21832.30271	17.89	0	2802.07	0	-14.2656	8.48211e-23	2.6901e-19	K12813 pre-mRNA-splicing factor ATP-dependent RNA helicase DHX16 [EC:3.6.4.13] | (RefSeq) pre-mRNA-splicing factor ATP-dependent RNA helicase DEAH1 (A)	PREDICTED: pre-mRNA-splicing factor ATP-dependent RNA helicase DEAH1 [Cucumis melo]	RecName: Full=Pre-mRNA-splicing factor ATP-dependent RNA helicase DEAH1 {ECO:0000305}; EC=3.6.4.13; AltName: Full=DEAH RNA helicase homolog PRP2 {ECO:0000303|PubMed:17008405}; AltName: Full=Protein EMBRYO DEFECTIVE 2733 {ECO:0000303|PubMed:15266054}; AltName: Full=Protein ENHANCED SILENCING PHENOTYPE 3 {ECO:0000303|PubMed:17008405};	SubName: Full=pre-mRNA-splicing factor ATP-dependent RNA helicase DEAH1 {ECO:0000313|RefSeq:XP_008453258.1, ECO:0000313|RefSeq:XP_008453259.1};	mRNA splicing factor ATP-dependent RNA helicase	GO:0005737,cytoplasm; GO:0016020,membrane; GO:0005681,spliceosomal complex; GO:0005524,ATP binding; GO:0004004,ATP-dependent RNA helicase activity; GO:0003723,RNA binding; GO:0000398,mRNA splicing, via spliceosome; GO:0035194,posttranscriptional gene silencing by RNA; GO:0008380,RNA splicing	AAA domain
Cluster-21832.16432	22.59	0	2793.38	0	-14.2609	8.76371e-23	2.6901e-19	K17541 SCY1-like protein 2 | (RefSeq) SCY1-like protein 2 (A)	PREDICTED: SCY1-like protein 2 [Cucumis melo]	RecName: Full=Mannan endo-1,4-beta-mannosidase 5; EC=3.2.1.78; AltName: Full=Beta-mannanase 5; AltName: Full=Endo-beta-1,4-mannanase 5; AltName: Full=LeMAN5; Flags: Precursor;	SubName: Full=SCY1-like protein 2 {ECO:0000313|RefSeq:XP_008459573.1};	Protein kinase	GO:0005576,extracellular region; GO:0016985,mannan endo-1,4-beta-mannosidase activity; GO:0005975,carbohydrate metabolic process	Protein tyrosine kinase
Cluster-32075.8	33.88	0	2744.98	0	-14.2359	1.04213e-22	3.05984e-19	K01892 histidyl-tRNA synthetase [EC:6.1.1.21] | (RefSeq) histidine--tRNA ligase, cytoplasmic-like (A)	histidine--tRNA ligase, cytoplasmic-like [Cucurbita moschata]	RecName: Full=Histidine--tRNA ligase, cytoplasmic {ECO:0000305}; EC=6.1.1.21 {ECO:0000305}; AltName: Full=Histidyl-tRNA synthetase {ECO:0000305}; Short=HisRS {ECO:0000305};	SubName: Full=histidine--tRNA ligase, cytoplasmic {ECO:0000313|RefSeq:XP_008441178.2};	Histidyl-tRNA synthetase	GO:0005829,cytosol; GO:0005739,mitochondrion; GO:0005524,ATP binding; GO:0004821,histidine-tRNA ligase activity; GO:0006427,histidyl-tRNA aminoacylation; GO:0032543,mitochondrial translation	tRNA synthetases class II (D, K and N)
Cluster-21832.23543	5.18	2713.92	28	12944	9.24668	1.59418e-22	4.34329e-19	K13899 cystatin-C | (RefSeq) cysteine proteinase inhibitor 5-like (A)	PREDICTED: cysteine proteinase inhibitor A-like [Cucumis melo]	RecName: Full=Putative cysteine proteinase inhibitor 7; AltName: Full=Oryzacystatin VII; Short=OC-VII; AltName: Full=Oryzacystatin-7; Flags: Precursor;	RecName: Full=Cysteine proteinase inhibitor {ECO:0000256|RuleBase:RU362130};	--	GO:0005576,extracellular region; GO:0004869,cysteine-type endopeptidase inhibitor activity; GO:0002020,protease binding; GO:0006952,defense response; GO:2000117,negative regulation of cysteine-type endopeptidase activity	Aspartic acid proteinase inhibitor
Cluster-21832.37515	39.23	0	2628.35	0	-14.1731	1.60789e-22	4.34329e-19	K08776 puromycin-sensitive aminopeptidase [EC:3.4.11.-] | (RefSeq) aminopeptidase M1 (A)	PREDICTED: aminopeptidase M1 [Cucumis melo]	RecName: Full=Aminopeptidase M1; EC=3.4.11.2; AltName: Full=Alpha-aminoacylpeptide hydrolase;	RecName: Full=Aminopeptidase {ECO:0000256|RuleBase:RU364040}; EC=3.4.11.- {ECO:0000256|RuleBase:RU364040};	Puromycin-sensitive aminopeptidase and related aminopeptidases	GO:0005829,cytosol; GO:0005783,endoplasmic reticulum; GO:0031090,organelle membrane; GO:0005886,plasma membrane; GO:0004177,aminopeptidase activity; GO:0070006,metalloaminopeptidase activity; GO:0010013,N-1-naphthylphthalamic acid binding; GO:0042277,peptide binding; GO:0008270,zinc ion binding; GO:0009926,auxin polar transport; GO:0043171,peptide catabolic process	ERAP1-like C-terminal domain
Cluster-21832.33627	13.98	0	2566.81	0.01	-14.1392	2.02972e-22	5.27189e-19	K00888 phosphatidylinositol 4-kinase A [EC:2.7.1.67] | (RefSeq) phosphatidylinositol 4-kinase alpha 1-like (A)	PREDICTED: phosphatidylinositol 4-kinase alpha 1-like [Cucumis melo]	RecName: Full=Phosphatidylinositol 4-kinase alpha 1; Short=PI4-kinase alpha 1; Short=PtdIns-4-kinase alpha 1; EC=2.7.1.67; AltName: Full=Phosphatidylinositol 4-OH kinase alpha1; Short=AtPI4Kalpha1; Short=PI-4Kalpha1;	SubName: Full=phosphatidylinositol 4-kinase alpha 1-like {ECO:0000313|RefSeq:XP_008447043.1};	Phosphatidylinositol 4-kinase	GO:0048471,perinuclear region of cytoplasm; GO:0005886,plasma membrane; GO:0009506,plasmodesma; GO:0004430,1-phosphatidylinositol 4-kinase activity; GO:0051015,actin filament binding; GO:0070300,phosphatidic acid binding; GO:0005546,phosphatidylinositol-4,5-bisphosphate binding; GO:0070273,phosphatidylinositol-4-phosphate binding; GO:0030036,actin cytoskeleton organization; GO:0048015,phosphatidy…	Phosphoinositide 3-kinase family, accessory domain (PIK domain)
Cluster-21832.16433	0	17.99	0	1934	14.132	2.14129e-22	5.35569e-19	K17541 SCY1-like protein 2 | (RefSeq) SCY1-like protein 2 (A)	PREDICTED: SCY1-like protein 2 [Cucumis melo]	RecName: Full=Mannan endo-1,4-beta-mannosidase 5; EC=3.2.1.78; AltName: Full=Beta-mannanase 5; AltName: Full=Endo-beta-1,4-mannanase 5; AltName: Full=LeMAN5; Flags: Precursor;	SubName: Full=SCY1-like protein 2 {ECO:0000313|RefSeq:XP_008459573.1};	Protein kinase	GO:0005576,extracellular region; GO:0016985,mannan endo-1,4-beta-mannosidase activity; GO:0005975,carbohydrate metabolic process	Protein tyrosine kinase
Cluster-21832.42695	19.83	0	2487.87	0	-14.0941	2.75934e-22	6.65502e-19	K09060 plant G-box-binding factor | (RefSeq) LOW QUALITY PROTEIN: transcription factor HBP-1a (A)	squamosa promoter-binding-like protein 14 [Cucurbita maxima]	RecName: Full=Squamosa promoter-binding-like protein 14; AltName: Full=Protein FUMONISIN B1-RESISTANT 6; AltName: Full=SPL1-related protein 2;	SubName: Full=squamosa promoter-binding-like protein 14 {ECO:0000313|RefSeq:XP_008453037.1};	--	GO:0005737,cytoplasm; GO:0005634,nucleus; GO:0005886,plasma membrane; GO:0003677,DNA binding; GO:0003700,DNA-binding transcription factor activity; GO:0046872,metal ion binding; GO:0042742,defense response to bacterium; GO:0045893,positive regulation of transcription, DNA-templated; GO:0006355,regulation of transcription, DNA-templated; GO:0006351,transcription, DNA-templated	Ankyrin repeats (3 copies)
Cluster-21832.3969	20.82	0	2470.5	0	-14.0836	2.97023e-22	6.91663e-19	K14293 importin subunit beta-1 | (RefSeq) importin subunit beta-1-like (A)	importin subunit beta-1-like [Momordica charantia]	RecName: Full=Importin subunit beta-1 {ECO:0000305}; AltName: Full=Karyopherin subunit beta-1; Short=ATKPNB1 {ECO:0000303|PubMed:23582042};	SubName: Full=Uncharacterized protein {ECO:0000313|EMBL:KGN49853.1};	Karyopherin (importin) beta 1	GO:0009507,chloroplast; GO:0005737,cytoplasm; GO:0031965,nuclear membrane; GO:0034399,nuclear periphery; GO:0005634,nucleus; GO:0008139,nuclear localization sequence binding; GO:0008565,protein transporter activity; GO:0008536,Ran GTPase binding; GO:0006607,NLS-bearing protein import into nucleus; GO:0006606,protein import into nucleus; GO:0000060,protein import into nucleus, translocation; GO:00…	TATA-binding protein interacting (TIP20)
Cluster-21832.29530	16.15	0	2430.78	0.03	-14.0607	3.47977e-22	7.83307e-19	K20283 golgin subfamily A member 4 | (RefSeq) myosin-9 (A)	PREDICTED: myosin-9 [Cucumis melo]	--	SubName: Full=myosin-9 {ECO:0000313|RefSeq:XP_008451858.1};	--	GO:0016021,integral component of membrane	Tropomyosin like
Cluster-21832.46002	24.76	0	2417.29	0	-14.0523	3.68198e-22	8.02089e-19	K06573 solute carrier family 4 (anion exchanger), member 1 | (RefSeq) BOR1; borate transporter (A)	probable boron transporter 2 [Cucurbita moschata]	RecName: Full=Probable boron transporter 2;	SubName: Full=boron transporter 1-like {ECO:0000313|RefSeq:XP_008438478.1};	Na+-independent Cl/HCO3 exchanger AE1 and related transporters (SLC4 family)	GO:0005887,integral component of plasma membrane; GO:0005886,plasma membrane; GO:0015301,anion:anion antiporter activity; GO:0005452,inorganic anion exchanger activity; GO:0051453,regulation of intracellular pH; GO:0048364,root development	HCO3- transporter family
Cluster-21832.10056	17.35	0	2404.04	0	-14.0445	3.87873e-22	8.18546e-19	--	PREDICTED: protein TIME FOR COFFEE isoform X1 [Cucumis sativus]	RecName: Full=Protein TIME FOR COFFEE;	SubName: Full=Uncharacterized protein {ECO:0000313|EMBL:KGN44812.1};	--	GO:0005634,nucleus; GO:0048511,rhythmic process	--
Cluster-26005.0	0	107.79	0	1807.07	14.034	4.20595e-22	8.60703e-19	K02953 small subunit ribosomal protein S13e | (RefSeq) 40S ribosomal protein S13-like (A)	40S ribosomal protein S13-like [Momordica charantia]	RecName: Full=40S ribosomal protein S13;	SubName: Full=40S ribosomal protein S13 {ECO:0000313|RefSeq:XP_008460113.1};	40S ribosomal protein S13	GO:0022627,cytosolic small ribosomal subunit; GO:0005730,nucleolus; GO:0070181,small ribosomal subunit rRNA binding; GO:0003735,structural constituent of ribosome; GO:0006412,translation	Ribosomal protein S15
Cluster-21832.9705	15.83	0	2370.84	0	-14.0246	4.45518e-22	8.84891e-19	K06674 structural maintenance of chromosome 2 | (RefSeq) structural maintenance of chromosomes protein 2-1-like isoform X1 (A)	structural maintenance of chromosomes protein 2-1-like isoform X1 [Momordica charantia]	RecName: Full=Structural maintenance of chromosomes protein 2-2; Short=AtSMC2-2; AltName: Full=Chromosome-associated protein E-2; Short=AtCAP-E2;	RecName: Full=Structural maintenance of chromosomes protein {ECO:0000256|PIRNR:PIRNR005719};	Structural maintenance of chromosome protein 2 (chromosome condensation complex Condensin, subunit E)	GO:0005694,chromosome; GO:0005634,nucleus; GO:0005524,ATP binding; GO:0005215,transporter activity; GO:0051301,cell division; GO:0030261,chromosome condensation; GO:0051321,meiotic cell cycle	Leucine-rich repeats of kinetochore protein Cenp-F/LEK1
Cluster-21832.780	0	34.38	0	1766.33	14.0009	5.27982e-22	1.01872e-18	K15503 serine/threonine-protein phosphatase 6 regulatory ankyrin repeat subunit B | (RefSeq) ankyrin repeat-containing protein ITN1-like isoform X1 (A)	PREDICTED: uncharacterized protein LOC8274413 isoform X2 [Ricinus communis]	RecName: Full=Ankyrin repeat-containing protein ITN1; AltName: Full=Protein INCREASED TOLERANCE TO NACL {ECO:0000303|PubMed:18643991};	SubName: Full=Ankyrin repeat-containing protein, putative {ECO:0000313|EMBL:EEF48865.1};	FOG: Ankyrin repeat	GO:0016021,integral component of membrane; GO:0005634,nucleus; GO:0005886,plasma membrane; GO:0034613,cellular protein localization; GO:0009651,response to salt stress; GO:0007165,signal transduction	Ankyrin repeat
Cluster-21832.16685	15.27	0	2269.81	0	-13.9618	6.86664e-22	1.28809e-18	K00281 glycine dehydrogenase [EC:1.4.4.2] | (RefSeq) glycine dehydrogenase (decarboxylating), mitochondrial (A)	glycine dehydrogenase (decarboxylating), mitochondrial [Cucurbita maxima]	RecName: Full=Glycine dehydrogenase (decarboxylating), mitochondrial; EC=1.4.4.2; AltName: Full=Glycine cleavage system P protein; AltName: Full=Glycine decarboxylase; AltName: Full=Glycine dehydrogenase (aminomethyl-transferring); Flags: Precursor;	RecName: Full=Glycine cleavage system P protein {ECO:0000256|RuleBase:RU364056}; EC=1.4.4.2 {ECO:0000256|RuleBase:RU364056};	Glycine dehydrogenase (decarboxylating)	GO:0005739,mitochondrion; GO:0004375,glycine dehydrogenase (decarboxylating) activity; GO:0006546,glycine catabolic process	Beta-eliminating lyase
Cluster-21832.22556	0	69.82	0	1698	13.9443	7.79176e-22	1.42212e-18	K16569 gamma-tubulin complex component 2 | (RefSeq) gamma-tubulin complex component 2 (A)	uncharacterized protein LOC111455059 isoform X1 [Cucurbita moschata]	--	SubName: Full=Uncharacterized protein {ECO:0000313|EMBL:KGN43503.1};	DRIM (Down-regulated in metastasis)-like proteins	GO:0016021,integral component of membrane	Protein of unknown function (DUF1068)
Cluster-48140.21	0.01	38.84	0.41	1618.05	13.8747	1.25843e-21	2.2364e-18	K09699 2-oxoisovalerate dehydrogenase E2 component (dihydrolipoyl transacylase) [EC:2.3.1.168] | (RefSeq) multiple organellar RNA editing factor 3, mitochondrial-like (A)	multiple organellar RNA editing factor 8, chloroplastic/mitochondrial-like [Cucurbita pepo subsp. pepo]	RecName: Full=Multiple organellar RNA editing factor 8, chloroplastic/mitochondrial {ECO:0000305}; AltName: Full=RNA editing-interacting protein 1 {ECO:0000303|PubMed:22566615}; Flags: Precursor;	SubName: Full=multiple organellar RNA editing factor 8, chloroplastic/mitochondrial {ECO:0000313|RefSeq:XP_008451724.1};	--	GO:0009507,chloroplast; GO:0005739,mitochondrion; GO:0050897,cobalt ion binding; GO:0016554,cytidine to uridine editing; GO:0080156,mitochondrial mRNA modification; GO:0006397,mRNA processing; GO:0009451,RNA modification	--
Cluster-21832.35677	24.1	0	2113.93	0	-13.8591	1.39347e-21	2.41289e-18	K00951 GTP pyrophosphokinase [EC:2.7.6.5] | (RefSeq) probable GTP diphosphokinase RSH3, chloroplastic (A)	probable GTP diphosphokinase RSH3, chloroplastic [Momordica charantia]	RecName: Full=Probable GTP diphosphokinase RSH3, chloroplastic; EC=2.7.6.5; AltName: Full=RelA/SpoT homolog 3; Short=AtRSH3; AltName: Full=ppGpp synthetase RSH3; Flags: Precursor;	SubName: Full=probable GTP diphosphokinase RSH2, chloroplastic {ECO:0000313|RefSeq:XP_008462301.1};	Predicted guanosine polyphosphate pyrophosphohydrolase/synthase	GO:0009507,chloroplast; GO:0005524,ATP binding; GO:0005525,GTP binding; GO:0008728,GTP diphosphokinase activity; GO:0016301,kinase activity; GO:0015970,guanosine tetraphosphate biosynthetic process; GO:0010150,leaf senescence; GO:0015979,photosynthesis	HD domain
Cluster-21832.14414	113.85	0	2107.15	0	-13.8543	1.43937e-21	2.43005e-18	K22596 gamma-glutamylcyclotransferase, plant [EC:4.3.2.9] | (RefSeq) gamma-glutamylcyclotransferase 2-1-like (A)	gamma-glutamylcyclotransferase 2-1-like [Cucurbita maxima]	RecName: Full=Gamma-glutamylcyclotransferase 2-1 {ECO:0000305}; Short=AtGGCT2;1 {ECO:0000303|PubMed:24214398}; EC=4.3.2.9 {ECO:0000269|PubMed:24214398}; AltName: Full=Gamma-glutamyl cyclotransferase 2;1 {ECO:0000303|PubMed:24214398};	RecName: Full=Gamma-glutamylcyclotransferase {ECO:0000256|RuleBase:RU363081}; EC=4.3.2.9 {ECO:0000256|RuleBase:RU363081};	Predicted cation transporter	GO:0005737,cytoplasm; GO:0003839,gamma-glutamylcyclotransferase activity; GO:0016829,lyase activity; GO:0006751,glutathione catabolic process; GO:0046686,response to cadmium ion; GO:0010288,response to lead ion	ChaC-like protein
Cluster-21832.23967	20.61	0	2087.45	0	-13.8406	1.57869e-21	2.60026e-18	K00134 glyceraldehyde 3-phosphate dehydrogenase [EC:1.2.1.12] | (RefSeq) glyceraldehyde-3-phosphate dehydrogenase, cytosolic (A)	glyceraldehyde-3-phosphate dehydrogenase, cytosolic [Cucurbita pepo subsp. pepo]	RecName: Full=Glyceraldehyde-3-phosphate dehydrogenase, cytosolic; EC=1.2.1.12;	RecName: Full=Glyceraldehyde-3-phosphate dehydrogenase {ECO:0000256|RuleBase:RU361160}; EC=1.2.1.- {ECO:0000256|RuleBase:RU361160};	Glyceraldehyde 3-phosphate dehydrogenase	GO:0005737,cytoplasm; GO:0004365,glyceraldehyde-3-phosphate dehydrogenase (NAD+) (phosphorylating) activity; GO:0051287,NAD binding; GO:0050661,NADP binding; GO:0006006,glucose metabolic process; GO:0006096,glycolytic process	D-isomer specific 2-hydroxyacid dehydrogenase, NAD binding domain
Cluster-21832.23082	120.23	0	2052.04	0	-13.8162	1.87256e-21	3.01085e-18	--	--	--	--	--	--	--
Cluster-21832.40426	43.04	0	2015	0	-13.7899	2.24035e-21	3.51845e-18	K01188 beta-glucosidase [EC:3.2.1.21] | (RefSeq) uncharacterized protein LOC106394339 (A)	reverse transcriptase [Corchorus capsularis]	RecName: Full=Uncharacterized mitochondrial protein AtMg00310; AltName: Full=ORF154;	SubName: Full=Reverse transcriptase {ECO:0000313|EMBL:OMO62153.1};	FOG: Reverse transcriptase	GO:0005739,mitochondrion	--
Cluster-21832.44214	0	174.08	0	1494	13.7597	2.78389e-21	4.2727e-18	--	hypothetical protein Csa_5G606810 [Cucumis sativus]	--	SubName: Full=Uncharacterized protein {ECO:0000313|EMBL:KGN51991.1};	--	GO:0016021,integral component of membrane	--
Cluster-34152.0	0	20.9	0	1420.85	13.6874	4.57879e-21	6.87134e-18	K05349 beta-glucosidase [EC:3.2.1.21] | (RefSeq) beta-glucosidase BoGH3B (A)	PREDICTED: beta-glucosidase BoGH3B isoform X1 [Cucumis melo]	RecName: Full=Beta-xylosidase/alpha-L-arabinofuranosidase 2 {ECO:0000303|PubMed:17615411, ECO:0000312|EMBL:ABQ45228.1}; AltName: Full=Xylan 1,4-beta-xylosidase/Alpha-L-arabinofuranosidase 2; Short=MsXyl2 {ECO:0000303|PubMed:17615411}; Includes: RecName: Full=Beta-xylosidase; EC=3.2.1.37; AltName: Full=1,4-beta-D-xylan xylohydrolase {ECO:0000250|UniProtKB:P48792}; AltName: Full=Xylan 1,4-beta-xylo…	SubName: Full=beta-glucosidase BoGH3B isoform X1 {ECO:0000313|RefSeq:XP_008446716.1};	--	GO:0005578,NA; GO:0046556,alpha-L-arabinofuranosidase activity; GO:0009044,xylan 1,4-beta-xylosidase activity; GO:0045493,xylan catabolic process	Glycosyl hydrolase family 3 C-terminal domain
Cluster-21832.18478	19.84	0	1815.73	0	-13.6399	6.27192e-21	9.04824e-18	K11649 SWI/SNF related-matrix-associated actin-dependent regulator of chromatin subfamily C | (RefSeq) SWI/SNF complex subunit SWI3D-like isoform X1 (A)	SWI/SNF complex subunit SWI3D-like isoform X2 [Cucurbita moschata]	RecName: Full=SWI/SNF complex subunit SWI3D; Short=AtSWI3D; AltName: Full=Transcription regulatory protein SWI3D;	SubName: Full=SWI/SNF complex subunit SWI3D {ECO:0000313|RefSeq:XP_008447039.1};	Chromatin remodeling factor subunit and related transcription factors	GO:0005634,nucleus; GO:0003677,DNA binding; GO:0008270,zinc ion binding; GO:0016569,covalent chromatin modification; GO:0007275,multicellular organism development; GO:0006355,regulation of transcription, DNA-templated; GO:0006351,transcription, DNA-templated	Myb-like DNA-binding domain
Cluster-21832.23234	0.99	362.79	31.75	10161.2	8.70571	6.35891e-21	9.04824e-18	--	probable ATP-dependent RNA helicase ddx42 isoform X2 [Cucurbita maxima]	--	SubName: Full=protein E6-like {ECO:0000313|RefSeq:XP_008455495.1};	--	--	--
Cluster-21832.35299	0	93.2	0	1373	13.6378	6.43135e-21	9.04824e-18	K14213 Xaa-Pro dipeptidase [EC:3.4.13.9] | (RefSeq) xaa-Pro dipeptidase (A)	xaa-Pro dipeptidase [Cucurbita pepo subsp. pepo]	--	SubName: Full=xaa-Pro dipeptidase {ECO:0000313|RefSeq:XP_008450826.1};	Putative metallopeptidase	GO:0004177,aminopeptidase activity; GO:0030145,manganese ion binding	Metallopeptidase family M24
Cluster-33107.1	0	68.83	0	1357.82	13.622	7.16048e-21	9.86846e-18	K03676 glutaredoxin 3 | (RefSeq) GRX2; glutaredoxin (A)	glutaredoxin [Cucumis sativus]	RecName: Full=Glutaredoxin-C1; Short=AtGrxC1;	SubName: Full=Glutaredoxin {ECO:0000313|EMBL:AGX01494.1};	Glutaredoxin and related proteins	GO:0005737,cytoplasm; GO:0009055,electron transfer activity; GO:0015035,protein disulfide oxidoreductase activity; GO:0045454,cell redox homeostasis	Glutaredoxin-like domain (DUF836)
Cluster-21832.9505	66.28	0	1782.01	0	-13.6126	7.58295e-21	1.02353e-17	K04733 interleukin-1 receptor-associated kinase 4 [EC:2.7.11.1] | (RefSeq) receptor-like protein kinase HERK 1 (A)	heavy metal-associated isoprenylated plant protein 7-like isoform X2 [Cucurbita pepo subsp. pepo]	RecName: Full=Heavy metal-associated isoprenylated plant protein 7 {ECO:0000303|PubMed:21072340, ECO:0000303|PubMed:23368984}; Short=AtHIP07 {ECO:0000303|PubMed:21072340, ECO:0000303|PubMed:23368984}; AltName: Full=Farnesylated protein 3 {ECO:0000303|PubMed:8837031}; Short=AtFP3 {ECO:0000303|PubMed:8837031}; Flags: Precursor;	SubName: Full=heavy metal-associated isoprenylated plant protein 3-like {ECO:0000313|RefSeq:XP_008440981.1};	Copper chaperone	GO:0005737,cytoplasm; GO:0005886,plasma membrane; GO:0046914,transition metal ion binding; GO:0046916,cellular transition metal ion homeostasis; GO:0030001,metal ion transport	Heavy-metal-associated domain
Cluster-21832.23965	0	13.14	0	1347.55	13.6113	7.72981e-21	1.02353e-17	K00134 glyceraldehyde 3-phosphate dehydrogenase [EC:1.2.1.12] | (RefSeq) glyceraldehyde-3-phosphate dehydrogenase, cytosolic (A)	glyceraldehyde-3-phosphate dehydrogenase, cytosolic [Cucurbita pepo subsp. pepo]	RecName: Full=Glyceraldehyde-3-phosphate dehydrogenase, cytosolic; EC=1.2.1.12;	RecName: Full=Glyceraldehyde-3-phosphate dehydrogenase {ECO:0000256|RuleBase:RU361160}; EC=1.2.1.- {ECO:0000256|RuleBase:RU361160};	Glyceraldehyde 3-phosphate dehydrogenase	GO:0005737,cytoplasm; GO:0004365,glyceraldehyde-3-phosphate dehydrogenase (NAD+) (phosphorylating) activity; GO:0051287,NAD binding; GO:0050661,NADP binding; GO:0006006,glucose metabolic process; GO:0006096,glycolytic process	D-isomer specific 2-hydroxyacid dehydrogenase, NAD binding domain
Cluster-21832.18823	38.6	0	1763.58	0	-13.598	8.34932e-21	1.0843e-17	--	trihelix transcription factor GTL2-like [Cucurbita moschata]	RecName: Full=Trihelix transcription factor GTL2; AltName: Full=GT2-LIKE protein 2; Short=AtGTL2; AltName: Full=Trihelix DNA-binding protein GTL2;	SubName: Full=trihelix transcription factor GTL2-like {ECO:0000313|RefSeq:XP_018840013.1};	Transcription factor GT-2 and related proteins, contains trihelix DNA-binding/SANT domain	GO:0005634,nucleus; GO:0005516,calmodulin binding; GO:0003700,DNA-binding transcription factor activity; GO:0001158,enhancer sequence-specific DNA binding; GO:0045893,positive regulation of transcription, DNA-templated; GO:0006355,regulation of transcription, DNA-templated; GO:0006351,transcription, DNA-templated	Myb-like DNA-binding domain
Cluster-21832.39142	100.6	0	1757.61	0	-13.5931	8.67941e-21	1.1059e-17	K14213 Xaa-Pro dipeptidase [EC:3.4.13.9] | (RefSeq) xaa-Pro dipeptidase (A)	xaa-Pro dipeptidase [Cucurbita pepo subsp. pepo]	--	SubName: Full=xaa-Pro dipeptidase {ECO:0000313|RefSeq:XP_008450826.1};	Putative metallopeptidase	GO:0004177,aminopeptidase activity; GO:0030145,manganese ion binding	Metallopeptidase family M24
Cluster-21832.14373	17.79	0	1747.05	0	-13.584	9.20176e-21	1.15075e-17	K14376 poly(A) polymerase [EC:2.7.7.19] | (RefSeq) nuclear poly(A) polymerase 4-like isoform X1 (A)	nuclear poly(A) polymerase 4-like isoform X2 [Cucurbita moschata]	RecName: Full=Nuclear poly(A) polymerase 4 {ECO:0000303|PubMed:18479511}; Short=AtPAP(IV) {ECO:0000303|PubMed:16282318}; Short=PAP(IV) {ECO:0000305}; Short=Poly(A) polymerase IV {ECO:0000305}; Short=nPAP {ECO:0000303|PubMed:16282318}; EC=2.7.7.19 {ECO:0000269|PubMed:15297145}; AltName: Full=Polynucleotide adenylyltransferase 4 {ECO:0000305};	SubName: Full=Poly(A) polymerase beta {ECO:0000313|EMBL:KGN62794.1};	Poly(A) polymerase and related nucleotidyltransferases	GO:0005634,nucleus; GO:0005524,ATP binding; GO:0046872,metal ion binding; GO:0004652,polynucleotide adenylyltransferase activity; GO:0003723,RNA binding; GO:0006378,mRNA polyadenylation; GO:0043631,RNA polyadenylation	Nucleotidyltransferase domain
Cluster-26005.1	89.29	0	1739.89	0	-13.5782	9.56917e-21	1.17494e-17	K02953 small subunit ribosomal protein S13e | (RefSeq) 40S ribosomal protein S13-like (A)	40S ribosomal protein S13-like [Momordica charantia]	RecName: Full=40S ribosomal protein S13;	SubName: Full=40S ribosomal protein S13 {ECO:0000313|RefSeq:XP_008460113.1};	40S ribosomal protein S13	GO:0022627,cytosolic small ribosomal subunit; GO:0005730,nucleolus; GO:0070181,small ribosomal subunit rRNA binding; GO:0003735,structural constituent of ribosome; GO:0006412,translation	Ribosomal protein S15
Cluster-48262.0	28.87	0	1685.56	0	-13.5328	1.30744e-20	1.57666e-17	--	mediator of RNA polymerase II transcription subunit 8 isoform X1 [Cucurbita moschata]	RecName: Full=Mediator of RNA polymerase II transcription subunit 8; AltName: Full=Protein SETH 10;	SubName: Full=mediator of RNA polymerase II transcription subunit 8 isoform X1 {ECO:0000313|RefSeq:XP_008465097.1};	--	GO:0016592,mediator complex; GO:0050832,defense response to fungus; GO:0009909,regulation of flower development; GO:0006355,regulation of transcription, DNA-templated; GO:0006351,transcription, DNA-templated	--
Cluster-10198.6	53.61	0	1672.88	0	-13.5216	1.41814e-20	1.68015e-17	K14573 nucleolar protein 4 | (RefSeq) hypothetical protein (A)	single-stranded DNA-binding protein WHY2, mitochondrial [Cucurbita maxima]	RecName: Full=Single-stranded DNA-binding protein WHY2, mitochondrial; AltName: Full=Protein WHIRLY 2; Short=StWHY2; Flags: Precursor;	SubName: Full=Uncharacterized protein {ECO:0000313|EMBL:KGN52606.1};	--	GO:0005739,mitochondrion; GO:0003677,DNA binding; GO:0003697,single-stranded DNA binding; GO:0006952,defense response; GO:0006281,DNA repair; GO:0006355,regulation of transcription, DNA-templated	Whirly transcription factor
Cluster-21832.17442	26.93	0	1669.28	0	-13.5181	1.4474e-20	1.68525e-17	K01247 DNA-3-methyladenine glycosylase II [EC:3.2.2.21] | (RefSeq) probable DNA-3-methyladenine glycosylase 2 (A)	probable DNA-3-methyladenine glycosylase 2 [Cucurbita moschata]	--	SubName: Full=Uncharacterized protein {ECO:0000313|EMBL:KGN59966.1};	3-methyladenine DNA glycosidase	GO:0003824,catalytic activity; GO:0006284,base-excision repair	HhH-GPD superfamily base excision DNA repair protein
Cluster-48140.16	34.16	0	1624.91	0	-13.4796	1.88161e-20	2.15367e-17	K09699 2-oxoisovalerate dehydrogenase E2 component (dihydrolipoyl transacylase) [EC:2.3.1.168] | (RefSeq) multiple organellar RNA editing factor 3, mitochondrial-like (A)	multiple organellar RNA editing factor 8, chloroplastic/mitochondrial-like [Cucurbita pepo subsp. pepo]	RecName: Full=Multiple organellar RNA editing factor 8, chloroplastic/mitochondrial {ECO:0000305}; AltName: Full=RNA editing-interacting protein 1 {ECO:0000303|PubMed:22566615}; Flags: Precursor;	SubName: Full=multiple organellar RNA editing factor 8, chloroplastic/mitochondrial {ECO:0000313|RefSeq:XP_008451724.1};	--	GO:0009507,chloroplast; GO:0005739,mitochondrion; GO:0050897,cobalt ion binding; GO:0016554,cytidine to uridine editing; GO:0080156,mitochondrial mRNA modification; GO:0006397,mRNA processing; GO:0009451,RNA modification	--
Cluster-9847.0	22.23	0	1621.76	0	-13.4769	1.92155e-20	2.16274e-17	K13094 RNA-binding protein 5/10 | (RefSeq) SUPPRESSOR OF ABI3-5 isoform X1 (A)	G patch domain-containing protein 8 [Momordica charantia]	RecName: Full=Septin and tuftelin-interacting protein 1 homolog 2; AltName: Full=Protein SPLICEOSOMAL TIMEKEEPER LOCUS 2;	SubName: Full=Uncharacterized protein {ECO:0000313|EMBL:KGN65988.1};	--	GO:0071008,U2-type post-mRNA release spliceosomal complex; GO:0003677,DNA binding; GO:0006355,regulation of transcription, DNA-templated; GO:0000390,spliceosomal complex disassembly	G-patch domain
Cluster-21832.30295	138.22	0.21	4325.25	5.76	-9.06656	2.12527e-20	2.34289e-17	--	probable ATP-dependent RNA helicase ddx42 isoform X2 [Cucurbita maxima]	--	SubName: Full=protein E6-like {ECO:0000313|RefSeq:XP_008455495.1};	--	--	--
Cluster-21832.29978	33.05	0	1604.4	0	-13.4608	2.151e-20	2.34289e-17	K14802 phospholipid-transporting ATPase [EC:7.6.2.1] | (RefSeq) LOW QUALITY PROTEIN: phospholipid-transporting ATPase 3-like (A)	LOW QUALITY PROTEIN: phospholipid-transporting ATPase 3-like [Cucurbita pepo subsp. pepo]	RecName: Full=Phospholipid-transporting ATPase 3 {ECO:0000303|PubMed:11402198}; Short=AtALA3 {ECO:0000303|PubMed:11402198}; EC=3.6.3.1 {ECO:0000305|PubMed:11402198}; AltName: Full=Aminophospholipid ATPase 3 {ECO:0000303|PubMed:11402198}; AltName: Full=Aminophospholipid flippase 3 {ECO:0000303|PubMed:11402198}; AltName: Full=Protein IRREGULAR TRICHOME BRANCH 2 {ECO:0000303|PubMed:19566596};	RecName: Full=Phospholipid-transporting ATPase {ECO:0000256|RuleBase:RU362033}; EC=3.6.3.1 {ECO:0000256|RuleBase:RU362033};	P-type ATPase	GO:0005789,endoplasmic reticulum membrane; GO:0005768,endosome; GO:0005794,Golgi apparatus; GO:0000139,Golgi membrane; GO:0016021,integral component of membrane; GO:0005886,plasma membrane; GO:0005802,trans-Golgi network; GO:0005524,ATP binding; GO:0000287,magnesium ion binding; GO:0005548,phospholipid transporter activity; GO:0004012,phospholipid-translocating ATPase activity; GO:0048194,Golgi v…	--
Cluster-43665.0	39.47	0	1581.79	0	-13.4409	2.46342e-20	2.64059e-17	K19791 iron transport multicopper oxidase | (RefSeq) L-ascorbate oxidase homolog (A)	PREDICTED: L-ascorbate oxidase homolog [Cucumis melo]	RecName: Full=L-ascorbate oxidase homolog; EC=1.10.3.-; Flags: Precursor;	SubName: Full=L-ascorbate oxidase homolog {ECO:0000313|RefSeq:XP_008452926.1};	Multicopper oxidases	GO:0005576,extracellular region; GO:0005507,copper ion binding; GO:0016491,oxidoreductase activity	Multicopper oxidase
Cluster-21832.7654	0	47.89	0	1184	13.4242	2.78563e-20	2.93932e-17	K03350 anaphase-promoting complex subunit 3 | (RefSeq) hypothetical protein (A)	uncharacterized protein LOC111461331 [Cucurbita moschata]	--	SubName: Full=Uncharacterized protein {ECO:0000313|EMBL:KGN66168.1};	--	--	Cotton fibre expressed protein
Cluster-21832.25018	0	12.56	0	1180.28	13.4193	2.88902e-20	3.00152e-17	K00134 glyceraldehyde 3-phosphate dehydrogenase [EC:1.2.1.12] | (RefSeq) glyceraldehyde-3-phosphate dehydrogenase, cytosolic (A)	glyceraldehyde-3-phosphate dehydrogenase, cytosolic [Cucurbita pepo subsp. pepo]	RecName: Full=Glyceraldehyde-3-phosphate dehydrogenase, cytosolic; EC=1.2.1.12;	RecName: Full=Glyceraldehyde-3-phosphate dehydrogenase {ECO:0000256|RuleBase:RU361160}; EC=1.2.1.- {ECO:0000256|RuleBase:RU361160};	Glyceraldehyde 3-phosphate dehydrogenase	GO:0005737,cytoplasm; GO:0004365,glyceraldehyde-3-phosphate dehydrogenase (NAD+) (phosphorylating) activity; GO:0051287,NAD binding; GO:0050661,NADP binding; GO:0006006,glucose metabolic process; GO:0006096,glycolytic process	Glyceraldehyde 3-phosphate dehydrogenase, NAD binding domain
Cluster-41096.0	55.87	0	1534.26	0	-13.3965	3.3469e-20	3.42454e-17	K11138 telomere-associated protein RIF1 | (RefSeq) uncharacterized LOC103421216 (A)	cyclic phosphodiesterase-like isoform X2 [Cucurbita pepo subsp. pepo]	RecName: Full=Cyclic phosphodiesterase; Short=CPDase; EC=3.1.4.-;	SubName: Full=cyclic phosphodiesterase-like {ECO:0000313|RefSeq:XP_008439703.1};	--	GO:0005737,cytoplasm; GO:0004113,2',3'-cyclic-nucleotide 3'-phosphodiesterase activity; GO:0009187,cyclic nucleotide metabolic process; GO:0006388,tRNA splicing, via endonucleolytic cleavage and ligation	LigT like Phosphoesterase
Cluster-21832.23598	52.44	0	1502	0	-13.366	4.09652e-20	4.12899e-17	K16569 gamma-tubulin complex component 2 | (RefSeq) gamma-tubulin complex component 2 (A)	uncharacterized protein LOC111455059 isoform X1 [Cucurbita moschata]	--	SubName: Full=Uncharacterized protein {ECO:0000313|EMBL:KGN43503.1};	DRIM (Down-regulated in metastasis)-like proteins	GO:0016021,integral component of membrane	Protein of unknown function (DUF1068)
Cluster-21832.41065	0.01	15.25	1.18	1416.79	10.6782	5.10375e-20	5.06855e-17	K12821 pre-mRNA-processing factor 40 | (RefSeq) pre-mRNA-processing protein 40A (A)	pre-mRNA-processing protein 40A [Momordica charantia]	RecName: Full=Pre-mRNA-processing protein 40A; AltName: Full=Mediator of RNA polymerase II transcription subunit 35a;	SubName: Full=pre-mRNA-processing protein 40A {ECO:0000313|RefSeq:XP_008452677.1};	Spliceosomal protein FBP11/Splicing factor PRP40	GO:0005829,cytosol; GO:0016592,mediator complex; GO:0005685,U1 snRNP; GO:0071004,U2-type prespliceosome; GO:0003723,RNA binding; GO:0000398,mRNA splicing, via spliceosome; GO:0006355,regulation of transcription, DNA-templated; GO:0006351,transcription, DNA-templated	Phophatidylserine decarboxylase
Cluster-21832.10213	0	21.96	0	1110.4	13.3311	5.27423e-20	5.16194e-17	--	mediator of RNA polymerase II transcription subunit 8 isoform X1 [Cucurbita moschata]	RecName: Full=Mediator of RNA polymerase II transcription subunit 8; AltName: Full=Protein SETH 10;	SubName: Full=mediator of RNA polymerase II transcription subunit 8 isoform X1 {ECO:0000313|RefSeq:XP_008465097.1};	--	GO:0016592,mediator complex; GO:0050832,defense response to fungus; GO:0009909,regulation of flower development; GO:0006355,regulation of transcription, DNA-templated; GO:0006351,transcription, DNA-templated	--
Cluster-21832.31196	24.64	0	1440.7	0	-13.3062	6.1666e-20	5.94909e-17	K00547 homocysteine S-methyltransferase [EC:2.1.1.10] | (RefSeq) homocysteine S-methyltransferase 3-like (A)	homocysteine S-methyltransferase 3-like [Momordica charantia]	RecName: Full=Homocysteine S-methyltransferase 3; EC=2.1.1.10; AltName: Full=S-methylmethionine:homocysteine methyltransferase 3; Short=AtHMT-3; Short=SMM:Hcy S-methyltransferase 3;	SubName: Full=homocysteine S-methyltransferase 3 {ECO:0000313|RefSeq:XP_008449335.1};	Homocysteine S-methyltransferase	GO:0005737,cytoplasm; GO:0005886,plasma membrane; GO:0047150,betaine-homocysteine S-methyltransferase activity; GO:0008270,zinc ion binding; GO:0009086,methionine biosynthetic process	Homocysteine S-methyltransferase
Cluster-21832.1914	0	37.25	0	1072.34	13.2808	7.46338e-20	7.09873e-17	K13248 pyridoxal phosphate phosphatase PHOSPHO2 [EC:3.1.3.74] | (RefSeq) inorganic pyrophosphatase 2 (A)	inorganic pyrophosphatase 2 [Cucurbita pepo subsp. pepo]	RecName: Full=Inorganic pyrophosphatase 2; Short=AtPPsPase2; Short=PPi phosphatase 2; Short=Pyrophosphate-specific phosphatase 2; EC=3.6.1.1;	SubName: Full=inorganic pyrophosphatase 2-like {ECO:0000313|RefSeq:XP_008462365.2};	Predicted haloacid dehalogenase-like hydrolase	GO:0004427,inorganic diphosphatase activity; GO:0046872,metal ion binding; GO:0052731,phosphocholine phosphatase activity; GO:0052732,phosphoethanolamine phosphatase activity; GO:0051262,protein tetramerization	Putative Phosphatase
Cluster-21832.35273	12.9	0	1411.63	0	-13.2769	7.5843e-20	7.11354e-17	K14293 importin subunit beta-1 | (RefSeq) importin subunit beta-1 (A)	importin subunit beta-1 [Momordica charantia]	RecName: Full=Importin subunit beta-1 {ECO:0000305}; AltName: Full=Karyopherin subunit beta-1; Short=ATKPNB1 {ECO:0000303|PubMed:23582042};	SubName: Full=Uncharacterized protein {ECO:0000313|EMBL:KGN49851.1};	Karyopherin (importin) beta 1	GO:0009507,chloroplast; GO:0005737,cytoplasm; GO:0031965,nuclear membrane; GO:0034399,nuclear periphery; GO:0005634,nucleus; GO:0008139,nuclear localization sequence binding; GO:0008565,protein transporter activity; GO:0008536,Ran GTPase binding; GO:0006607,NLS-bearing protein import into nucleus; GO:0006606,protein import into nucleus; GO:0000060,protein import into nucleus, translocation; GO:00…	TATA-binding protein interacting (TIP20)
Cluster-47709.2	35.81	0	1409.13	0	-13.2738	7.70737e-20	7.12995e-17	K14497 protein phosphatase 2C [EC:3.1.3.16] | (RefSeq) probable protein phosphatase 2C 24 (A)	probable protein phosphatase 2C 24 [Cucurbita pepo subsp. pepo]	RecName: Full=Protein phosphatase 2C 3; Short=AtPP2C03; EC=3.1.3.16; AltName: Full=Protein AKT1-INTERACTING 1; AltName: Full=Protein phosphatase 2C AIP1; Short=PP2C AIP1;	SubName: Full=probable protein phosphatase 2C 24 {ECO:0000313|RefSeq:XP_008457441.1};	Serine/threonine protein phosphatase	GO:0005886,plasma membrane; GO:0046872,metal ion binding; GO:0005267,potassium channel activity; GO:0004722,protein serine/threonine phosphatase activity; GO:0009788,negative regulation of abscisic acid-activated signaling pathway; GO:1902039,negative regulation of seed dormancy process; GO:0009939,positive regulation of gibberellic acid mediated signaling pathway; GO:0010030,positive regulation …	Protein phosphatase 2C
Cluster-9951.1	0	15.99	0	1060.75	13.2659	8.22208e-20	7.50332e-17	K04728 ataxia telangiectasia mutated family protein [EC:2.7.11.1] | (RefSeq) serine/threonine-protein kinase ATM (A)	serine/threonine-protein kinase ATM [Momordica charantia]	RecName: Full=Serine/threonine-protein kinase ATM; EC=2.7.11.1; AltName: Full=Ataxia telangiectasia mutated homolog; Short=AtATM;	SubName: Full=uncharacterized protein LOC103483527 isoform X1 {ECO:0000313|RefSeq:XP_008438434.1};	Protein kinase ATM/Tel1, involved in telomere length regulation and DNA repair	GO:0005634,nucleus; GO:0005524,ATP binding; GO:0003677,DNA binding; GO:0004674,protein serine/threonine kinase activity; GO:0006974,cellular response to DNA damage stimulus; GO:0051321,meiotic cell cycle	--
Cluster-21832.34502	0	44.39	0	1056.09	13.2591	8.63293e-20	7.77321e-17	K04733 interleukin-1 receptor-associated kinase 4 [EC:2.7.11.1] | (RefSeq) receptor-like protein kinase HERK 1 (A)	heavy metal-associated isoprenylated plant protein 7-like isoform X2 [Cucurbita pepo subsp. pepo]	RecName: Full=Heavy metal-associated isoprenylated plant protein 7 {ECO:0000303|PubMed:21072340, ECO:0000303|PubMed:23368984}; Short=AtHIP07 {ECO:0000303|PubMed:21072340, ECO:0000303|PubMed:23368984}; AltName: Full=Farnesylated protein 3 {ECO:0000303|PubMed:8837031}; Short=AtFP3 {ECO:0000303|PubMed:8837031}; Flags: Precursor;	SubName: Full=heavy metal-associated isoprenylated plant protein 3-like {ECO:0000313|RefSeq:XP_008440981.1};	Copper chaperone	GO:0005737,cytoplasm; GO:0005886,plasma membrane; GO:0046914,transition metal ion binding; GO:0046916,cellular transition metal ion homeostasis; GO:0030001,metal ion transport	Heavy-metal-associated domain
Cluster-21832.22421	12.76	0	1383.39	0	-13.247	9.29219e-20	8.21668e-17	K14505 cyclin D3, plant | (RefSeq) cyclin-D3-3 (A)	cyclin-D3-3 [Momordica charantia]	RecName: Full=ADP-ribosylation factor 1;	SubName: Full=cyclin-D3-3 {ECO:0000313|RefSeq:XP_008440318.1};	GTP-binding ADP-ribosylation factor Arf1	GO:0005794,Golgi apparatus; GO:0005525,GTP binding; GO:0015031,protein transport; GO:0007264,small GTPase mediated signal transduction; GO:0016192,vesicle-mediated transport	Cyclin, C-terminal domain
Cluster-35691.0	17.78	0	1381.5	0	-13.2459	9.3688e-20	8.21668e-17	K00558 DNA (cytosine-5)-methyltransferase 1 [EC:2.1.1.37] | (RefSeq) DNA (cytosine-5)-methyltransferase CMT3 (A)	DNA (cytosine-5)-methyltransferase CMT3 [Cucurbita maxima]	RecName: Full=DNA (cytosine-5)-methyltransferase CMT3; EC=2.1.1.37; AltName: Full=Chromomethylase 3; AltName: Full=Protein CHROMOMETHYLASE 3;	RecName: Full=Cytosine-specific methyltransferase {ECO:0000256|RuleBase:RU000417}; EC=2.1.1.37 {ECO:0000256|RuleBase:RU000417};	--	GO:0005634,nucleus; GO:0003682,chromatin binding; GO:0003886,DNA (cytosine-5-)-methyltransferase activity; GO:0003677,DNA binding; GO:0006342,chromatin silencing; GO:0006306,DNA methylation; GO:0010425,DNA methylation on cytosine within a CNG sequence; GO:0051567,histone H3-K9 methylation; GO:0045814,negative regulation of gene expression, epigenetic; GO:0006351,transcription, DNA-templated; GO:0…	BAH domain
Cluster-21832.407	0	13.3	0	1045.12	13.244	9.60281e-20	8.2766e-17	K15920 xylan 1,4-beta-xylosidase [EC:3.2.1.37] | (RefSeq) beta-xylosidase/alpha-L-arabinofuranosidase 1-like (A)	PREDICTED: beta-xylosidase/alpha-L-arabinofuranosidase 1-like [Cucumis melo]	RecName: Full=Beta-D-xylosidase 4; Short=AtBXL4; EC=3.2.1.37; Flags: Precursor;	SubName: Full=beta-xylosidase/alpha-L-arabinofuranosidase 1-like {ECO:0000313|RefSeq:XP_008455235.1};	--	GO:0048046,apoplast; GO:0005618,cell wall; GO:0009044,xylan 1,4-beta-xylosidase activity; GO:0009627,systemic acquired resistance; GO:0045493,xylan catabolic process	Fibronectin type III-like domain
Cluster-21832.409	13.4	0	1377.43	0	-13.2407	9.68224e-20	8.2766e-17	K15920 xylan 1,4-beta-xylosidase [EC:3.2.1.37] | (RefSeq) beta-xylosidase/alpha-L-arabinofuranosidase 1-like (A)	PREDICTED: beta-xylosidase/alpha-L-arabinofuranosidase 1-like [Cucumis melo]	RecName: Full=Beta-D-xylosidase 4; Short=AtBXL4; EC=3.2.1.37; Flags: Precursor;	SubName: Full=beta-xylosidase/alpha-L-arabinofuranosidase 1-like {ECO:0000313|RefSeq:XP_008455235.1};	--	GO:0048046,apoplast; GO:0005618,cell wall; GO:0009044,xylan 1,4-beta-xylosidase activity; GO:0009627,systemic acquired resistance; GO:0045493,xylan catabolic process	Fibronectin type III-like domain
Cluster-21832.23469	0	15.71	0	1031.74	13.226	1.08736e-19	9.17877e-17	K14485 transport inhibitor response 1 | (RefSeq) protein TRANSPORT INHIBITOR RESPONSE 1-like (A)	protein AUXIN SIGNALING F-BOX 2-like [Cucurbita pepo subsp. pepo]	RecName: Full=Protein AUXIN SIGNALING F-BOX 2;	SubName: Full=protein AUXIN SIGNALING F-BOX 2-like {ECO:0000313|RefSeq:XP_008450007.1};	Leucine rich repeat proteins, some proteins contain F-box	GO:0005634,nucleus; GO:0019005,SCF ubiquitin ligase complex; GO:0005774,vacuolar membrane; GO:0010011,auxin binding; GO:0000822,inositol hexakisphosphate binding; GO:0009734,auxin-activated signaling pathway; GO:0006952,defense response; GO:0010152,pollen maturation; GO:0016567,protein ubiquitination; GO:0048443,stamen development	Leucine Rich repeat
Cluster-22114.1	0	21.43	0	1018.17	13.2063	1.24363e-19	1.03684e-16	K15503 serine/threonine-protein phosphatase 6 regulatory ankyrin repeat subunit B | (RefSeq) ankyrin repeat-containing protein At5g02620-like (A)	PREDICTED: ankyrin repeat-containing protein At2g01680 [Cucumis melo]	RecName: Full=Ankyrin repeat-containing protein At2g01680;	SubName: Full=ankyrin repeat-containing protein At2g01680 {ECO:0000313|RefSeq:XP_008467012.1};	FOG: Ankyrin repeat	GO:0016021,integral component of membrane; GO:0005886,plasma membrane	Ankyrin repeats (many copies)
Cluster-21832.44659	0	14.57	0.05	994.64	13.1733	1.55298e-19	1.27895e-16	K01890 phenylalanyl-tRNA synthetase beta chain [EC:6.1.1.20] | (RefSeq) phenylalanine--tRNA ligase beta subunit, cytoplasmic-like (A)	phenylalanine--tRNA ligase beta subunit, cytoplasmic-like [Cucurbita pepo subsp. pepo]	RecName: Full=Phenylalanine--tRNA ligase beta subunit, cytoplasmic {ECO:0000305}; EC=6.1.1.20 {ECO:0000305}; AltName: Full=Phenylalanyl-tRNA synthetase beta subunit {ECO:0000305}; Short=PheRS {ECO:0000305};	SubName: Full=Uncharacterized protein {ECO:0000313|EMBL:KGN63750.1};	Phenylalanyl-tRNA synthetase beta subunit	GO:0005829,cytosol; GO:0009328,phenylalanine-tRNA ligase complex; GO:0005524,ATP binding; GO:0000287,magnesium ion binding; GO:0004826,phenylalanine-tRNA ligase activity; GO:0003723,RNA binding; GO:0006432,phenylalanyl-tRNA aminoacylation	tRNA synthetases class II core domain (F)
Cluster-21832.13785	147.2	0	1296	0	-13.1532	1.76935e-19	1.43959e-16	--	--	--	--	--	--	--
Cluster-21832.18493	0	12.14	0	979.47	13.1499	1.8325e-19	1.47322e-16	K11649 SWI/SNF related-matrix-associated actin-dependent regulator of chromatin subfamily C | (RefSeq) SWI/SNF complex subunit SWI3D-like isoform X1 (A)	SWI/SNF complex subunit SWI3D-like isoform X2 [Cucurbita moschata]	RecName: Full=SWI/SNF complex subunit SWI3D; Short=AtSWI3D; AltName: Full=Transcription regulatory protein SWI3D;	SubName: Full=SWI/SNF complex subunit SWI3D {ECO:0000313|RefSeq:XP_008447039.1};	Chromatin remodeling factor subunit and related transcription factors	GO:0005634,nucleus; GO:0003677,DNA binding; GO:0008270,zinc ion binding; GO:0016569,covalent chromatin modification; GO:0007275,multicellular organism development; GO:0006355,regulation of transcription, DNA-templated; GO:0006351,transcription, DNA-templated	Myb-like DNA-binding domain
Cluster-21832.39934	0.33	136.15	5.32	1930.48	8.9534	2.1216e-19	1.68557e-16	K11128 H/ACA ribonucleoprotein complex subunit 1 | (RefSeq) putative H/ACA ribonucleoprotein complex subunit 1-like protein 1 (A)	putative H/ACA ribonucleoprotein complex subunit 1-like protein 1 [Momordica charantia]	RecName: Full=Putative H/ACA ribonucleoprotein complex subunit 1-like protein 1;	RecName: Full=H/ACA ribonucleoprotein complex subunit {ECO:0000256|RuleBase:RU364004};	H/ACA small nucleolar RNP component GAR1	GO:0031429,box H/ACA snoRNP complex; GO:0009535,chloroplast thylakoid membrane; GO:0005730,nucleolus; GO:0034513,box H/ACA snoRNA binding; GO:0000454,snoRNA guided rRNA pseudouridine synthesis	Gar1/Naf1 RNA binding region
Cluster-21832.23497	49.38	0	1258.13	0	-13.1103	2.37194e-19	1.86255e-16	--	transcription factor bHLH118-like [Cucurbita pepo subsp. pepo]	RecName: Full=Transcription factor bHLH120; AltName: Full=Basic helix-loop-helix protein 120; Short=AtbHLH120; Short=bHLH 120; AltName: Full=Transcription factor EN 4; AltName: Full=bHLH transcription factor bHLH120;	SubName: Full=BHLH transcription factor {ECO:0000313|EMBL:AIT72026.1};	--	GO:0090575,RNA polymerase II transcription factor complex; GO:0003700,DNA-binding transcription factor activity; GO:0046983,protein dimerization activity; GO:0000977,RNA polymerase II regulatory region sequence-specific DNA binding; GO:0006357,regulation of transcription by RNA polymerase II; GO:0006355,regulation of transcription, DNA-templated; GO:0006351,transcription, DNA-templated	Mediator of RNA pol II transcription subunit 19
Cluster-21832.31436	19.59	0	1248.24	0	-13.0988	2.54995e-19	1.95864e-16	K18696 glycerophosphodiester phosphodiesterase [EC:3.1.4.46] | (RefSeq) glycerophosphodiester phosphodiesterase GDPD1, chloroplastic-like (A)	PREDICTED: glycerophosphodiester phosphodiesterase GDPD1, chloroplastic-like [Cucumis melo]	RecName: Full=Glycerophosphodiester phosphodiesterase GDPD1, chloroplastic {ECO:0000305}; EC=3.1.4.46 {ECO:0000269|PubMed:21323773}; AltName: Full=Glycerophosphodiester phosphodiesterase 1 {ECO:0000303|PubMed:21323773}; Short=AtGDPD1 {ECO:0000303|PubMed:21323773}; AltName: Full=Protein SENESCENCE-RELATED GENE 3 {ECO:0000303|PubMed:8883383}; Flags: Precursor;	SubName: Full=glycerophosphodiester phosphodiesterase GDPD1, chloroplastic-like {ECO:0000313|RefSeq:XP_008450149.1};	Predicted starch-binding protein	GO:0009507,chloroplast; GO:0009536,plastid; GO:0008889,glycerophosphodiester phosphodiesterase activity; GO:0000287,magnesium ion binding; GO:0030643,cellular phosphate ion homeostasis; GO:0006071,glycerol metabolic process; GO:0046475,glycerophospholipid catabolic process	Glycerophosphoryl diester phosphodiesterase family
Cluster-21832.20095	0.18	83.56	4.67	1893.66	8.92624	2.55232e-19	1.95864e-16	K17506 protein phosphatase 1L [EC:3.1.3.16] | (RefSeq) probable protein phosphatase 2C 76 (A)	PREDICTED: probable protein phosphatase 2C 76 [Cucumis melo]	RecName: Full=Probable protein phosphatase 2C 76; Short=AtPP2C76; EC=3.1.3.16;	SubName: Full=probable protein phosphatase 2C 76 {ECO:0000313|RefSeq:XP_008439342.1, ECO:0000313|RefSeq:XP_008439343.1, ECO:0000313|RefSeq:XP_008439344.1};	Serine/threonine protein phosphatase	GO:0046872,metal ion binding; GO:0004722,protein serine/threonine phosphatase activity	Protein phosphatase 2C
Cluster-21832.16057	16.77	0	1246.05	0	-13.0965	2.59671e-19	1.97032e-16	K07375 tubulin beta | (RefSeq) tubulin beta chain-like (A)	beta-tubulin-3, partial [Rosa hybrid cultivar]	RecName: Full=Tubulin beta-1 chain; AltName: Full=Beta-1-tubulin; Flags: Fragment;	SubName: Full=Beta-tubulin-3 {ECO:0000313|EMBL:AHA91826.1}; Flags: Fragment;	Beta tubulin	GO:0005737,cytoplasm; GO:0005874,microtubule; GO:0005525,GTP binding; GO:0003924,GTPase activity; GO:0005200,structural constituent of cytoskeleton; GO:0007017,microtubule-based process	Tubulin C-terminal domain
Cluster-48163.1	0	14.07	0	943.17	13.0959	2.64442e-19	1.98423e-16	K13094 RNA-binding protein 5/10 | (RefSeq) SUPPRESSOR OF ABI3-5 isoform X1 (A)	G patch domain-containing protein 8 [Momordica charantia]	RecName: Full=Septin and tuftelin-interacting protein 1 homolog 2; AltName: Full=Protein SPLICEOSOMAL TIMEKEEPER LOCUS 2;	SubName: Full=Uncharacterized protein {ECO:0000313|EMBL:KGN65988.1};	--	GO:0071008,U2-type post-mRNA release spliceosomal complex; GO:0003677,DNA binding; GO:0006355,regulation of transcription, DNA-templated; GO:0000390,spliceosomal complex disassembly	G-patch domain
Cluster-10198.4	0	35.03	0	939	13.0897	2.76797e-19	2.05411e-16	K14573 nucleolar protein 4 | (RefSeq) hypothetical protein (A)	single-stranded DNA-binding protein WHY2, mitochondrial [Cucurbita maxima]	RecName: Full=Single-stranded DNA-binding protein WHY2, mitochondrial; AltName: Full=Protein WHIRLY 2; Short=StWHY2; Flags: Precursor;	SubName: Full=Uncharacterized protein {ECO:0000313|EMBL:KGN52606.1};	--	GO:0005739,mitochondrion; GO:0003677,DNA binding; GO:0003697,single-stranded DNA binding; GO:0006952,defense response; GO:0006281,DNA repair; GO:0006355,regulation of transcription, DNA-templated	Whirly transcription factor
Cluster-21832.35260	60.18	0.04	1850.41	0.99	-10.3045	3.38046e-19	2.48136e-16	K15028 translation initiation factor 3 subunit K | (RefSeq) eukaryotic translation initiation factor 3 subunit K (A)	PREDICTED: eukaryotic translation initiation factor 3 subunit K [Cucumis sativus]	RecName: Full=Eukaryotic translation initiation factor 3 subunit K {ECO:0000255|HAMAP-Rule:MF_03010}; Short=eIF3k {ECO:0000255|HAMAP-Rule:MF_03010}; AltName: Full=eIF-3 p25 {ECO:0000255|HAMAP-Rule:MF_03010};	RecName: Full=Eukaryotic translation initiation factor 3 subunit K {ECO:0000256|HAMAP-Rule:MF_03010}; Short=eIF3k {ECO:0000256|HAMAP-Rule:MF_03010}; AltName: Full=eIF-3 p25 {ECO:0000256|HAMAP-Rule:MF_03010};	Uncharacterized conserved protein	GO:0005829,cytosol; GO:0005852,eukaryotic translation initiation factor 3 complex; GO:0043022,ribosome binding; GO:0003743,translation initiation factor activity; GO:0006446,regulation of translational initiation	CSN8/PSMD8/EIF3K family
Cluster-21832.37858	14.1	0	1209.13	0	-13.053	3.48898e-19	2.53349e-16	K11982 E3 ubiquitin-protein ligase RNF115/126 [EC:2.3.2.27] | (RefSeq) probable E3 ubiquitin-protein ligase RHC1A (A)	PREDICTED: E3 ubiquitin-protein ligase RING1-like [Cucumis sativus]	RecName: Full=Probable E3 ubiquitin-protein ligase RHC1A {ECO:0000305}; EC=2.3.2.27; AltName: Full=RING-H2 finger C1a {ECO:0000303|PubMed:9781696}; AltName: Full=RING-H2 zinc finger protein RHC1a {ECO:0000305}; AltName: Full=RING-type E3 ubiquitin transferase RHC1A {ECO:0000305};	SubName: Full=Uncharacterized protein {ECO:0000313|EMBL:KGN54669.1};	FOG: Predicted E3 ubiquitin ligase	GO:0005618,cell wall; GO:0005634,nucleus; GO:0046872,metal ion binding; GO:0061630,ubiquitin protein ligase activity; GO:0009938,negative regulation of gibberellic acid mediated signaling pathway; GO:0043161,proteasome-mediated ubiquitin-dependent protein catabolic process; GO:0000209,protein polyubiquitination; GO:0016567,protein ubiquitination; GO:0042787,NA; GO:0009651,response to salt stress;…	Prokaryotic RING finger family 1
Cluster-21832.31876	16.94	0	1177.73	0	-13.0155	4.50772e-19	3.22639e-16	--	PREDICTED: protein ENHANCED DISEASE RESISTANCE 2 [Cucumis sativus]	RecName: Full=Protein ENHANCED DISEASE RESISTANCE 2;	SubName: Full=Uncharacterized protein {ECO:0000313|EMBL:KGN60739.1};	--	GO:0005789,endoplasmic reticulum membrane; GO:0010008,endosome membrane; GO:0016021,integral component of membrane; GO:0005886,plasma membrane; GO:0008289,lipid binding; GO:0070273,phosphatidylinositol-4-phosphate binding; GO:0009873,ethylene-activated signaling pathway; GO:1900056,negative regulation of leaf senescence; GO:0009626,plant-type hypersensitive response; GO:1900150,regulation of defe…	START domain
Cluster-21832.6749	33.7	0.07	2905.79	5.01	-8.75087	4.53876e-19	3.22639e-16	--	SPX domain-containing protein 1-like [Momordica charantia]	RecName: Full=SPX domain-containing protein 2 {ECO:0000303|PubMed:18315545}; AltName: Full=Protein SPX DOMAIN GENE 2 {ECO:0000303|PubMed:18315545}; Short=AtSPX2 {ECO:0000303|PubMed:18315545};	SubName: Full=SPX domain-containing protein 1 {ECO:0000313|RefSeq:XP_008444000.1};	Protein involved in vacuolar polyphosphate accumulation, contains SPX domain	GO:0005783,endoplasmic reticulum; GO:0005634,nucleus; GO:0016036,cellular response to phosphate starvation	SPX domain
Cluster-21832.28100	19.61	0	1163.98	0	-12.9983	5.06216e-19	3.56096e-16	K20032 palmitoyltransferase ZDHHC13/17 [EC:2.3.1.225] | (RefSeq) probable protein S-acyltransferase 23 (A)	uncharacterized protein LOC111791430 [Cucurbita pepo subsp. pepo]	RecName: Full=Protein CfxQ homolog;	SubName: Full=protein CbxX, chromosomal {ECO:0000313|RefSeq:XP_008439056.1, ECO:0000313|RefSeq:XP_008439057.1};	AAA+-type ATPase	GO:0009507,chloroplast; GO:0005524,ATP binding	Sigma-54 interaction domain
Cluster-21832.36722	14.34	0	1157.23	0	-12.9896	5.41995e-19	3.77334e-16	K01102 pyruvate dehydrogenase phosphatase [EC:3.1.3.43] | (RefSeq) protein phosphatase 2C 29 (A)	PREDICTED: protein phosphatase 2C 29 [Cucumis melo]	RecName: Full=Protein phosphatase 2C 29; Short=AtPP2C29; EC=3.1.3.16; AltName: Full=Protein POLTERGEIST-LIKE 1; AltName: Full=Protein phosphatase 2C PLL1; Short=PP2C PLL1;	SubName: Full=protein phosphatase 2C 29 {ECO:0000313|RefSeq:XP_008448711.1};	Protein phosphatase 2C/pyruvate dehydrogenase (lipoamide) phosphatase	GO:0005634,nucleus; GO:0005886,plasma membrane; GO:0046872,metal ion binding; GO:0005543,phospholipid binding; GO:0004722,protein serine/threonine phosphatase activity; GO:0010074,maintenance of meristem identity; GO:0009933,meristem structural organization; GO:0007275,multicellular organism development; GO:0006355,regulation of transcription, DNA-templated; GO:0009826,unidimensional cell growth	Protein phosphatase 2C
Cluster-21832.22489	0	47.39	0	874.22	12.9862	5.58173e-19	3.80747e-16	--	--	--	--	--	--	--
Cluster-26672.2	0	13.64	0	873.55	12.9862	5.58173e-19	3.80747e-16	K01528 dynamin GTPase [EC:3.6.5.5] | (Kazusa) Lj0g3v0199559.2; - (A)	uncharacterized protein LOC111024092 [Momordica charantia]	RecName: Full=Retrovirus-related Pol polyprotein from transposon RE2; AltName: Full=Retro element 2 {ECO:0000303|PubMed:10689195}; Short=AtRE2 {ECO:0000303|PubMed:10689195}; Includes: RecName: Full=Protease RE2; EC=3.4.23.-; Includes: RecName: Full=Reverse transcriptase RE2; EC=2.7.7.49; Includes: RecName: Full=Endonuclease RE2;	SubName: Full=Uncharacterized protein {ECO:0000313|EMBL:OMO89257.1};	FOG: Transposon-encoded proteins with TYA, reverse transcriptase, integrase domains in various combinations	GO:0004190,aspartic-type endopeptidase activity; GO:0004519,endonuclease activity; GO:0046872,metal ion binding; GO:0003676,nucleic acid binding; GO:0003964,RNA-directed DNA polymerase activity; GO:0015074,DNA integration; GO:0006310,DNA recombination	Reverse transcriptase (RNA-dependent DNA polymerase)
Cluster-9138.0	0	24.16	0	858.16	12.9596	6.73832e-19	4.55045e-16	K14292 trimethylguanosine synthase [EC:2.1.1.-] | (RefSeq) uncharacterized LOC107850838 (A)	PREDICTED: WUSCHEL-related homeobox 4 [Ziziphus jujuba]	RecName: Full=WUSCHEL-related homeobox 4;	SubName: Full=Uncharacterized protein {ECO:0000313|EMBL:KGN62487.1};	--	GO:0005634,nucleus; GO:0003677,DNA binding; GO:0051301,cell division; GO:0010087,phloem or xylem histogenesis; GO:0010067,procambium histogenesis; GO:0006355,regulation of transcription, DNA-templated; GO:0007165,signal transduction; GO:0006351,transcription, DNA-templated	Homeodomain
Cluster-21832.26443	21.33	0	1128.54	0	-12.9543	6.87465e-19	4.59655e-16	K01569 oxalate decarboxylase [EC:4.1.1.2] | (RefSeq) hypothetical protein (A)	11S globulin subunit beta [Cucurbita moschata]	RecName: Full=11S globulin subunit beta; Contains: RecName: Full=11S globulin gamma chain; AltName: Full=11S globulin acidic chain; Contains: RecName: Full=11S globulin delta chain; AltName: Full=11S globulin basic chain; Flags: Precursor;	SubName: Full=11S globulin subunit beta-like {ECO:0000313|RefSeq:XP_008462393.1};	--	GO:0046872,metal ion binding; GO:0045735,nutrient reservoir activity	Protein of unknown function (DUF861)
Cluster-21832.37454	44.71	0	1125	0	-12.9491	7.08487e-19	4.69067e-16	K10523 speckle-type POZ protein | (RefSeq) speckle-type POZ protein-like A (A)	PREDICTED: uncharacterized protein LOC103494460 isoform X1 [Cucumis melo]	RecName: Full=MATH domain and coiled-coil domain-containing protein At3g58370; AltName: Full=RTM3-like protein At3g58370;	SubName: Full=uncharacterized protein LOC103494460 isoform X1 {ECO:0000313|RefSeq:XP_008453868.1};	Speckle-type POZ protein SPOP and related proteins with TRAF, MATH and BTB/POZ domains	--	MATH domain
Cluster-21832.19550	16.43	0	1123.65	0	-12.9478	7.15651e-19	4.6921e-16	K10592 E3 ubiquitin-protein ligase HUWE1 [EC:2.3.2.26] | (RefSeq) E3 ubiquitin-protein ligase UPL1 (A)	PREDICTED: E3 ubiquitin-protein ligase UPL1 isoform X3 [Cucumis melo]	RecName: Full=E3 ubiquitin-protein ligase UPL2; Short=Ubiquitin-protein ligase 2; EC=2.3.2.26; AltName: Full=HECT-type E3 ubiquitin transferase UPL2;	SubName: Full=E3 ubiquitin-protein ligase UPL1 isoform X2 {ECO:0000313|RefSeq:XP_016900603.1};	E3 ubiquitin-protein ligase/Putative upstream regulatory element binding protein	GO:0005829,cytosol; GO:0005739,mitochondrion; GO:0005634,nucleus; GO:0061630,ubiquitin protein ligase activity	HECT-domain (ubiquitin-transferase)
Cluster-21832.41501	0	23.02	0	844.56	12.9376	7.83832e-19	5.08971e-16	K01069 hydroxyacylglutathione hydrolase [EC:3.1.2.6] | (RefSeq) probable hydroxyacylglutathione hydrolase 2, chloroplastic (A)	probable hydroxyacylglutathione hydrolase 2, chloroplastic [Cucurbita pepo subsp. pepo]	RecName: Full=Probable hydroxyacylglutathione hydrolase 2, chloroplastic; EC=3.1.2.6; AltName: Full=Glyoxalase 2-4; AltName: Full=Glyoxalase II; Short=Glx II; Flags: Precursor;	SubName: Full=probable hydroxyacylglutathione hydrolase 2, chloroplastic {ECO:0000313|RefSeq:XP_008454116.1};	Glyoxylase	GO:0009507,chloroplast; GO:0004416,hydroxyacylglutathione hydrolase activity; GO:0046872,metal ion binding; GO:0019243,methylglyoxal catabolic process to D-lactate via S-lactoyl-glutathione	Metallo-beta-lactamase superfamily
Cluster-21832.19737	0	14.18	0	836.97	12.9239	8.59227e-19	5.52614e-16	K19916 double C2-like domain-containing protein alpha | (RefSeq) LOW QUALITY PROTEIN: synaptotagmin-3-like (A)	synaptotagmin-2-like [Cucurbita moschata]	RecName: Full=Synaptotagmin-1; AltName: Full=NTMC2T1.1; AltName: Full=Synaptotagmin A;	SubName: Full=synaptotagmin-2 {ECO:0000313|RefSeq:XP_008444822.1};	Ca2+-dependent lipid-binding protein CLB1/vesicle protein vp115/Granuphilin A, contains C2 domain	GO:0010008,endosome membrane; GO:0016021,integral component of membrane; GO:0005886,plasma membrane; GO:0008289,lipid binding; GO:0046872,metal ion binding; GO:0006897,endocytosis; GO:0006869,lipid transport; GO:0016032,viral process	N-terminal C2 in EEIG1 and EHBP1 proteins
Cluster-42104.0	9.04	0	1095.79	0	-12.9115	9.23388e-19	5.88277e-16	K03798 cell division protease FtsH [EC:3.4.24.-] | (RefSeq) ATP-dependent zinc metalloprotease FTSH, chloroplastic (A)	probable inactive ATP-dependent zinc metalloprotease FTSHI 5, chloroplastic [Momordica charantia]	RecName: Full=Probable inactive ATP-dependent zinc metalloprotease FTSHI 5, chloroplastic; Short=AtFTSHI5 {ECO:0000303|PubMed:22121866}; AltName: Full=Protein EMBRYO DEFECTIVE 2458 {ECO:0000303|PubMed:21286311}; AltName: Full=Protein FTSH INACTIVE PROTEASE 5 {ECO:0000303|PubMed:22121866}; Flags: Precursor;	SubName: Full=probable inactive ATP-dependent zinc metalloprotease FTSHI 5, chloroplastic {ECO:0000313|RefSeq:XP_008443775.1};	AAA+-type ATPase containing the peptidase M41 domain	GO:0009507,chloroplast; GO:0009941,chloroplast envelope; GO:0031969,chloroplast membrane; GO:0016021,integral component of membrane; GO:0005739,mitochondrion; GO:0009506,plasmodesma; GO:0005524,ATP binding; GO:0004176,ATP-dependent peptidase activity; GO:0004222,metalloendopeptidase activity; GO:0008237,metallopeptidase activity; GO:0006508,proteolysis	Protein of unknown function (DUF815)
Cluster-23247.0	0	71.57	0	829.84	12.9117	9.32977e-19	5.88831e-16	K03860 phosphatidylinositol glycan, class Q | (RefSeq) N-acetylglucosaminyl-phosphatidylinositol biosynthetic protein gpi1-like (A)	gibberellin-regulated protein 1-like [Cucurbita maxima]	RecName: Full=Snakin-2; Flags: Precursor;	SubName: Full=gibberellin-regulated protein 11-like {ECO:0000313|RefSeq:XP_008466478.1};	--	GO:0005618,cell wall; GO:0005576,extracellular region; GO:0006952,defense response	Gibberellin regulated protein
Cluster-21832.9549	40.5	0	1092.54	0	-12.9075	9.42675e-19	5.89443e-16	--	--	--	--	--	--	--
Cluster-30887.0	38.97	0	1087	0	-12.8996	9.9286e-19	6.14238e-16	K22736 vacuolar iron transporter family protein | (RefSeq) vacuolar iron transporter 1-like (A)	PREDICTED: vacuolar iron transporter 1-like [Cucumis melo]	RecName: Full=Vacuolar iron transporter 1; Short=AtVIT1;	SubName: Full=vacuolar iron transporter 1-like {ECO:0000313|RefSeq:XP_008467058.1};	Uncharacterized membrane protein	GO:0016021,integral component of membrane; GO:0005774,vacuolar membrane; GO:0005384,manganese ion transmembrane transporter activity; GO:0030026,cellular manganese ion homeostasis; GO:0071281,cellular response to iron ion; GO:0006880,intracellular sequestering of iron ion; GO:0055072,iron ion homeostasis; GO:0071421,manganese ion transmembrane transport	VIT family
Cluster-21832.15243	9.08	0	1086.25	0	-12.8982	1.00325e-18	6.14238e-16	K00873 pyruvate kinase [EC:2.7.1.40] | (RefSeq) pyruvate kinase, cytosolic isozyme (A)	PREDICTED: pyruvate kinase, cytosolic isozyme [Cucumis sativus]	RecName: Full=Pyruvate kinase, cytosolic isozyme; Short=PK; EC=2.7.1.40;	RecName: Full=Pyruvate kinase {ECO:0000256|RuleBase:RU000504}; EC=2.7.1.40 {ECO:0000256|RuleBase:RU000504};	Pyruvate kinase	GO:0005737,cytoplasm; GO:0005524,ATP binding; GO:0016301,kinase activity; GO:0000287,magnesium ion binding; GO:0030955,potassium ion binding; GO:0004743,pyruvate kinase activity	Pyruvate kinase, alpha/beta domain
Cluster-21832.7172	74.03	0	1084.43	0	-12.8956	1.02438e-18	6.14238e-16	--	--	--	--	--	--	--
Cluster-21289.0	11.79	0	1083	0	-12.8942	1.03513e-18	6.14238e-16	K22824 pre-mRNA-splicing regulator WTAP | (RefSeq) FKBP12-interacting protein of 37 kDa (A)	FKBP12-interacting protein of 37 kDa [Cucurbita pepo subsp. pepo]	RecName: Full=FKBP12-interacting protein of 37 kDa; Short=FIP-37; AltName: Full=Immunophilin-interacting protein AtFIP37;	SubName: Full=FKBP12-interacting protein of 37 kDa {ECO:0000313|RefSeq:XP_008464533.1};	Splicing regulator	GO:0016607,nuclear speck; GO:0005634,nucleus; GO:0009506,plasmodesma; GO:0043621,protein self-association; GO:0010073,meristem maintenance; GO:0080009,mRNA methylation; GO:0000381,regulation of alternative mRNA splicing, via spliceosome; GO:0001510,RNA methylation	TATA element modulatory factor 1 TATA binding
Cluster-46796.1	0	20	0	819.57	12.8943	1.046e-18	6.14238e-16	K03033 26S proteasome regulatory subunit N3 | (RefSeq) probable 26S proteasome non-ATPase regulatory subunit 3 (A)	probable 26S proteasome non-ATPase regulatory subunit 3 [Momordica charantia]	RecName: Full=Probable 26S proteasome non-ATPase regulatory subunit 3; Short=26S proteasome subunit S3; AltName: Full=26S proteasome regulatory subunit RPN3; AltName: Full=Nuclear antigen 21D7;	SubName: Full=probable 26S proteasome non-ATPase regulatory subunit 3 {ECO:0000313|RefSeq:XP_008460112.1, ECO:0000313|RefSeq:XP_016902511.1};	26S proteasome regulatory complex, subunit RPN3/PSMD3	GO:0005634,nucleus; GO:0000502,proteasome complex; GO:0030234,enzyme regulator activity; GO:0042176,regulation of protein catabolic process	PCI domain
Cluster-21832.11273	10.43	0	1082.43	0	-12.8929	1.046e-18	6.14238e-16	K10610 DNA damage-binding protein 1 | (RefSeq) DNA damage-binding protein 1a (A)	DNA damage-binding protein 1a [Cucurbita pepo subsp. pepo]	RecName: Full=DNA damage-binding protein 1; AltName: Full=High pigmentation protein 1; AltName: Full=UV-damaged DNA-binding protein 1;	SubName: Full=DNA damage-binding protein 1 {ECO:0000313|RefSeq:XP_008444949.1};	Damage-specific DNA binding complex, subunit DDB1	GO:0031461,cullin-RING ubiquitin ligase complex; GO:0005634,nucleus; GO:0003684,damaged DNA binding; GO:0006289,nucleotide-excision repair; GO:0043161,proteasome-mediated ubiquitin-dependent protein catabolic process; GO:0016567,protein ubiquitination; GO:0009585,red, far-red light phototransduction	CPSF A subunit region
Cluster-21832.1788	22.28	0	1082	0	-12.8929	1.046e-18	6.14238e-16	--	PREDICTED: uncharacterized protein At4g22758-like [Cucumis sativus]	RecName: Full=Uncharacterized protein At4g22758;	SubName: Full=Uncharacterized protein {ECO:0000313|EMBL:KGN51491.1};	FOG: PPR repeat	--	--
Cluster-21832.17156	0	26.42	0	819	12.8925	1.06812e-18	6.16509e-16	--	--	--	--	--	--	--
Cluster-22114.0	19.7	0	1079.71	0	-12.8902	1.06812e-18	6.16509e-16	K15503 serine/threonine-protein phosphatase 6 regulatory ankyrin repeat subunit B | (RefSeq) ankyrin repeat-containing protein At5g02620-like (A)	PREDICTED: ankyrin repeat-containing protein At2g01680 [Cucumis melo]	RecName: Full=Ankyrin repeat-containing protein At2g01680;	SubName: Full=ankyrin repeat-containing protein At2g01680 {ECO:0000313|RefSeq:XP_008467012.1};	FOG: Ankyrin repeat	GO:0016021,integral component of membrane; GO:0005886,plasma membrane	Ankyrin repeats (many copies)
Cluster-21832.25290	38.53	0	1068	0	-12.8741	1.18676e-18	6.79177e-16	K14826 FK506-binding nuclear protein [EC:5.2.1.8] | (RefSeq) peptidyl-prolyl cis-trans isomerase FKBP43-like (A)	PREDICTED: peptidyl-prolyl cis-trans isomerase FKBP43-like isoform X3 [Cucumis sativus]	--	RecName: Full=Peptidylprolyl isomerase {ECO:0000256|PROSITE-ProRule:PRU00277}; EC=5.2.1.8 {ECO:0000256|PROSITE-ProRule:PRU00277};	--	GO:0003755,peptidyl-prolyl cis-trans isomerase activity	--
Cluster-35384.0	0	35	0	801	12.8604	1.32005e-18	7.49109e-16	K00059 3-oxoacyl-[acyl-carrier protein] reductase [EC:1.1.1.100] | (RefSeq) NADPH-dependent aldehyde reductase-like protein, chloroplastic (A)	NADPH-dependent aldehyde reductase-like protein, chloroplastic [Cucurbita pepo subsp. pepo]	RecName: Full=NADPH-dependent aldehyde reductase-like protein, chloroplastic {ECO:0000250|UniProtKB:Q9SQR2}; EC=1.1.1.- {ECO:0000250|UniProtKB:Q9SQR2}; Flags: Precursor;	SubName: Full=short-chain type dehydrogenase/reductase {ECO:0000313|RefSeq:XP_008441973.1};	Reductases with broad range of substrate specificities	GO:0009507,chloroplast; GO:0016491,oxidoreductase activity	NAD dependent epimerase/dehydratase family
Cluster-21832.12393	59.09	0	1044.29	0	-12.8413	1.48598e-18	8.36249e-16	--	--	--	--	--	--	--
Cluster-21289.15	0	9.87	0	787.04	12.835	1.56889e-18	8.75607e-16	K22824 pre-mRNA-splicing regulator WTAP | (RefSeq) FKBP12-interacting protein of 37 kDa (A)	FKBP12-interacting protein of 37 kDa [Cucurbita pepo subsp. pepo]	RecName: Full=FKBP12-interacting protein of 37 kDa; Short=FIP-37; AltName: Full=Immunophilin-interacting protein AtFIP37;	SubName: Full=FKBP12-interacting protein of 37 kDa {ECO:0000313|RefSeq:XP_008464533.1};	Splicing regulator	GO:0016607,nuclear speck; GO:0005634,nucleus; GO:0009506,plasmodesma; GO:0043621,protein self-association; GO:0010073,meristem maintenance; GO:0080009,mRNA methylation; GO:0000381,regulation of alternative mRNA splicing, via spliceosome; GO:0001510,RNA methylation	TATA element modulatory factor 1 TATA binding
Cluster-21832.35257	41.08	0	1037.22	0	-12.8316	1.58607e-18	8.77941e-16	K15028 translation initiation factor 3 subunit K | (RefSeq) eukaryotic translation initiation factor 3 subunit K (A)	PREDICTED: eukaryotic translation initiation factor 3 subunit K [Cucumis sativus]	RecName: Full=Eukaryotic translation initiation factor 3 subunit K {ECO:0000255|HAMAP-Rule:MF_03010}; Short=eIF3k {ECO:0000255|HAMAP-Rule:MF_03010}; AltName: Full=eIF-3 p25 {ECO:0000255|HAMAP-Rule:MF_03010};	RecName: Full=Eukaryotic translation initiation factor 3 subunit K {ECO:0000256|HAMAP-Rule:MF_03010}; Short=eIF3k {ECO:0000256|HAMAP-Rule:MF_03010}; AltName: Full=eIF-3 p25 {ECO:0000256|HAMAP-Rule:MF_03010};	Uncharacterized conserved protein	GO:0005829,cytosol; GO:0005852,eukaryotic translation initiation factor 3 complex; GO:0043022,ribosome binding; GO:0003743,translation initiation factor activity; GO:0006446,regulation of translational initiation	CSN8/PSMD8/EIF3K family
Cluster-21832.25141	0	51.18	0	772.01	12.8072	1.91226e-18	1.04143e-15	--	hypothetical protein BVRB_037930, partial [Beta vulgaris subsp. vulgaris]	--	SubName: Full=Uncharacterized protein {ECO:0000313|EMBL:KMS65245.1}; Flags: Fragment;	--	--	--
Cluster-21832.26171	9.92	0	1018.14	0.06	-12.805	1.91226e-18	1.04143e-15	K01681 aconitate hydratase [EC:4.2.1.3] | (RefSeq) aconitate hydratase, cytoplasmic-like (A)	aconitate hydratase, cytoplasmic-like [Cucurbita moschata]	RecName: Full=Aconitate hydratase, cytoplasmic; Short=Aconitase; EC=4.2.1.3; AltName: Full=Citrate hydro-lyase;	RecName: Full=Aconitate hydratase {ECO:0000256|RuleBase:RU361275}; Short=Aconitase {ECO:0000256|RuleBase:RU361275}; EC=4.2.1.3 {ECO:0000256|RuleBase:RU361275};	RNA-binding translational regulator IRP (aconitase superfamily)	GO:0005737,cytoplasm; GO:0051539,4 iron, 4 sulfur cluster binding; GO:0003994,aconitate hydratase activity; GO:0046872,metal ion binding; GO:0006097,glyoxylate cycle	Aconitase C-terminal domain
Cluster-36065.0	0	10.18	0	760.53	12.7865	2.1868e-18	1.16281e-15	K11982 E3 ubiquitin-protein ligase RNF115/126 [EC:2.3.2.27] | (RefSeq) probable E3 ubiquitin-protein ligase RHC1A (A)	PREDICTED: E3 ubiquitin-protein ligase RING1-like [Cucumis sativus]	RecName: Full=Probable E3 ubiquitin-protein ligase RHC1A {ECO:0000305}; EC=2.3.2.27; AltName: Full=RING-H2 finger C1a {ECO:0000303|PubMed:9781696}; AltName: Full=RING-H2 zinc finger protein RHC1a {ECO:0000305}; AltName: Full=RING-type E3 ubiquitin transferase RHC1A {ECO:0000305};	SubName: Full=Uncharacterized protein {ECO:0000313|EMBL:KGN54669.1};	FOG: Predicted E3 ubiquitin ligase	GO:0005618,cell wall; GO:0005634,nucleus; GO:0046872,metal ion binding; GO:0061630,ubiquitin protein ligase activity; GO:0009938,negative regulation of gibberellic acid mediated signaling pathway; GO:0043161,proteasome-mediated ubiquitin-dependent protein catabolic process; GO:0000209,protein polyubiquitination; GO:0016567,protein ubiquitination; GO:0042787,NA; GO:0009651,response to salt stress;…	Prokaryotic RING finger family 1
Cluster-21832.45061	6.83	0	1003.84	0	-12.785	2.1868e-18	1.16281e-15	K10396 kinesin family member 5 | (RefSeq) hypothetical protein (A)	PREDICTED: GDSL esterase/lipase At1g54790 [Cucumis melo]	RecName: Full=GDSL esterase/lipase At1g54790; EC=3.1.1.-; AltName: Full=Extracellular lipase At1g54790; Flags: Precursor;	SubName: Full=GDSL esterase/lipase At1g54790 {ECO:0000313|RefSeq:XP_008455108.1};	--	GO:0005576,extracellular region; GO:0016788,hydrolase activity, acting on ester bonds; GO:0016042,lipid catabolic process	GDSL-like Lipase/Acylhydrolase
Cluster-6517.0	18.41	0	1003.88	0	-12.785	2.1868e-18	1.16281e-15	K11855 ubiquitin carboxyl-terminal hydrolase 36/42 [EC:3.4.19.12] | (RefSeq) ubiquitin carboxyl-terminal hydrolase 25 (A)	ubiquitin carboxyl-terminal hydrolase 25-like isoform X2 [Cucurbita pepo subsp. pepo]	RecName: Full=Ubiquitin carboxyl-terminal hydrolase 25; EC=3.4.19.12; AltName: Full=Deubiquitinating enzyme 25; Short=AtUBP25; AltName: Full=Ubiquitin thioesterase 25; AltName: Full=Ubiquitin-specific-processing protease 25;	SubName: Full=Uncharacterized protein {ECO:0000313|EMBL:KGN53534.1};	Ubiquitin carboxyl-terminal hydrolase	GO:0036459,thiol-dependent ubiquitinyl hydrolase activity; GO:0016579,protein deubiquitination; GO:0006511,ubiquitin-dependent protein catabolic process	Transcription factor e(y)2
Cluster-4657.7	0	32.93	0	757.12	12.7789	2.31376e-18	1.22071e-15	K01687 dihydroxy-acid dehydratase [EC:4.2.1.9] | (RefSeq) dihydroxy-acid dehydratase, chloroplastic (A)	PREDICTED: dihydroxy-acid dehydratase, chloroplastic [Cucumis sativus]	RecName: Full=Dihydroxy-acid dehydratase, chloroplastic {ECO:0000255|HAMAP-Rule:MF_00012}; Short=AtDHAD {ECO:0000305}; Short=DAD {ECO:0000255|HAMAP-Rule:MF_00012}; EC=4.2.1.9 {ECO:0000255|HAMAP-Rule:MF_00012}; Flags: Precursor;	SubName: Full=Uncharacterized protein {ECO:0000313|EMBL:KGN56759.1};	Dihydroxy-acid dehydratase	GO:0009507,chloroplast; GO:0009570,chloroplast stroma; GO:0009536,plastid; GO:0051539,4 iron, 4 sulfur cluster binding; GO:0005507,copper ion binding; GO:0004160,dihydroxy-acid dehydratase activity; GO:0016836,hydro-lyase activity; GO:0009082,branched-chain amino acid biosynthetic process; GO:0009553,embryo sac development; GO:0009097,isoleucine biosynthetic process; GO:0009555,pollen development…	Dehydratase family
Cluster-21832.23048	84.64	0	996.19	0	-12.7734	2.3668e-18	1.23901e-15	--	uncharacterized protein LOC109820012 isoform X2 [Asparagus officinalis]	--	SubName: Full=Uncharacterized protein {ECO:0000313|EMBL:KRH55380.1}; Flags: Fragment;	Transcriptional coactivator CAPER (RRM superfamily)	GO:0003723,RNA binding	--
Cluster-21832.39598	14.91	0	995.49	0	-12.772	2.39382e-18	1.24351e-15	K01528 dynamin GTPase [EC:3.6.5.5] | (Kazusa) Lj0g3v0199559.2; - (A)	PREDICTED: uncharacterized protein LOC109123862 [Vitis vinifera]	RecName: Full=Retrovirus-related Pol polyprotein from transposon RE2; AltName: Full=Retro element 2 {ECO:0000303|PubMed:10689195}; Short=AtRE2 {ECO:0000303|PubMed:10689195}; Includes: RecName: Full=Protease RE2; EC=3.4.23.-; Includes: RecName: Full=Reverse transcriptase RE2; EC=2.7.7.49; Includes: RecName: Full=Endonuclease RE2;	SubName: Full=Uncharacterized protein {ECO:0000313|EMBL:CAN81099.1};	FOG: Transposon-encoded proteins with TYA, reverse transcriptase, integrase domains in various combinations	GO:0004190,aspartic-type endopeptidase activity; GO:0004519,endonuclease activity; GO:0046872,metal ion binding; GO:0003676,nucleic acid binding; GO:0003964,RNA-directed DNA polymerase activity; GO:0015074,DNA integration; GO:0006310,DNA recombination	Reverse transcriptase (RNA-dependent DNA polymerase)
Cluster-21832.5559	0	6.6	0	750.64	12.7675	2.50533e-18	1.29151e-15	K01537 Ca2+-transporting ATPase [EC:3.6.3.8] | (RefSeq) calcium-transporting ATPase 4, plasma membrane-type-like (A)	calcium-transporting ATPase 4, plasma membrane-type-like [Momordica charantia]	RecName: Full=Putative calcium-transporting ATPase 11, plasma membrane-type; EC=3.6.3.8; AltName: Full=Ca(2+)-ATPase isoform 11;	RecName: Full=Calcium-transporting ATPase {ECO:0000256|RuleBase:RU361146}; EC=3.6.3.8 {ECO:0000256|RuleBase:RU361146};	Calcium transporting ATPase	GO:0009507,chloroplast; GO:0005794,Golgi apparatus; GO:0005887,integral component of plasma membrane; GO:0009705,plant-type vacuole membrane; GO:0005886,plasma membrane; GO:0005774,vacuolar membrane; GO:0005773,vacuole; GO:0005524,ATP binding; GO:0005388,calcium-transporting ATPase activity; GO:0005516,calmodulin binding; GO:0046872,metal ion binding; GO:0055081,anion homeostasis; GO:0042742,defe…	haloacid dehalogenase-like hydrolase
Cluster-21832.35910	13.03	0	989.45	0	-12.7633	2.5341e-18	1.29644e-15	--	probable glycosyltransferase STELLO1 [Cucurbita pepo subsp. pepo]	RecName: Full=Probable glycosyltransferase STELLO1 {ECO:0000303|PubMed:27277162}; EC=2.4.-.- {ECO:0000305};	SubName: Full=Uncharacterized protein {ECO:0000313|EMBL:KGN59398.1};	--	GO:0005768,endosome; GO:0005794,Golgi apparatus; GO:0000139,Golgi membrane; GO:0016021,integral component of membrane; GO:0005802,trans-Golgi network; GO:0042802,identical protein binding; GO:0016757,transferase activity, transferring glycosyl groups; GO:0052324,plant-type cell wall cellulose biosynthetic process; GO:2001009,regulation of plant-type cell wall cellulose biosynthetic process	STELLO glycosyltransferases
Cluster-45106.5	0	5.47	0	745.99	12.7578	2.65284e-18	1.34699e-15	K01528 dynamin GTPase [EC:3.6.5.5] | (Kazusa) Lj0g3v0199559.2; - (A)	putative copia-type protein, partial [Trifolium pratense]	RecName: Full=Retrovirus-related Pol polyprotein from transposon RE1; AltName: Full=Retro element 1 {ECO:0000303|PubMed:10689195}; Short=AtRE1 {ECO:0000303|PubMed:10689195}; Includes: RecName: Full=Protease RE1; EC=3.4.23.-; Includes: RecName: Full=Reverse transcriptase RE1; EC=2.7.7.49; Includes: RecName: Full=Endonuclease RE1;	SubName: Full=Uncharacterized protein {ECO:0000313|EMBL:OMO89257.1};	FOG: Transposon-encoded proteins with TYA, reverse transcriptase, integrase domains in various combinations	GO:0004190,aspartic-type endopeptidase activity; GO:0004519,endonuclease activity; GO:0046872,metal ion binding; GO:0003676,nucleic acid binding; GO:0003964,RNA-directed DNA polymerase activity; GO:0015074,DNA integration; GO:0006310,DNA recombination	Reverse transcriptase (RNA-dependent DNA polymerase)
Cluster-21832.6456	52.4	0	977.27	0	-12.7457	2.84259e-18	1.43256e-15	--	mediator of RNA polymerase II transcription subunit 9-like [Cucurbita moschata]	RecName: Full=Mediator of RNA polymerase II transcription subunit 9;	RecName: Full=Mediator of RNA polymerase II transcription subunit 9 {ECO:0000256|RuleBase:RU364145}; AltName: Full=Mediator complex subunit 9 {ECO:0000256|RuleBase:RU364145};	--	GO:0016592,mediator complex; GO:0006355,regulation of transcription, DNA-templated; GO:0006351,transcription, DNA-templated	Vacuolar sorting 38 and autophagy-related subunit 14
Cluster-48291.2	0.22	52.76	10.98	2331.8	8.11079	2.89991e-18	1.44453e-15	K19791 iron transport multicopper oxidase | (RefSeq) L-ascorbate oxidase homolog (A)	PREDICTED: L-ascorbate oxidase homolog [Cucumis melo]	RecName: Full=L-ascorbate oxidase homolog; EC=1.10.3.-; Flags: Precursor;	SubName: Full=L-ascorbate oxidase homolog {ECO:0000313|RefSeq:XP_008452926.1};	Multicopper oxidases	GO:0005576,extracellular region; GO:0005507,copper ion binding; GO:0016491,oxidoreductase activity	Multicopper oxidase
Cluster-21832.46064	19.94	0	974.94	0	-12.7427	2.90912e-18	1.44453e-15	--	hypothetical protein Csa_6G149380 [Cucumis sativus]	--	SubName: Full=Uncharacterized protein {ECO:0000313|EMBL:KGN46897.1};	--	--	--
Cluster-26672.4	13.19	0	972.83	0	-12.7397	2.97737e-18	1.46763e-15	K01528 dynamin GTPase [EC:3.6.5.5] | (Kazusa) Lj0g3v0199559.2; - (A)	uncharacterized protein LOC111024092 [Momordica charantia]	RecName: Full=Retrovirus-related Pol polyprotein from transposon RE1; AltName: Full=Retro element 1 {ECO:0000303|PubMed:10689195}; Short=AtRE1 {ECO:0000303|PubMed:10689195}; Includes: RecName: Full=Protease RE1; EC=3.4.23.-; Includes: RecName: Full=Reverse transcriptase RE1; EC=2.7.7.49; Includes: RecName: Full=Endonuclease RE1;	SubName: Full=Uncharacterized protein {ECO:0000313|EMBL:OMO89257.1};	FOG: Transposon-encoded proteins with TYA, reverse transcriptase, integrase domains in various combinations	GO:0004190,aspartic-type endopeptidase activity; GO:0004519,endonuclease activity; GO:0046872,metal ion binding; GO:0003676,nucleic acid binding; GO:0003964,RNA-directed DNA polymerase activity; GO:0015074,DNA integration; GO:0006310,DNA recombination	Reverse transcriptase (RNA-dependent DNA polymerase)
Cluster-46142.1	0	14	0	737.08	12.7403	3.01215e-18	1.47401e-15	--	silicon efflux transporter LSI2 [Momordica charantia]	RecName: Full=Silicon efflux transporter LSI3 {ECO:0000303|PubMed:26283388}; AltName: Full=Low silicon protein 3 {ECO:0000303|PubMed:26283388};	SubName: Full=putative transporter arsB {ECO:0000313|RefSeq:XP_016899111.1, ECO:0000313|RefSeq:XP_016899112.1, ECO:0000313|RefSeq:XP_016899113.1};	Sodium sulfate symporter and related arsenite permeases	GO:0016021,integral component of membrane; GO:0005886,plasma membrane; GO:0055085,transmembrane transport	Bacterial Na+/H+ antiporter B (NhaB)
Cluster-12259.0	0	19.89	0	732.42	12.7305	3.23047e-18	1.56947e-15	K03679 exosome complex component RRP4 | (RefSeq) exosome complex component RRP4 homolog (A)	exosome complex component RRP4 homolog [Cucurbita pepo subsp. pepo]	RecName: Full=Exosome complex component RRP4 homolog {ECO:0000305}; AltName: Full=Ribosomal RNA-processing protein 4 {ECO:0000305}; Short=AtRRP4 {ECO:0000303|PubMed:11809881}; Short=AtRrp4p {ECO:0000303|PubMed:11809881};	SubName: Full=exosome complex component RRP4 homolog isoform X1 {ECO:0000313|RefSeq:XP_008442058.1, ECO:0000313|RefSeq:XP_008442060.1};	Exosomal 3'-5' exoribonuclease complex, subunit Rrp4	GO:0005737,cytoplasm; GO:0000177,cytoplasmic exosome (RNase complex); GO:0000176,nuclear exosome (RNase complex); GO:0005730,nucleolus; GO:0005654,nucleoplasm; GO:0003723,RNA binding; GO:0071034,CUT catabolic process; GO:0043928,exonucleolytic nuclear-transcribed mRNA catabolic process involved in deadenylation-dependent decay; GO:0000467,exonucleolytic trimming to generate mature 3'-end of 5.8S …	Exosome complex exonuclease RRP4 N-terminal region
Cluster-21832.15307	16.99	0	956.86	0	-12.7158	3.50743e-18	1.69186e-15	K16675 palmitoyltransferase ZDHHC9/14/18 [EC:2.3.1.225] | (RefSeq) probable protein S-acyltransferase 7 (A)	probable protein S-acyltransferase 7 [Momordica charantia]	RecName: Full=Probable protein S-acyltransferase 7; EC=2.3.1.225; AltName: Full=Probable palmitoyltransferase At3g26935; AltName: Full=Zinc finger DHHC domain-containing protein At3g26935;	RecName: Full=S-acyltransferase {ECO:0000256|RuleBase:RU079119}; EC=2.3.1.225 {ECO:0000256|RuleBase:RU079119}; AltName: Full=Palmitoyltransferase {ECO:0000256|RuleBase:RU079119};	DHHC-type Zn-finger proteins	GO:0016021,integral component of membrane; GO:0005886,plasma membrane; GO:0019706,protein-cysteine S-palmitoyltransferase activity	DHHC palmitoyltransferase
Cluster-17143.0	0	13.61	0	722.97	12.7126	3.63404e-18	1.7405e-15	K09419 heat shock transcription factor, other eukaryote | (RefSeq) heat shock factor protein HSF8-like (A)	heat shock factor protein HSF8-like [Cucurbita moschata]	RecName: Full=Heat shock factor protein HSF8; AltName: Full=Heat shock transcription factor 8; Short=HSTF 8; AltName: Full=Heat stress transcription factor;	SubName: Full=heat shock factor protein HSF8-like {ECO:0000313|RefSeq:XP_008448660.1};	Heat shock transcription factor	GO:0005634,nucleus; GO:0003700,DNA-binding transcription factor activity; GO:0043565,sequence-specific DNA binding; GO:0006351,transcription, DNA-templated	BRE1 E3 ubiquitin ligase
Cluster-21832.3426	0	14.83	0	721.94	12.7107	3.67736e-18	1.74884e-15	K11674 microspherule protein 1 | (RefSeq) hypothetical protein (A)	PREDICTED: stomatal closure-related actin-binding protein 1 [Cucumis melo]	RecName: Full=Stomatal closure-related actin-binding protein 1 {ECO:0000303|PubMed:21719691};	SubName: Full=stomatal closure-related actin-binding protein 1 {ECO:0000313|RefSeq:XP_008451066.1, ECO:0000313|RefSeq:XP_008451067.1, ECO:0000313|RefSeq:XP_008451068.1};	--	GO:0005737,cytoplasm; GO:0005856,cytoskeleton; GO:0003779,actin binding; GO:0007015,actin filament organization; GO:0010119,regulation of stomatal movement	Actin-binding domain of plant-specific actin-binding protein
Cluster-21832.30837	29.25	0	947.45	0	-12.7007	3.85638e-18	1.82116e-15	--	--	--	--	--	--	--
Cluster-21832.19961	32.76	0	945.78	0	-12.6992	3.90262e-18	1.83019e-15	K20069 adaptin ear-binding coat-associated protein 1/2 | (RefSeq) uncharacterized protein LOC111777291 (A)	uncharacterized protein LOC111018124 [Momordica charantia]	RecName: Full=2-phytyl-1,4-beta-naphthoquinone methyltransferase, chloroplastic {ECO:0000255|HAMAP-Rule:MF_03192}; EC=2.1.1.329 {ECO:0000255|HAMAP-Rule:MF_03192}; AltName: Full=Demethylphylloquinone methyltransferase {ECO:0000255|HAMAP-Rule:MF_03192}; AltName: Full=Menaquinone biosynthesis methyltransferase ubiE-like protein {ECO:0000255|HAMAP-Rule:MF_03192}; Flags: Precursor;	SubName: Full=Uncharacterized protein {ECO:0000313|EMBL:KGN47274.1};	Ubiquinone biosynthesis methyltransferase COQ5	GO:0009507,chloroplast; GO:0052624,2-phytyl-1,4-naphthoquinone methyltransferase activity; GO:0042372,phylloquinone biosynthetic process	Putative S-adenosyl-L-methionine-dependent methyltransferase
Cluster-19069.4	10.35	0	938.1	0	-12.6869	4.2439e-18	1.97652e-15	K00688 glycogen phosphorylase [EC:2.4.1.1] | (RefSeq) alpha-1,4 glucan phosphorylase L-1 isozyme, chloroplastic/amyloplastic-like (A)	PREDICTED: LOW QUALITY PROTEIN: alpha-1,4 glucan phosphorylase L-1 isozyme, chloroplastic/amyloplastic-like [Cucumis melo]	RecName: Full=Alpha-1,4 glucan phosphorylase L isozyme, chloroplastic/amyloplastic; EC=2.4.1.1; AltName: Full=Starch phosphorylase L; Flags: Precursor;	RecName: Full=Alpha-1,4 glucan phosphorylase {ECO:0000256|RuleBase:RU000587}; EC=2.4.1.1 {ECO:0000256|RuleBase:RU000587};	Glycogen phosphorylase	GO:0009501,amyloplast; GO:0009507,chloroplast; GO:0008184,glycogen phosphorylase activity; GO:0102250,linear malto-oligosaccharide phosphorylase activity; GO:0030170,pyridoxal phosphate binding; GO:0102499,SHG alpha-glucan phosphorylase activity; GO:0005975,carbohydrate metabolic process	Carbohydrate phosphorylase
Cluster-21832.777	0	11.71	0	704.33	12.6742	4.73183e-18	2.18867e-15	K15503 serine/threonine-protein phosphatase 6 regulatory ankyrin repeat subunit B | (RefSeq) ankyrin repeat-containing protein ITN1-like isoform X1 (A)	PREDICTED: uncharacterized protein LOC8274413 isoform X2 [Ricinus communis]	RecName: Full=Protein ACCELERATED CELL DEATH 6 {ECO:0000303|PubMed:10488236};	SubName: Full=Ankyrin repeat-containing protein, putative {ECO:0000313|EMBL:EEF48865.1};	FOG: Ankyrin repeat	GO:0030176,integral component of endoplasmic reticulum membrane; GO:0005887,integral component of plasma membrane; GO:0016020,membrane; GO:0008219,cell death; GO:0071446,cellular response to salicylic acid stimulus; GO:0009816,defense response to bacterium, incompatible interaction; GO:1900426,positive regulation of defense response to bacterium; GO:1902290,positive regulation of defense response…	Ankyrin repeat
Cluster-21832.12394	61.59	0	925.24	0	-12.6668	4.84844e-18	2.22441e-15	K04512 dishevelled associated activator of morphogenesis | (RefSeq) POPTRDRAFT_891935; hypothetical protein (A)	hypothetical protein POPTR_0012s069801g, partial [Populus trichocarpa]	RecName: Full=Formin-like protein 20; Short=AtFH20;	RecName: Full=Formin-like protein {ECO:0000256|RuleBase:RU361260}; Flags: Fragment;	Rho GTPase effector BNI1 and related formins	GO:0004721,phosphoprotein phosphatase activity	Formin Homology 2 Domain
Cluster-28004.0	0	7.19	0	700.87	12.6681	4.90793e-18	2.22441e-15	K04733 interleukin-1 receptor-associated kinase 4 [EC:2.7.11.1] | (RefSeq) probable serine/threonine-protein kinase PBL15 (A)	uncharacterized protein LOC111447547 [Cucurbita moschata]	RecName: Full=Probable serine/threonine-protein kinase PBL15 {ECO:0000305}; EC=2.7.11.1 {ECO:0000305}; AltName: Full=PBS1-like protein 15 {ECO:0000303|PubMed:20413097};	SubName: Full=GDP-mannose-dependent alpha-(1-2)-phosphatidylinositol mannosyltransferase {ECO:0000313|RefSeq:XP_008451907.1};	--	GO:0005886,plasma membrane; GO:0005524,ATP binding; GO:0004675,transmembrane receptor protein serine/threonine kinase activity; GO:0007166,cell surface receptor signaling pathway; GO:0006952,defense response; GO:0006468,protein phosphorylation	Glycosyl transferases group 1
Cluster-10542.0	38.08	0	924.15	0	-12.6652	4.90793e-18	2.22441e-15	K23136 fraxetin 5-hydroxylase [EC:1.14.14.164] | (RefSeq) cytochrome P450 CYP82D47-like (A)	uncharacterized protein LOC111023608 [Momordica charantia]	--	SubName: Full=Uncharacterized protein {ECO:0000313|EMBL:EEC72931.1};	FOG: Reverse transcriptase	GO:0003676,nucleic acid binding	Reverse transcriptase-like
Cluster-40256.0	9.67	0	921.33	0	-12.6605	5.09128e-18	2.29213e-15	K01595 phosphoenolpyruvate carboxylase [EC:4.1.1.31] | (RefSeq) phosphoenolpyruvate carboxylase 4 (A)	PREDICTED: phosphoenolpyruvate carboxylase 4 [Cucumis melo]	RecName: Full=Phosphoenolpyruvate carboxylase 4; Short=AtPPC4; Short=PEPC 4; Short=PEPCase 4; EC=4.1.1.31;	SubName: Full=phosphoenolpyruvate carboxylase 4 {ECO:0000313|RefSeq:XP_008467198.1};	--	GO:0005829,cytosol; GO:0008964,phosphoenolpyruvate carboxylase activity; GO:0015977,carbon fixation; GO:0015979,photosynthesis; GO:0006099,tricarboxylic acid cycle	Phosphoenolpyruvate carboxylase
Cluster-47800.6	15.76	0	918.89	0	-12.6574	5.21768e-18	2.33348e-15	--	uncharacterized membrane protein At1g16860-like [Momordica charantia]	RecName: Full=Uncharacterized membrane protein At1g16860;	SubName: Full=Uncharacterized protein {ECO:0000313|EMBL:KGN58433.1};	--	GO:0016021,integral component of membrane; GO:0005886,plasma membrane	--
Cluster-7663.0	0	14.37	0	690.37	12.6453	5.75898e-18	2.55862e-15	K11855 ubiquitin carboxyl-terminal hydrolase 36/42 [EC:3.4.19.12] | (RefSeq) ubiquitin carboxyl-terminal hydrolase 25 (A)	ubiquitin carboxyl-terminal hydrolase 25-like isoform X2 [Cucurbita pepo subsp. pepo]	RecName: Full=Ubiquitin carboxyl-terminal hydrolase 25; EC=3.4.19.12; AltName: Full=Deubiquitinating enzyme 25; Short=AtUBP25; AltName: Full=Ubiquitin thioesterase 25; AltName: Full=Ubiquitin-specific-processing protease 25;	SubName: Full=Uncharacterized protein {ECO:0000313|EMBL:KGN53534.1};	Ubiquitin carboxyl-terminal hydrolase	GO:0036459,thiol-dependent ubiquitinyl hydrolase activity; GO:0016579,protein deubiquitination; GO:0006511,ubiquitin-dependent protein catabolic process	Transcription factor e(y)2
Cluster-21832.967	18.04	0	905	0	-12.6352	6.05256e-18	2.67147e-15	K14521 N-acetyltransferase 10 [EC:2.3.1.-] | (RefSeq) RNA cytidine acetyltransferase 1-like (A)	PREDICTED: RNA cytidine acetyltransferase 1-like [Cucumis melo]	RecName: Full=RNA cytidine acetyltransferase 2 {ECO:0000255|HAMAP-Rule:MF_03211}; EC=2.3.1.- {ECO:0000255|HAMAP-Rule:MF_03211}; AltName: Full=18S rRNA cytosine acetyltransferase 2 {ECO:0000255|HAMAP-Rule:MF_03211};	RecName: Full=RNA cytidine acetyltransferase {ECO:0000256|HAMAP-Rule:MF_03211}; EC=2.3.1.- {ECO:0000256|HAMAP-Rule:MF_03211}; AltName: Full=18S rRNA cytosine acetyltransferase {ECO:0000256|HAMAP-Rule:MF_03211};	Predicted P-loop ATPase fused to an acetyltransferase	GO:0030686,90S preribosome; GO:0005730,nucleolus; GO:0005524,ATP binding; GO:1990883,rRNA cytidine N-acetyltransferase activity; GO:0000049,tRNA binding; GO:0051392,tRNA N-acetyltransferase activity; GO:1904812,rRNA acetylation involved in maturation of SSU-rRNA; GO:0051391,tRNA acetylation; GO:0002101,tRNA wobble cytosine modification	Helicase
Cluster-25902.0	0	17.25	0	683.33	12.6306	6.36269e-18	2.79012e-15	K15891 NAD+-dependent farnesol dehydrogenase [EC:1.1.1.354] | (RefSeq) hypothetical protein (A)	PREDICTED: uncharacterized protein LOC103496148 [Cucumis melo]	--	SubName: Full=uncharacterized protein LOC103496148 {ECO:0000313|RefSeq:XP_008456111.1};	Uncharacterized conserved protein	--	Prolyl oligopeptidase family
Cluster-44885.0	13.91	0	896.86	0	-12.6224	6.60675e-18	2.87846e-15	K17535 serine/threonine-protein kinase TNNI3K [EC:2.7.11.1] | (RefSeq) serine/threonine-protein kinase STY46-like (A)	serine/threonine-protein kinase HT1 [Momordica charantia]	RecName: Full=Serine/threonine-protein kinase HT1; EC=2.7.11.1; AltName: Full=High leaf temperature protein 1;	SubName: Full=serine/threonine-protein kinase HT1 {ECO:0000313|RefSeq:XP_008439850.1, ECO:0000313|RefSeq:XP_008439851.1};	Tyrosine kinase specific for activated (GTP-bound) p21cdc42Hs	GO:0005737,cytoplasm; GO:0005524,ATP binding; GO:0004672,protein kinase activity; GO:0004674,protein serine/threonine kinase activity; GO:0004871,NA; GO:0035556,intracellular signal transduction	Lipopolysaccharide kinase (Kdo/WaaP) family
Cluster-41851.0	8.52	0	895.27	0	-12.6192	6.77518e-18	2.93291e-15	K00826 branched-chain amino acid aminotransferase [EC:2.6.1.42] | (RefSeq) protein CROWDED NUCLEI 4-like isoform X1 (A)	protein CROWDED NUCLEI 4-like [Cucurbita moschata]	RecName: Full=Protein CROWDED NUCLEI 4 {ECO:0000303|PubMed:24308514}; AltName: Full=Protein LITTLE NUCLEI 4 {ECO:0000303|PubMed:17873096};	SubName: Full=protein CROWDED NUCLEI 4 {ECO:0000313|RefSeq:XP_008440443.1};	--	GO:0009507,chloroplast; GO:0010369,chromocenter; GO:0005737,cytoplasm; GO:0005652,nuclear lamina; GO:0031965,nuclear membrane; GO:0034399,nuclear periphery; GO:0005654,nucleoplasm; GO:0006997,nucleus organization; GO:0097298,regulation of nucleus size	--
Cluster-21832.7309	16.3	0	886.51	0	-12.6063	7.30945e-18	3.14404e-15	K15029 translation initiation factor 3 subunit L | (RefSeq) eukaryotic translation initiation factor 3 subunit L-like (A)	eukaryotic translation initiation factor 3 subunit L-like [Cucurbita pepo subsp. pepo]	--	RecName: Full=Eukaryotic translation initiation factor 3 subunit L {ECO:0000256|HAMAP-Rule:MF_03011}; Short=eIF3l {ECO:0000256|HAMAP-Rule:MF_03011};	RNA polymerase I-associated factor - PAF67	GO:0016282,eukaryotic 43S preinitiation complex; GO:0033290,eukaryotic 48S preinitiation complex; GO:0005852,eukaryotic translation initiation factor 3 complex; GO:0003743,translation initiation factor activity; GO:0001731,formation of translation preinitiation complex; GO:0006446,regulation of translational initiation	RNA polymerase I-associated factor PAF67
Cluster-21832.15566	42.77	0.11	1983.62	4.36	-8.51462	7.44729e-18	3.18305e-15	K16221 transcription factor TCP21 (protein CCA1 HIKING EXPEDITION) | (RefSeq) transcription factor TCP7-like (A)	PREDICTED: transcription factor TCP7-like [Cucumis melo]	RecName: Full=Transcription factor TCP7;	SubName: Full=transcription factor TCP7-like {ECO:0000313|RefSeq:XP_008445886.1};	--	GO:0005634,nucleus; GO:0003677,DNA binding; GO:0003700,DNA-binding transcription factor activity; GO:0006355,regulation of transcription, DNA-templated; GO:0006351,transcription, DNA-templated	TCP family transcription factor
Cluster-45511.1	14.72	0	883.38	0	-12.5997	7.69132e-18	3.26668e-15	K14496 abscisic acid receptor PYR/PYL family | (RefSeq) abscisic acid receptor PYL8-like (A)	abscisic acid receptor PYL8-like [Cucurbita moschata]	RecName: Full=Abscisic acid receptor PYL8; AltName: Full=ABI1-binding protein 1; AltName: Full=PYR1-like protein 8; AltName: Full=Regulatory components of ABA receptor 3;	SubName: Full=abscisic acid receptor PYL8-like {ECO:0000313|RefSeq:XP_008465378.1};	--	GO:0005737,cytoplasm; GO:0005634,nucleus; GO:0005886,plasma membrane; GO:0010427,abscisic acid binding; GO:0042803,protein homodimerization activity; GO:0004864,protein phosphatase inhibitor activity; GO:0004872,NA; GO:0009738,abscisic acid-activated signaling pathway; GO:0009789,positive regulation of abscisic acid-activated signaling pathway; GO:0009737,response to abscisic acid	Polyketide cyclase / dehydrase and lipid transport
Cluster-21832.4654	8.44	0	881.97	0	-12.5981	7.79018e-18	3.28799e-15	K12821 pre-mRNA-processing factor 40 | (RefSeq) pre-mRNA-processing protein 40A (A)	pre-mRNA-processing protein 40A [Momordica charantia]	RecName: Full=Pre-mRNA-processing protein 40A; AltName: Full=Mediator of RNA polymerase II transcription subunit 35a;	SubName: Full=pre-mRNA-processing protein 40A {ECO:0000313|RefSeq:XP_008452677.1};	Spliceosomal protein FBP11/Splicing factor PRP40	GO:0005829,cytosol; GO:0016592,mediator complex; GO:0005685,U1 snRNP; GO:0071004,U2-type prespliceosome; GO:0003723,RNA binding; GO:0000398,mRNA splicing, via spliceosome; GO:0006355,regulation of transcription, DNA-templated; GO:0006351,transcription, DNA-templated	Phophatidylserine decarboxylase
Cluster-19367.0	0	9.68	0	668.32	12.5985	7.89044e-18	3.30962e-15	K14303 nuclear pore complex protein Nup160 | (RefSeq) nuclear pore complex protein NUP160 isoform X1 (A)	nuclear pore complex protein NUP160 isoform X1 [Momordica charantia]	RecName: Full=Nuclear pore complex protein NUP160 {ECO:0000303|PubMed:21189294}; Short=AtNUP160; AltName: Full=Nucleoporin 160; AltName: Full=Protein SUPPRESSOR OF AUXIN RESISTANCE 1 {ECO:0000303|PubMed:16751346};	SubName: Full=nuclear pore complex protein NUP160 isoform X3 {ECO:0000313|RefSeq:XP_008457194.1};	Nuclear pore complex, Nup160 component	GO:0005635,nuclear envelope; GO:0031965,nuclear membrane; GO:0005643,nuclear pore; GO:0005487,NA; GO:0006952,defense response; GO:0016973,poly(A)+ mRNA export from nucleus; GO:0009733,response to auxin; GO:0009409,response to cold	--
Cluster-21832.25340	12.75	0	878.87	0	-12.5932	7.99212e-18	3.33158e-15	K14485 transport inhibitor response 1 | (RefSeq) protein TRANSPORT INHIBITOR RESPONSE 1-like (A)	protein AUXIN SIGNALING F-BOX 2-like [Cucurbita pepo subsp. pepo]	RecName: Full=Protein AUXIN SIGNALING F-BOX 2;	SubName: Full=protein AUXIN SIGNALING F-BOX 2-like {ECO:0000313|RefSeq:XP_008450007.1};	Leucine rich repeat proteins, some proteins contain F-box	GO:0005634,nucleus; GO:0019005,SCF ubiquitin ligase complex; GO:0005774,vacuolar membrane; GO:0010011,auxin binding; GO:0000822,inositol hexakisphosphate binding; GO:0009734,auxin-activated signaling pathway; GO:0006952,defense response; GO:0010152,pollen maturation; GO:0016567,protein ubiquitination; GO:0048443,stamen development	Leucine Rich repeat
Cluster-21832.46837	7.01	0	878.2	0	-12.5916	8.09524e-18	3.35386e-15	K01537 Ca2+-transporting ATPase [EC:3.6.3.8] | (RefSeq) calcium-transporting ATPase 4, plasma membrane-type-like (A)	calcium-transporting ATPase 4, plasma membrane-type-like [Momordica charantia]	RecName: Full=Putative calcium-transporting ATPase 11, plasma membrane-type; EC=3.6.3.8; AltName: Full=Ca(2+)-ATPase isoform 11;	RecName: Full=Calcium-transporting ATPase {ECO:0000256|RuleBase:RU361146}; EC=3.6.3.8 {ECO:0000256|RuleBase:RU361146};	Calcium transporting ATPase	GO:0009507,chloroplast; GO:0005794,Golgi apparatus; GO:0005887,integral component of plasma membrane; GO:0009705,plant-type vacuole membrane; GO:0005886,plasma membrane; GO:0005774,vacuolar membrane; GO:0005773,vacuole; GO:0005524,ATP binding; GO:0005388,calcium-transporting ATPase activity; GO:0005516,calmodulin binding; GO:0046872,metal ion binding; GO:0055081,anion homeostasis; GO:0042742,defe…	haloacid dehalogenase-like hydrolase
Cluster-37670.1	12.53	0	876.14	0	-12.5883	8.30591e-18	3.42016e-15	K04460 serine/threonine-protein phosphatase 5 [EC:3.1.3.16] | (RefSeq) zinc finger BED domain-containing protein RICESLEEPER 2-like isoform X1 (A)	PREDICTED: zinc finger BED domain-containing protein RICESLEEPER 3-like [Cucumis melo]	RecName: Full=Zinc finger BED domain-containing protein RICESLEEPER 2; AltName: Full=Transposase-like protein RICESLEEPER 2;	SubName: Full=zinc finger BED domain-containing protein RICESLEEPER 3-like {ECO:0000313|RefSeq:XP_016901284.1};	Tam3-transposase (Ac family)	GO:0005634,nucleus; GO:0003700,DNA-binding transcription factor activity; GO:0046872,metal ion binding; GO:0046983,protein dimerization activity; GO:0000977,RNA polymerase II regulatory region sequence-specific DNA binding; GO:0009791,post-embryonic development; GO:0006357,regulation of transcription by RNA polymerase II; GO:0006351,transcription, DNA-templated	Protein of unknown function (DUF 659)
Cluster-21832.19357	8.61	0	874.65	0	-12.5866	8.4135e-18	3.44347e-15	K17500 integrin-linked kinase-associated serine/threonine phosphatase 2C [EC:3.1.3.16] | (RefSeq) probable protein phosphatase 2C 12 (A)	probable protein phosphatase 2C 5 [Momordica charantia]	RecName: Full=Probable protein phosphatase 2C 5; Short=AtPP2C05; EC=3.1.3.16;	SubName: Full=Uncharacterized protein {ECO:0000313|EMBL:KGN66026.1};	Serine/threonine protein phosphatase	GO:0005886,plasma membrane; GO:0046872,metal ion binding; GO:0004722,protein serine/threonine phosphatase activity	Protein phosphatase 2C
Cluster-21832.24844	0	27.35	0	657	12.5746	9.33154e-18	3.79619e-15	K14826 FK506-binding nuclear protein [EC:5.2.1.8] | (RefSeq) peptidyl-prolyl cis-trans isomerase FKBP43-like (A)	PREDICTED: peptidyl-prolyl cis-trans isomerase FKBP43-like [Cucumis melo]	--	SubName: Full=peptidyl-prolyl cis-trans isomerase FKBP43-like {ECO:0000313|RefSeq:XP_016902485.1};	--	GO:0016853,isomerase activity	--
Cluster-22398.0	0	25.92	0	655.79	12.5724	9.45384e-18	3.82292e-15	K10583 ubiquitin-conjugating enzyme E2 S [EC:2.3.2.23] | (RefSeq) ubiquitin-conjugating enzyme E2 22 (A)	ubiquitin-conjugating enzyme E2 22 [Momordica charantia]	RecName: Full=Ubiquitin-conjugating enzyme E2 22; EC=2.3.2.23; AltName: Full=E2 ubiquitin-conjugating enzyme 22; AltName: Full=Ubiquitin carrier protein 22;	SubName: Full=ubiquitin-conjugating enzyme E2 22 {ECO:0000313|RefSeq:XP_008464614.1};	Ubiquitin-protein ligase	GO:0005737,cytoplasm; GO:0005634,nucleus; GO:0005524,ATP binding; GO:0061630,ubiquitin protein ligase activity; GO:0031625,ubiquitin protein ligase binding; GO:0004842,ubiquitin-protein transferase activity; GO:0000209,protein polyubiquitination; GO:0006511,ubiquitin-dependent protein catabolic process	Ubiquitin-conjugating enzyme
Cluster-21832.30201	94.69	0	860.92	0	-12.5633	9.83144e-18	3.95195e-15	--	--	--	--	--	--	--
Cluster-31207.3	0	6.21	0	651.17	12.5613	1.02257e-17	4.08611e-15	K20899 guanylate-binding protein 1/3/4/7 | (RefSeq) guanylate-binding protein 4-like (A)	guanylate-binding protein 1-like [Cucurbita maxima]	--	SubName: Full=guanylate-binding protein 2 {ECO:0000313|RefSeq:XP_008439803.1};	Guanylate-binding protein	GO:0005525,GTP binding; GO:0003924,GTPase activity	Guanylate-binding protein, C-terminal domain
Cluster-17200.0	11.69	0	855.8	0	-12.5549	1.0361e-17	4.1158e-15	K10357 myosin V | (RefSeq) myosin-17-like (A)	myosin-17-like [Cucurbita pepo subsp. pepo]	RecName: Full=Myosin-17; AltName: Full=Myosin XI K; Short=AtXIK;	SubName: Full=myosin-17-like {ECO:0000313|RefSeq:XP_008450897.1, ECO:0000313|RefSeq:XP_008450898.1};	Myosin class V heavy chain	GO:0016459,myosin complex; GO:0009506,plasmodesma; GO:0035619,root hair tip; GO:0030133,transport vesicle; GO:0003779,actin binding; GO:0005524,ATP binding; GO:0005516,calmodulin binding; GO:0003774,motor activity; GO:0030048,actin filament-based movement; GO:0051645,Golgi localization; GO:0048467,gynoecium development; GO:0090436,leaf pavement cell development; GO:0051646,mitochondrion localizat…	DIL domain
Cluster-9139.0	20.74	0	854.61	0	-12.5533	1.04982e-17	4.14251e-15	K14292 trimethylguanosine synthase [EC:2.1.1.-] | (RefSeq) uncharacterized LOC107850838 (A)	PREDICTED: WUSCHEL-related homeobox 4 [Ziziphus jujuba]	RecName: Full=WUSCHEL-related homeobox 4;	SubName: Full=Uncharacterized protein {ECO:0000313|EMBL:KDP41702.1};	--	GO:0005634,nucleus; GO:0003677,DNA binding; GO:0051301,cell division; GO:0010087,phloem or xylem histogenesis; GO:0010067,procambium histogenesis; GO:0006355,regulation of transcription, DNA-templated; GO:0007165,signal transduction; GO:0006351,transcription, DNA-templated	Homeodomain
Cluster-9951.2	18.2	0.02	1304.67	1.25	-9.80105	1.05509e-17	4.14251e-15	K04728 ataxia telangiectasia mutated family protein [EC:2.7.11.1] | (RefSeq) serine/threonine-protein kinase ATM (A)	serine/threonine-protein kinase ATM [Momordica charantia]	RecName: Full=Serine/threonine-protein kinase ATM; EC=2.7.11.1; AltName: Full=Ataxia telangiectasia mutated homolog; Short=AtATM;	SubName: Full=uncharacterized protein LOC103483527 isoform X1 {ECO:0000313|RefSeq:XP_008438434.1};	Protein kinase ATM/Tel1, involved in telomere length regulation and DNA repair	GO:0005634,nucleus; GO:0005524,ATP binding; GO:0003677,DNA binding; GO:0004674,protein serine/threonine kinase activity; GO:0006974,cellular response to DNA damage stimulus; GO:0051321,meiotic cell cycle	--
Cluster-24523.0	0	17.99	0	646	12.5502	1.0922e-17	4.26344e-15	--	uncharacterized protein LOC111778837 [Cucurbita pepo subsp. pepo]	--	SubName: Full=Uncharacterized protein {ECO:0000313|EMBL:KGN46300.1};	--	--	Plant protein of unknown function (DUF863)
Cluster-21832.43160	12.6	0	850.88	0	-12.5465	1.10675e-17	4.29539e-15	--	PREDICTED: SPX domain-containing protein 1 [Cucumis melo]	RecName: Full=SPX domain-containing protein 2 {ECO:0000303|PubMed:18315545}; AltName: Full=Protein SPX DOMAIN GENE 2 {ECO:0000303|PubMed:18315545}; Short=AtSPX2 {ECO:0000303|PubMed:18315545};	SubName: Full=SPX domain-containing protein 1 {ECO:0000313|RefSeq:XP_008444000.1};	Protein involved in vacuolar polyphosphate accumulation, contains SPX domain	GO:0005783,endoplasmic reticulum; GO:0005634,nucleus; GO:0016036,cellular response to phosphate starvation	SPX domain
Cluster-21832.30458	7.43	0	849.79	0	-12.5448	1.1215e-17	4.32779e-15	K09566 peptidyl-prolyl isomerase G (cyclophilin G) [EC:5.2.1.8] | (RefSeq) peptidyl-prolyl cis-trans isomerase CYP95 isoform X1 (A)	peptidyl-prolyl cis-trans isomerase CYP95 isoform X2 [Momordica charantia]	RecName: Full=Peptidyl-prolyl cis-trans isomerase CYP95; Short=AtCYP95; Short=PPIase CYP95; EC=5.2.1.8; AltName: Full=Cyclophilin-like protein CypRS92;	SubName: Full=peptidyl-prolyl cis-trans isomerase CYP95 isoform X2 {ECO:0000313|RefSeq:XP_008445172.1};	Cyclophilin type peptidyl-prolyl cis-trans isomerase	GO:0005634,nucleus; GO:0003755,peptidyl-prolyl cis-trans isomerase activity	Cyclophilin type peptidyl-prolyl cis-trans isomerase/CLD
Cluster-21832.38983	0	11.8	0	643.74	12.5457	1.13648e-17	4.36065e-15	K01247 DNA-3-methyladenine glycosylase II [EC:3.2.2.21] | (RefSeq) probable DNA-3-methyladenine glycosylase 2 (A)	probable DNA-3-methyladenine glycosylase 2 [Cucurbita moschata]	--	SubName: Full=Uncharacterized protein {ECO:0000313|EMBL:KGN59966.1};	3-methyladenine DNA glycosidase	GO:0003824,catalytic activity; GO:0006284,base-excision repair	HhH-GPD superfamily base excision DNA repair protein
Cluster-21832.146	5.75	0	845.08	0	-12.5363	1.18273e-17	4.48714e-15	--	PREDICTED: uncharacterized protein LOC103488163 [Cucumis melo]	RecName: Full=Oleosin 1;	SubName: Full=uncharacterized protein LOC103488163 {ECO:0000313|RefSeq:XP_008444983.1};	--	GO:0016021,integral component of membrane; GO:0012511,monolayer-surrounded lipid storage body	Putative ephrin-receptor like
Cluster-24561.0	5.92	0	845.08	0	-12.5363	1.18273e-17	4.48714e-15	K14950 manganese-transporting P-type ATPase [EC:3.6.3.-] | (RefSeq) probable manganese-transporting ATPase PDR2 isoform X1 (A)	probable manganese-transporting ATPase PDR2 isoform X1 [Momordica charantia]	RecName: Full=Probable manganese-transporting ATPase PDR2; EC=3.6.3.-; AltName: Full=Protein MALE GAMETOGENESIS IMPAIRED ANTHERS; AltName: Full=Protein PHOSPHATE DEFICIENCY RESPONSE 2;	RecName: Full=Cation-transporting ATPase {ECO:0000256|RuleBase:RU362082}; EC=3.6.3.- {ECO:0000256|RuleBase:RU362082};	P-type ATPase	GO:0005783,endoplasmic reticulum; GO:0005789,endoplasmic reticulum membrane; GO:0005887,integral component of plasma membrane; GO:0005886,plasma membrane; GO:0005524,ATP binding; GO:0005388,calcium-transporting ATPase activity; GO:0046872,metal ion binding; GO:0006874,cellular calcium ion homeostasis; GO:0006875,cellular metal ion homeostasis; GO:0016036,cellular response to phosphate starvation;…	haloacid dehalogenase-like hydrolase
Cluster-21832.40011	6.21	0	844.35	0	-12.5346	1.19861e-17	4.52197e-15	K03452 magnesium/proton exchanger | (RefSeq) uncharacterized LOC18613571 (A)	pentatricopeptide repeat-containing protein At5g08305 isoform X1 [Cucurbita pepo subsp. pepo]	RecName: Full=Pentatricopeptide repeat-containing protein At5g08305;	SubName: Full=Uncharacterized protein {ECO:0000313|EMBL:KGN50990.1};	FOG: PPR repeat	GO:0043231,intracellular membrane-bounded organelle; GO:0004519,endonuclease activity; GO:0003723,RNA binding; GO:0009451,RNA modification	Tetratricopeptide repeat
Cluster-21832.41601	8	0	842.77	0	-12.5329	1.21472e-17	4.55729e-15	K15305 vacuole morphology and inheritance protein 14 | (RefSeq) protein VAC14 homolog (A)	PREDICTED: protein VAC14 homolog [Cucumis sativus]	RecName: Full=Protein VAC14 homolog;	SubName: Full=protein VAC14 homolog {ECO:0000313|RefSeq:XP_008464719.1};	Uncharacterized conserved protein	GO:0070772,PAS complex; GO:0043550,regulation of lipid kinase activity	Rapamycin-insensitive companion of mTOR RasGEF_N domain
Cluster-21832.35154	31.31	0	840.82	0	-12.5294	1.24766e-17	4.65501e-15	--	--	--	--	--	--	--
Cluster-2947.0	0	26.07	0	634	12.5232	1.31653e-17	4.88496e-15	K11138 telomere-associated protein RIF1 | (RefSeq) uncharacterized LOC103421216 (A)	cyclic phosphodiesterase-like isoform X2 [Cucurbita pepo subsp. pepo]	RecName: Full=Cyclic phosphodiesterase; Short=CPDase; EC=3.1.4.-;	SubName: Full=cyclic phosphodiesterase-like {ECO:0000313|RefSeq:XP_008439703.1};	--	GO:0005737,cytoplasm; GO:0004113,2',3'-cyclic-nucleotide 3'-phosphodiesterase activity; GO:0009187,cyclic nucleotide metabolic process; GO:0006388,tRNA splicing, via endonucleolytic cleavage and ligation	LigT like Phosphoesterase
Cluster-21832.31949	0	22.92	0	631.61	12.5186	1.35252e-17	4.99109e-15	K15333 tRNA guanosine-2'-O-methyltransferase [EC:2.1.1.34] | (RefSeq) uncharacterized LOC105043884 (A)	subtilisin-like protease SBT3.4, partial [Momordica charantia]	RecName: Full=Subtilisin-like protease SBT3.10 {ECO:0000303|PubMed:16193095}; EC=3.4.21.- {ECO:0000255|PROSITE-ProRule:PRU10082}; AltName: Full=Subtilase subfamily 3 member 10 {ECO:0000303|PubMed:16193095}; Short=AtSBT3.10 {ECO:0000303|PubMed:16193095}; Flags: Precursor;	SubName: Full=Uncharacterized protein {ECO:0000313|EMBL:KGN53334.1};	--	GO:0005576,extracellular region; GO:0004252,serine-type endopeptidase activity	Subtilase family
Cluster-17645.0	0	8.3	0	628.94	12.5117	1.4278e-17	5.24026e-15	--	PREDICTED: protein TIC110, chloroplastic [Cucumis melo]	RecName: Full=Protein TIC110, chloroplastic; AltName: Full=Translocon at the inner envelope membrane of chloroplasts 110; Short=AtTIC110; Flags: Precursor;	SubName: Full=protein TIC110, chloroplastic {ECO:0000313|RefSeq:XP_008457309.1};	--	GO:0009507,chloroplast; GO:0009941,chloroplast envelope; GO:0016021,integral component of membrane; GO:0016020,membrane; GO:0009536,plastid; GO:0031897,Tic complex; GO:0061927,TOC-TIC supercomplex I; GO:0009658,chloroplast organization; GO:0045037,protein import into chloroplast stroma	ENT domain
Cluster-48973.7	10.58	0	826.08	0	-12.5035	1.48728e-17	5.42907e-15	K08654 proprotein convertase subtilisin/kexin type 5 [EC:3.4.21.-] | (RefSeq) uncharacterized protein LOC104445957 (A)	uncharacterized protein LOC111022535 [Momordica charantia]	--	SubName: Full=uncharacterized protein LOC103503941 {ECO:0000313|RefSeq:XP_008466555.1};	--	GO:0005622,intracellular; GO:0030246,carbohydrate binding; GO:0046872,metal ion binding; GO:0035556,intracellular signal transduction	Phorbol esters/diacylglycerol binding domain (C1 domain)
Cluster-47887.1	1.77	368.21	10	1830	7.89674	1.51843e-17	5.51297e-15	K13899 cystatin-C | (RefSeq) cysteine proteinase inhibitor 5-like (A)	hypothetical protein Csa_4G508510 [Cucumis sativus]	RecName: Full=Putative cysteine proteinase inhibitor 7; AltName: Full=Oryzacystatin VII; Short=OC-VII; AltName: Full=Oryzacystatin-7; Flags: Precursor;	SubName: Full=Uncharacterized protein {ECO:0000313|EMBL:KGN54823.1};	--	GO:0005576,extracellular region; GO:0004869,cysteine-type endopeptidase inhibitor activity; GO:0002020,protease binding; GO:0006952,defense response; GO:2000117,negative regulation of cysteine-type endopeptidase activity	Aspartic acid proteinase inhibitor
Cluster-42169.1	0	9.93	0	618.62	12.4886	1.65967e-17	5.99353e-15	K15920 xylan 1,4-beta-xylosidase [EC:3.2.1.37] | (RefSeq) probable beta-D-xylosidase 6 (A)	probable beta-D-xylosidase 6 isoform X1 [Cucurbita maxima]	RecName: Full=Probable beta-D-xylosidase 6; Short=AtBXL6; EC=3.2.1.-; Flags: Precursor;	SubName: Full=probable beta-D-xylosidase 6 {ECO:0000313|RefSeq:XP_008440505.1};	--	GO:0005578,NA; GO:0005774,vacuolar membrane; GO:0005773,vacuole; GO:0009044,xylan 1,4-beta-xylosidase activity; GO:0005975,carbohydrate metabolic process	Fibronectin type III-like domain
Cluster-31067.0	0.48	373.01	1.14	788.27	9.83168	1.67354e-17	6.01149e-15	--	hypothetical protein Csa_7G262900 [Cucumis sativus]	--	SubName: Full=Uncharacterized protein {ECO:0000313|EMBL:KGN44341.1};	--	--	Organ specific protein
Cluster-21832.21717	1.36	237.54	20	3052.13	7.64478	1.76674e-17	6.31267e-15	--	--	--	--	--	--	--
Cluster-44282.3	20.04	0	810.68	0	-12.4771	1.77851e-17	6.32129e-15	K00059 3-oxoacyl-[acyl-carrier protein] reductase [EC:1.1.1.100] | (RefSeq) uncharacterized protein LOC112507113 (A)	uncharacterized protein LOC111438205 [Cucurbita moschata]	RecName: Full=3-oxoacyl-[acyl-carrier-protein] reductase, chloroplastic; EC=1.1.1.100; AltName: Full=3-ketoacyl-acyl carrier protein reductase; Flags: Precursor;	SubName: Full=Uncharacterized protein {ECO:0000313|EMBL:KGN54692.1};	Reductases with broad range of substrate specificities	GO:0009507,chloroplast; GO:0102131,3-oxo-glutaryl-[acp] methyl ester reductase activity; GO:0102132,3-oxo-pimeloyl-[acp] methyl ester reductase activity; GO:0004316,3-oxoacyl-[acyl-carrier-protein] reductase (NADPH) activity; GO:0051287,NAD binding; GO:0006633,fatty acid biosynthetic process	short chain dehydrogenase
Cluster-21832.33270	0	11.38	0	613.86	12.4769	1.80338e-17	6.37614e-15	K01114 phospholipase C [EC:3.1.4.3] | (RefSeq) non-specific phospholipase C6 (A)	PREDICTED: non-specific phospholipase C6 [Cucumis sativus]	RecName: Full=Non-specific phospholipase C6; EC=3.1.-.-; Flags: Precursor;	SubName: Full=Uncharacterized protein {ECO:0000313|EMBL:KGN63477.1};	--	GO:0005576,extracellular region; GO:0003993,acid phosphatase activity; GO:0009395,phospholipid catabolic process	Phosphoesterase family
Cluster-30418.0	20.65	0	803.3	0	-12.4628	1.96091e-17	6.89698e-15	K10251 17beta-estradiol 17-dehydrogenase / very-long-chain 3-oxoacyl-CoA reductase [EC:1.1.1.62 1.1.1.330] | (RefSeq) very-long-chain 3-oxoacyl-CoA reductase 1-like (A)	very-long-chain 3-oxoacyl-CoA reductase 1-like [Cucurbita maxima]	RecName: Full=Very-long-chain 3-oxoacyl-CoA reductase 1; EC=1.1.1.330; AltName: Full=Beta-ketoacyl reductase 1; Short=AtKCR1; AltName: Full=Protein GLOSSY 8; Short=gl8At;	SubName: Full=very-long-chain 3-oxoacyl-CoA reductase 1 {ECO:0000313|RefSeq:XP_008444392.1};	--	GO:0005783,endoplasmic reticulum; GO:0005789,endoplasmic reticulum membrane; GO:0016021,integral component of membrane; GO:0016020,membrane; GO:0102339,3-oxo-arachidoyl-CoA reductase activity; GO:0102340,3-oxo-behenoyl-CoA reductase activity; GO:0102342,3-oxo-cerotoyl-CoA reductase activity; GO:0102341,3-oxo-lignoceroyl-CoA reductase activity; GO:0018454,acetoacetyl-CoA reductase activity; GO:004…	KR domain
Cluster-32075.3	0.09	21.05	7.1	1496.52	8.11292	2.04559e-17	7.15756e-15	K01892 histidyl-tRNA synthetase [EC:6.1.1.21] | (RefSeq) histidine--tRNA ligase, cytoplasmic-like (A)	histidine--tRNA ligase, cytoplasmic-like [Cucurbita moschata]	RecName: Full=Histidine--tRNA ligase, cytoplasmic {ECO:0000305}; EC=6.1.1.21 {ECO:0000305}; AltName: Full=Histidyl-tRNA synthetase {ECO:0000305}; Short=HisRS {ECO:0000305};	SubName: Full=histidine--tRNA ligase, cytoplasmic {ECO:0000313|RefSeq:XP_008441178.2};	Histidyl-tRNA synthetase	GO:0005829,cytosol; GO:0005739,mitochondrion; GO:0005524,ATP binding; GO:0004821,histidine-tRNA ligase activity; GO:0006427,histidyl-tRNA aminoacylation; GO:0032543,mitochondrial translation	tRNA synthetases class II (D, K and N)
Cluster-21832.35909	0	9.13	0	605.01	12.4556	2.10377e-17	7.24846e-15	--	probable glycosyltransferase STELLO1 [Cucurbita pepo subsp. pepo]	RecName: Full=Probable glycosyltransferase STELLO1 {ECO:0000303|PubMed:27277162}; EC=2.4.-.- {ECO:0000305};	SubName: Full=Uncharacterized protein {ECO:0000313|EMBL:KGN59398.1};	--	GO:0005768,endosome; GO:0005794,Golgi apparatus; GO:0000139,Golgi membrane; GO:0016021,integral component of membrane; GO:0005802,trans-Golgi network; GO:0042802,identical protein binding; GO:0016757,transferase activity, transferring glycosyl groups; GO:0052324,plant-type cell wall cellulose biosynthetic process; GO:2001009,regulation of plant-type cell wall cellulose biosynthetic process	STELLO glycosyltransferases
Cluster-21832.162	9.35	0	796.55	0	-12.4519	2.10377e-17	7.24846e-15	K14856 protein SDA1 | (RefSeq) protein SDA1 homolog (A)	protein SDA1 homolog [Cucurbita pepo subsp. pepo]	--	SubName: Full=protein SDA1 homolog {ECO:0000313|RefSeq:XP_008460314.1, ECO:0000313|RefSeq:XP_008460315.1};	Protein required for actin cytoskeleton organization and cell cycle progression	GO:0005622,intracellular; GO:0030036,actin cytoskeleton organization; GO:0042273,ribosomal large subunit biogenesis; GO:0000055,ribosomal large subunit export from nucleus	SDA1
Cluster-21832.6406	11.45	0	797.41	0	-12.4519	2.10377e-17	7.24846e-15	K12735 peptidyl-prolyl cis-trans isomerase-like 4 [EC:5.2.1.8] | (RefSeq) peptidyl-prolyl cis-trans isomerase CYP59 (A)	peptidyl-prolyl cis-trans isomerase CYP59 [Cucurbita pepo subsp. pepo]	RecName: Full=Peptidyl-prolyl cis-trans isomerase CYP59; Short=AtCYP59; Short=PPIase CYP59; EC=5.2.1.8; AltName: Full=Cyclophilin-59;	SubName: Full=peptidyl-prolyl cis-trans isomerase CYP59 {ECO:0000313|RefSeq:XP_008447122.1};	Predicted peptidyl prolyl cis-trans isomerase	GO:0005829,cytosol; GO:0005634,nucleus; GO:0003755,peptidyl-prolyl cis-trans isomerase activity; GO:0003723,RNA binding; GO:0008270,zinc ion binding; GO:1901407,regulation of phosphorylation of RNA polymerase II C-terminal domain	Zinc knuckle
Cluster-21832.34231	0	23.98	0	603.66	12.4532	2.1337e-17	7.31425e-15	K18065 Cdc25 family phosphatase [EC:3.1.3.48 1.20.4.-] | (RefSeq) dual specificity phosphatase Cdc25 (A)	dual specificity phosphatase Cdc25 [Momordica charantia]	RecName: Full=Dual specificity phosphatase Cdc25 {ECO:0000303|PubMed:15329414}; EC=3.1.3.48 {ECO:0000269|PubMed:15329414}; AltName: Full=Arath;CDC25 {ECO:0000303|PubMed:15329414}; AltName: Full=Arsenate reductase {ECO:0000303|PubMed:16507083}; Short=AtASR {ECO:0000303|PubMed:16507083}; AltName: Full=Arsenate reductase 2 {ECO:0000303|PubMed:16567632}; EC=1.20.4.1 {ECO:0000269|PubMed:16766666}; Alt…	SubName: Full=dual specificity phosphatase Cdc25 {ECO:0000313|RefSeq:XP_008462498.1};	M-phase inducer phosphatase	GO:0009507,chloroplast; GO:0005739,mitochondrion; GO:0005634,nucleus; GO:0008794,arsenate reductase (glutaredoxin) activity; GO:0046872,metal ion binding; GO:0004725,protein tyrosine phosphatase activity; GO:0007049,cell cycle; GO:0051301,cell division; GO:0006468,protein phosphorylation; GO:0046685,response to arsenic-containing substance	Rhodanese-like domain
Cluster-24372.0	22.84	0	791.16	0	-12.441	2.25817e-17	7.70184e-15	--	protein OVEREXPRESSOR OF CATIONIC PEROXIDASE 3 [Momordica charantia]	RecName: Full=Protein OVEREXPRESSOR OF CATIONIC PEROXIDASE 3 {ECO:0000303|PubMed:15923348};	SubName: Full=protein OVEREXPRESSOR OF CATIONIC PEROXIDASE 3 {ECO:0000313|RefSeq:XP_008466390.1};	--	GO:0005634,nucleus; GO:0003677,DNA binding; GO:0003700,DNA-binding transcription factor activity; GO:0004601,peroxidase activity; GO:0009738,abscisic acid-activated signaling pathway; GO:0006952,defense response; GO:0042742,defense response to bacterium; GO:0050832,defense response to fungus; GO:0002229,defense response to oomycetes; GO:0009682,induced systemic resistance; GO:0009867,jasmonic aci…	Homeodomain
Cluster-48411.1	0	8.16	0	597	12.4364	2.39068e-17	7.99232e-15	K05658 ATP-binding cassette, subfamily B (MDR/TAP), member 1 [EC:3.6.3.44] | (RefSeq) ABC transporter B family member 9 (A)	ABC transporter B family member 9 [Cucurbita maxima]	RecName: Full=ABC transporter B family member 9; Short=ABC transporter ABCB.9; Short=AtABCB9; AltName: Full=Multidrug resistance protein 9; AltName: Full=P-glycoprotein 9;	SubName: Full=ABC transporter B family member 9 {ECO:0000313|RefSeq:XP_008439691.1};	Multidrug/pheromone exporter, ABC superfamily	GO:0016021,integral component of membrane; GO:0005524,ATP binding; GO:0042626,ATPase activity, coupled to transmembrane movement of substances	Adenylylsulphate kinase
Cluster-14108.7	7.76	0	786.7	0	-12.4337	2.39068e-17	7.99232e-15	K10406 kinesin family member C2/C3 | (RefSeq) kinesin-like protein KIN-14U isoform X1 (A)	PREDICTED: kinesin-like protein KIFC3 [Cucumis melo]	RecName: Full=Kinesin-like protein KIN-14U {ECO:0000305};	SubName: Full=kinesin-like protein KIFC3 {ECO:0000313|RefSeq:XP_008450750.1};	Kinesin (KAR3 subfamily)	GO:0005871,kinesin complex; GO:0005874,microtubule; GO:0005524,ATP binding; GO:0016887,ATPase activity; GO:0008017,microtubule binding; GO:0003777,microtubule motor activity; GO:0007018,microtubule-based movement	Type II/IV secretion system protein
Cluster-21832.23098	11.81	0	786.71	0	-12.4337	2.39068e-17	7.99232e-15	--	--	--	--	--	--	--
Cluster-17903.0	15.49	0	785.71	0	-12.4319	2.39068e-17	7.99232e-15	K00521 ferric-chelate reductase [EC:1.16.1.7] | (RefSeq) hypothetical protein (A)	PREDICTED: uncharacterized protein LOC101211894 [Cucumis sativus]	--	SubName: Full=Uncharacterized protein {ECO:0000313|EMBL:KGN57405.1};	--	GO:0016021,integral component of membrane	Protein of unknown function (DUF819)
Cluster-18244.0	0	12.04	0	593.76	12.4292	2.49567e-17	8.30222e-15	K18835 WRKY transcription factor 2 | (RefSeq) probable WRKY transcription factor 3 (A)	probable WRKY transcription factor 3 [Momordica charantia]	RecName: Full=Probable WRKY transcription factor 3; AltName: Full=WRKY DNA-binding protein 3;	SubName: Full=probable WRKY transcription factor 3 {ECO:0000313|RefSeq:XP_008459352.1};	--	GO:0005634,nucleus; GO:0003700,DNA-binding transcription factor activity; GO:0043565,sequence-specific DNA binding; GO:0006351,transcription, DNA-templated	FAR1 DNA-binding domain
Cluster-21832.22485	0	41.25	0	590.1	12.4194	2.68211e-17	8.83541e-15	--	--	--	--	--	--	--
Cluster-21832.18453	7.21	0	777.36	0	-12.4153	2.68211e-17	8.83541e-15	K00134 glyceraldehyde 3-phosphate dehydrogenase [EC:1.2.1.12] | (RefSeq) glyceraldehyde-3-phosphate dehydrogenase 2, cytosolic (A)	PREDICTED: glyceraldehyde-3-phosphate dehydrogenase 2, cytosolic [Cucumis melo]	RecName: Full=Glyceraldehyde-3-phosphate dehydrogenase 2, cytosolic; EC=1.2.1.12;	RecName: Full=Glyceraldehyde-3-phosphate dehydrogenase {ECO:0000256|RuleBase:RU361160}; EC=1.2.1.- {ECO:0000256|RuleBase:RU361160};	Glyceraldehyde 3-phosphate dehydrogenase	GO:0005737,cytoplasm; GO:0004365,glyceraldehyde-3-phosphate dehydrogenase (NAD+) (phosphorylating) activity; GO:0051287,NAD binding; GO:0050661,NADP binding; GO:0006006,glucose metabolic process; GO:0006096,glycolytic process	D-isomer specific 2-hydroxyacid dehydrogenase, NAD binding domain
Cluster-48676.0	0	14.33	0	588.21	12.4145	2.76094e-17	9.05092e-15	K00967 ethanolamine-phosphate cytidylyltransferase [EC:2.7.7.14] | (RefSeq) ethanolamine-phosphate cytidylyltransferase (A)	PREDICTED: ethanolamine-phosphate cytidylyltransferase [Cucumis sativus]	RecName: Full=Ethanolamine-phosphate cytidylyltransferase; EC=2.7.7.14; AltName: Full=CTP:phosphoethanolamine cytidylyltransferase; AltName: Full=Phosphorylethanolamine cytidylyltransferase 1;	SubName: Full=Uncharacterized protein {ECO:0000313|EMBL:KGN58672.1};	Choline phosphate cytidylyltransferase/Predicted CDP-ethanolamine synthase	GO:0031307,integral component of mitochondrial outer membrane; GO:0005739,mitochondrion; GO:0004306,ethanolamine-phosphate cytidylyltransferase activity; GO:0006646,phosphatidylethanolamine biosynthetic process	FAD synthetase
Cluster-21832.32203	50.56	0	772.73	0	-12.4078	2.84232e-17	9.27268e-15	K11968 ariadne-1 [EC:2.3.2.31] | (RefSeq) hypothetical protein (A)	hypothetical protein Csa_5G201320 [Cucumis sativus]	RecName: Full=Protein yippee-like;	SubName: Full=Uncharacterized protein {ECO:0000313|EMBL:KGN50647.1};	Predicted Yippee-type zinc-binding protein	GO:0046872,metal ion binding	Yippee zinc-binding/DNA-binding /Mis18, centromere assembly
Cluster-21832.34706	0.15	25.87	19.87	2900.94	7.57157	2.91922e-17	9.47779e-15	K09060 plant G-box-binding factor | (RefSeq) LOW QUALITY PROTEIN: transcription factor HBP-1a (A)	squamosa promoter-binding-like protein 14 [Cucurbita maxima]	RecName: Full=Squamosa promoter-binding-like protein 14; AltName: Full=Protein FUMONISIN B1-RESISTANT 6; AltName: Full=SPL1-related protein 2;	SubName: Full=squamosa promoter-binding-like protein 14 {ECO:0000313|RefSeq:XP_008453037.1};	--	GO:0005737,cytoplasm; GO:0005634,nucleus; GO:0005886,plasma membrane; GO:0003677,DNA binding; GO:0003700,DNA-binding transcription factor activity; GO:0046872,metal ion binding; GO:0042742,defense response to bacterium; GO:0045893,positive regulation of transcription, DNA-templated; GO:0006355,regulation of transcription, DNA-templated; GO:0006351,transcription, DNA-templated	Ankyrin repeats (3 copies)
Cluster-47005.3	0	7.22	0	584	12.4047	2.96938e-17	9.54881e-15	K05387 glutamate receptor, ionotropic, plant | (RefSeq) glutamate receptor 3.7-like (A)	glutamate receptor 3.7-like [Cucurbita pepo subsp. pepo]	RecName: Full=Glutamate receptor 3.7; AltName: Full=Ionotropic glutamate receptor GLR5; AltName: Full=Ligand-gated ion channel 3.7; Flags: Precursor;	RecName: Full=Glutamate receptor {ECO:0000256|PIRNR:PIRNR037090};	Glutamate-gated kainate-type ion channel receptor subunit GluR5 and related subunits	GO:0016021,integral component of membrane; GO:0005622,intracellular; GO:0005886,plasma membrane; GO:0009506,plasmodesma; GO:0005262,calcium channel activity; GO:0008066,glutamate receptor activity; GO:0004970,ionotropic glutamate receptor activity; GO:0006816,calcium ion transport; GO:0019722,calcium-mediated signaling; GO:0071230,cellular response to amino acid stimulus	Ligated ion channel L-glutamate- and glycine-binding site
Cluster-21832.34892	5.41	0	769.49	0	-12.4003	2.96938e-17	9.54881e-15	K03018 DNA-directed RNA polymerase III subunit RPC1 [EC:2.7.7.6] | (RefSeq) DNA-directed RNA polymerase III subunit 1 (A)	DNA-directed RNA polymerase III subunit 1 [Cucurbita pepo subsp. pepo]	RecName: Full=DNA-directed RNA polymerase III subunit 1 {ECO:0000305}; AltName: Full=DNA-directed RNA polymerase III subunit RPC1 {ECO:0000305}; Short=DNA polymerase I subunit C1 {ECO:0000305}; EC=2.7.7.6 {ECO:0000305}; AltName: Full=Nuclear RNA polymerase C1 {ECO:0000312|EMBL:AED97269.1};	RecName: Full=DNA-directed RNA polymerase subunit {ECO:0000256|RuleBase:RU004279}; EC=2.7.7.6 {ECO:0000256|RuleBase:RU004279};	RNA polymerase III, large subunit	GO:0005634,nucleus; GO:0003677,DNA binding; GO:0003899,DNA-directed 5'-3' RNA polymerase activity; GO:0046872,metal ion binding; GO:0006351,transcription, DNA-templated	RNA polymerase Rpb1, domain 4
Cluster-8087.0	0	11.11	0	582.05	12.3997	3.05755e-17	9.78575e-15	K00521 ferric-chelate reductase [EC:1.16.1.7] | (RefSeq) ferric reduction oxidase 7, chloroplastic-like (A)	NAC domain-containing protein 17-like [Momordica charantia]	RecName: Full=NAC domain-containing protein 17 {ECO:0000303|PubMed:15029955}; Short=ANAC017 {ECO:0000303|PubMed:15029955}; AltName: Full=Protein NTM1-like 7 {ECO:0000303|PubMed:17158162}; AltName: Full=Protein REGULATORS OF AOX1A 2 {ECO:0000303|PubMed:24045017};	SubName: Full=NAC domain-containing protein 17-like {ECO:0000313|RefSeq:XP_008447750.1};	--	GO:0005789,endoplasmic reticulum membrane; GO:0016021,integral component of membrane; GO:0005634,nucleus; GO:0003677,DNA binding; GO:0003700,DNA-binding transcription factor activity; GO:0070301,cellular response to hydrogen peroxide; GO:0006351,transcription, DNA-templated	No apical meristem (NAM) protein
Cluster-25334.2	0	8.13	0	580.79	12.3972	3.10271e-17	9.79109e-15	K20393 PRA1 family protein 3 | (RefSeq) hypothetical protein (A)	uncharacterized protein LOC111022535 [Momordica charantia]	RecName: Full=Jacalin-related lectin 19;	SubName: Full=uncharacterized protein LOC103503941 {ECO:0000313|RefSeq:XP_008466555.1};	--	GO:0030246,carbohydrate binding	Phorbol esters/diacylglycerol binding domain (C1 domain)
Cluster-30887.1	0	23.31	0	581	12.3972	3.10271e-17	9.79109e-15	K22736 vacuolar iron transporter family protein | (RefSeq) vacuolar iron transporter 1-like (A)	PREDICTED: vacuolar iron transporter 1-like [Cucumis melo]	RecName: Full=Vacuolar iron transporter 1; Short=AtVIT1;	SubName: Full=vacuolar iron transporter 1-like {ECO:0000313|RefSeq:XP_008467058.1};	Uncharacterized membrane protein	GO:0016021,integral component of membrane; GO:0005774,vacuolar membrane; GO:0005384,manganese ion transmembrane transporter activity; GO:0030026,cellular manganese ion homeostasis; GO:0071281,cellular response to iron ion; GO:0006880,intracellular sequestering of iron ion; GO:0055072,iron ion homeostasis; GO:0071421,manganese ion transmembrane transport	VIT family
Cluster-21832.2404	11.63	0	766.05	0	-12.3947	3.10271e-17	9.79109e-15	K01638 malate synthase [EC:2.3.3.9] | (RefSeq) malate synthase, glyoxysomal (A)	malate synthase, glyoxysomal [Cucurbita pepo subsp. pepo]	RecName: Full=Malate synthase, glyoxysomal; EC=2.3.3.9;	RecName: Full=Malate synthase {ECO:0000256|RuleBase:RU000555}; EC=2.3.3.9 {ECO:0000256|RuleBase:RU000555};	Malate synthase	GO:0009514,glyoxysome; GO:0004474,malate synthase activity; GO:0006097,glyoxylate cycle; GO:0006099,tricarboxylic acid cycle	HpcH/HpaI aldolase/citrate lyase family
Cluster-22765.2	21.64	0	765.49	0	-12.3928	3.14861e-17	9.88971e-15	K00850 6-phosphofructokinase 1 [EC:2.7.1.11] | (RefSeq) ATP-dependent 6-phosphofructokinase 6-like (A)	uncharacterized protein LOC111005096 [Momordica charantia]	--	SubName: Full=Uncharacterized protein {ECO:0000313|EMBL:EXC06729.1};	--	--	Protein of unknown function (DUF4057)
Cluster-17438.0	0	5.5	0	577.61	12.3898	3.29085e-17	1.02412e-14	K01870 isoleucyl-tRNA synthetase [EC:6.1.1.5] | (RefSeq) isoleucine--tRNA ligase, chloroplastic/mitochondrial-like (A)	uncharacterized protein LOC111006294 [Momordica charantia]	RecName: Full=Dirigent protein 25; Short=AtDIR25; Flags: Precursor;	SubName: Full=Uncharacterized protein {ECO:0000313|EMBL:KGN51260.1};	--	GO:0048046,apoplast; GO:0016853,isomerase activity	Protein of unknown function (DUF3741)
Cluster-22309.0	34.82	0	760.7	0	-12.3853	3.29085e-17	1.02412e-14	K14826 FK506-binding nuclear protein [EC:5.2.1.8] | (RefSeq) probable FKBP-type peptidyl-prolyl cis-trans isomerase (A)	uncharacterized protein LOC111008920 isoform X1 [Momordica charantia]	--	SubName: Full=Cystatin domain-containing protein {ECO:0000313|EMBL:GAV90669.1};	--	GO:0004869,cysteine-type endopeptidase inhibitor activity	Cystatin domain
Cluster-21832.42953	7.18	0	757.52	0	-12.3796	3.44018e-17	1.06568e-14	K12821 pre-mRNA-processing factor 40 | (RefSeq) pre-mRNA-processing protein 40A (A)	pre-mRNA-processing protein 40A [Momordica charantia]	RecName: Full=Pre-mRNA-processing protein 40A; AltName: Full=Mediator of RNA polymerase II transcription subunit 35a;	SubName: Full=pre-mRNA-processing protein 40A {ECO:0000313|RefSeq:XP_008452677.1};	Spliceosomal protein FBP11/Splicing factor PRP40	GO:0005829,cytosol; GO:0016592,mediator complex; GO:0005685,U1 snRNP; GO:0071004,U2-type prespliceosome; GO:0003723,RNA binding; GO:0000398,mRNA splicing, via spliceosome; GO:0006355,regulation of transcription, DNA-templated; GO:0006351,transcription, DNA-templated	Phophatidylserine decarboxylase
Cluster-21832.34799	0	10.03	0	573.67	12.3798	3.4916e-17	1.07178e-14	K01638 malate synthase [EC:2.3.3.9] | (RefSeq) malate synthase, glyoxysomal (A)	malate synthase, glyoxysomal [Cucurbita pepo subsp. pepo]	RecName: Full=Malate synthase, glyoxysomal; EC=2.3.3.9;	RecName: Full=Malate synthase {ECO:0000256|RuleBase:RU000555}; EC=2.3.3.9 {ECO:0000256|RuleBase:RU000555};	Malate synthase	GO:0009514,glyoxysome; GO:0004474,malate synthase activity; GO:0006097,glyoxylate cycle; GO:0006099,tricarboxylic acid cycle	HpcH/HpaI aldolase/citrate lyase family
Cluster-18244.4	13.58	0	756.19	0	-12.3758	3.4916e-17	1.07178e-14	K18835 WRKY transcription factor 2 | (RefSeq) probable WRKY transcription factor 3 (A)	probable WRKY transcription factor 3 [Momordica charantia]	RecName: Full=Probable WRKY transcription factor 3; AltName: Full=WRKY DNA-binding protein 3;	SubName: Full=probable WRKY transcription factor 3 {ECO:0000313|RefSeq:XP_008459352.1};	--	GO:0005634,nucleus; GO:0003700,DNA-binding transcription factor activity; GO:0043565,sequence-specific DNA binding; GO:0006351,transcription, DNA-templated	FAR1 DNA-binding domain
Cluster-37654.1	16.44	0	755.09	0	-12.3738	3.54387e-17	1.0829e-14	K03679 exosome complex component RRP4 | (RefSeq) exosome complex component RRP4 homolog (A)	exosome complex component RRP4 homolog [Cucurbita pepo subsp. pepo]	RecName: Full=Exosome complex component RRP4 homolog {ECO:0000305}; AltName: Full=Ribosomal RNA-processing protein 4 {ECO:0000305}; Short=AtRRP4 {ECO:0000303|PubMed:11809881}; Short=AtRrp4p {ECO:0000303|PubMed:11809881};	SubName: Full=exosome complex component RRP4 homolog isoform X1 {ECO:0000313|RefSeq:XP_008442058.1, ECO:0000313|RefSeq:XP_008442060.1};	Exosomal 3'-5' exoribonuclease complex, subunit Rrp4	GO:0005737,cytoplasm; GO:0000177,cytoplasmic exosome (RNase complex); GO:0000176,nuclear exosome (RNase complex); GO:0005730,nucleolus; GO:0005654,nucleoplasm; GO:0003723,RNA binding; GO:0071034,CUT catabolic process; GO:0043928,exonucleolytic nuclear-transcribed mRNA catabolic process involved in deadenylation-dependent decay; GO:0000467,exonucleolytic trimming to generate mature 3'-end of 5.8S …	Exosome complex exonuclease RRP4 N-terminal region
Cluster-29145.2	13.05	0	752.78	0	-12.37	3.65101e-17	1.11062e-14	K04733 interleukin-1 receptor-associated kinase 4 [EC:2.7.11.1] | (RefSeq) LOC109787390; U-box domain-containing protein 12-like (A)	U-box domain-containing protein 30-like [Momordica charantia]	RecName: Full=U-box domain-containing protein 30; EC=2.3.2.27; AltName: Full=Plant U-box protein 30; AltName: Full=RING-type E3 ubiquitin transferase PUB30 {ECO:0000305};	RecName: Full=RING-type E3 ubiquitin transferase {ECO:0000256|SAAS:SAAS00702733}; EC=2.3.2.27 {ECO:0000256|SAAS:SAAS00702733};	--	GO:0061630,ubiquitin protein ligase activity; GO:0071472,cellular response to salt stress; GO:1901001,negative regulation of response to salt stress	Kinesin-associated protein (KAP)
Cluster-21832.24193	0.43	82.05	10.81	1799.75	7.73724	3.73224e-17	1.13023e-14	K00029 malate dehydrogenase (oxaloacetate-decarboxylating)(NADP+) [EC:1.1.1.40] | (RefSeq) NADP-dependent malic enzyme-like (A)	NADP-dependent malic enzyme-like [Momordica charantia]	RecName: Full=NADP-dependent malic enzyme, chloroplastic; Short=NADP-ME; EC=1.1.1.40; Flags: Precursor;	RecName: Full=Malic enzyme {ECO:0000256|RuleBase:RU003426};	NADP+-dependent malic enzyme	GO:0009507,chloroplast; GO:0004471,malate dehydrogenase (decarboxylating) (NAD+) activity; GO:0004473,malate dehydrogenase (decarboxylating) (NADP+) activity; GO:0046872,metal ion binding; GO:0051287,NAD binding; GO:0008948,oxaloacetate decarboxylase activity	Malic enzyme, NAD binding domain
Cluster-21832.27675	0	6.31	0	568.25	12.3646	3.87615e-17	1.16857e-14	K01535 H+-transporting ATPase [EC:3.6.3.6] | (RefSeq) ATPase 11, plasma membrane-type-like (A)	ATPase 11, plasma membrane-type-like [Cucurbita maxima]	RecName: Full=ATPase 11, plasma membrane-type; EC=3.6.3.6; AltName: Full=Proton pump 11;	RecName: Full=Plasma membrane ATPase {ECO:0000256|RuleBase:RU362083}; EC=3.6.3.6 {ECO:0000256|RuleBase:RU362083};	Plasma membrane H+-transporting ATPase	GO:0016021,integral component of membrane; GO:0016020,membrane; GO:0005886,plasma membrane; GO:0005524,ATP binding; GO:0008553,proton-exporting ATPase activity, phosphorylative mechanism; GO:0046872,metal ion binding; GO:0006754,ATP biosynthetic process	Cation transport ATPase (P-type)
Cluster-28750.1	0	11.96	0	558.64	12.3416	4.50875e-17	1.35325e-14	K19791 iron transport multicopper oxidase | (RefSeq) L-ascorbate oxidase homolog (A)	PREDICTED: L-ascorbate oxidase homolog [Cucumis melo]	RecName: Full=L-ascorbate oxidase homolog; EC=1.10.3.-; Flags: Precursor;	SubName: Full=L-ascorbate oxidase homolog {ECO:0000313|RefSeq:XP_008452926.1};	Multicopper oxidases	GO:0005576,extracellular region; GO:0005507,copper ion binding; GO:0016491,oxidoreductase activity	Multicopper oxidase
Cluster-10755.3	20.24	0	733.63	0	-12.3332	4.72006e-17	1.40419e-14	K10765 alkylated DNA repair protein alkB homolog 1 [EC:1.14.11.51 4.2.99.18 1.14.11.-] | (RefSeq) alpha-ketoglutarate-dependent dioxygenase alkB (A)	alpha-ketoglutarate-dependent dioxygenase alkB [Cucurbita moschata]	RecName: Full=Alpha-ketoglutarate-dependent dioxygenase alkB; EC=1.14.11.-; AltName: Full=Alkylated DNA repair protein alkB homolog;	SubName: Full=LOW QUALITY PROTEIN: alpha-ketoglutarate-dependent dioxygenase alkB {ECO:0000313|RefSeq:XP_008446031.1};	DNA alkylation damage repair protein	GO:0005739,mitochondrion; GO:0005719,nuclear euchromatin; GO:0043734,DNA-N1-methyladenine dioxygenase activity; GO:0008198,ferrous iron binding; GO:0070579,methylcytosine dioxygenase activity; GO:0006281,DNA repair; GO:0035552,oxidative single-stranded DNA demethylation; GO:0042245,RNA repair	--
Cluster-48560.1	7.64	0	734.41	0	-12.3332	4.72006e-17	1.40419e-14	K14489 arabidopsis histidine kinase 2/3/4 (cytokinin receptor) [EC:2.7.13.3] | (RefSeq) histidine kinase 2-like (A)	histidine kinase 2-like [Cucurbita moschata]	RecName: Full=Histidine kinase 2; EC=2.7.13.3; AltName: Full=Arabidopsis histidine kinase 2; Short=AtHK2; AltName: Full=Protein AUTHENTIC HIS-KINASE 2;	SubName: Full=histidine kinase 2 {ECO:0000313|RefSeq:XP_008464177.1, ECO:0000313|RefSeq:XP_008464178.1};	Sensory transduction histidine kinase	GO:0005789,endoplasmic reticulum membrane; GO:0016021,integral component of membrane; GO:0005886,plasma membrane; GO:0009884,cytokinin receptor activity; GO:0042802,identical protein binding; GO:0019900,kinase binding; GO:0000155,phosphorelay sensor kinase activity; GO:0004673,protein histidine kinase activity; GO:0043424,protein histidine kinase binding; GO:0071215,cellular response to abscisic …	His Kinase A (phospho-acceptor) domain
Cluster-21832.19246	0	22.69	0	551.19	12.3208	5.25677e-17	1.557e-14	K13945 LOB domain-containing protein 29 | (RefSeq) LOB domain-containing protein 29-like (A)	universal stress protein PHOS32-like [Cucurbita maxima]	RecName: Full=Universal stress protein PHOS32 {ECO:0000303|PubMed:12644671}; AltName: Full=Phosphorylated protein of 32 kDa {ECO:0000303|PubMed:18285339}; Short=AtPHOS32 {ECO:0000303|PubMed:18285339}; Flags: Precursor;	SubName: Full=Uncharacterized protein {ECO:0000313|EMBL:KGN59861.1};	--	GO:0009507,chloroplast; GO:0005829,cytosol; GO:0005634,nucleus; GO:0005886,plasma membrane; GO:0005524,ATP binding; GO:0002238,response to molecule of fungal origin; GO:0006950,response to stress	Universal stress protein family
Cluster-21832.25338	0	24.55	0	549.54	12.3182	5.33878e-17	1.57438e-14	K11290 template-activating factor I | (RefSeq) NAP1-related protein 2-like (A)	NAP1-related protein 2-like [Momordica charantia]	RecName: Full=NAP1-related protein 2; AltName: Full=Nucleosome/chromatin assembly factor group A5; AltName: Full=Protein SET homolog 2;	SubName: Full=Uncharacterized protein {ECO:0000313|EMBL:KGN52453.1};	DNA replication factor/protein phosphatase inhibitor SET/SPR-2	GO:0005737,cytoplasm; GO:0005634,nucleus; GO:0000724,double-strand break repair via homologous recombination; GO:0006334,nucleosome assembly; GO:0016444,somatic cell DNA recombination	Nucleosome assembly protein (NAP)
Cluster-20255.0	0	15.63	0	546.83	12.3103	5.59337e-17	1.63518e-14	K14411 RNA-binding protein Musashi | (RefSeq) protein gar2 (A)	protein IQ-DOMAIN 1 [Cucurbita pepo subsp. pepo]	RecName: Full=Protein IQ-DOMAIN 1 {ECO:0000303|PubMed:15960618};	SubName: Full=protein IQ-DOMAIN 1 {ECO:0000313|RefSeq:XP_008439774.1, ECO:0000313|RefSeq:XP_008439777.1, ECO:0000313|RefSeq:XP_008439779.1};	--	GO:0005737,cytoplasm; GO:0005874,microtubule; GO:0005634,nucleus; GO:0005516,calmodulin binding; GO:0008017,microtubule binding	IQ calmodulin-binding motif
Cluster-21832.23922	22.13	0	721.2	0	-12.3074	5.59337e-17	1.63518e-14	--	uncharacterized protein LOC111013423 [Momordica charantia]	--	SubName: Full=Uncharacterized protein {ECO:0000313|EMBL:KGN45194.1};	--	--	--
Cluster-21832.16205	57.38	0	720	0	-12.3054	5.68118e-17	1.65369e-14	--	hypothetical protein Csa_5G606810 [Cucumis sativus]	--	SubName: Full=Uncharacterized protein {ECO:0000313|EMBL:KGN51991.1};	--	GO:0016021,integral component of membrane	--
Cluster-21832.20091	9.25	0	715.13	0	-12.2953	6.04789e-17	1.75288e-14	K17506 protein phosphatase 1L [EC:3.1.3.16] | (RefSeq) probable protein phosphatase 2C 76 (A)	PREDICTED: probable protein phosphatase 2C 76 isoform X1 [Cucumis sativus]	RecName: Full=Probable protein phosphatase 2C 76; Short=AtPP2C76; EC=3.1.3.16;	SubName: Full=probable protein phosphatase 2C 76 {ECO:0000313|RefSeq:XP_008439342.1, ECO:0000313|RefSeq:XP_008439343.1, ECO:0000313|RefSeq:XP_008439344.1};	Serine/threonine protein phosphatase	GO:0046872,metal ion binding; GO:0004722,protein serine/threonine phosphatase activity	Protein phosphatase 2C
Cluster-21832.15512	3.34	0	712.23	0	-12.2893	6.34001e-17	1.82969e-14	K10592 E3 ubiquitin-protein ligase HUWE1 [EC:2.3.2.26] | (RefSeq) E3 ubiquitin-protein ligase UPL2-like isoform X1 (A)	E3 ubiquitin-protein ligase UPL2-like isoform X1 [Momordica charantia]	RecName: Full=E3 ubiquitin-protein ligase UPL1; Short=Ubiquitin-protein ligase 1; EC=2.3.2.26; AltName: Full=HECT-type E3 ubiquitin transferase UPL1;	SubName: Full=Uncharacterized protein {ECO:0000313|EMBL:KGN62738.1};	E3 ubiquitin-protein ligase/Putative upstream regulatory element binding protein	GO:0061630,ubiquitin protein ligase activity	HECT-domain (ubiquitin-transferase)
Cluster-21832.9069	0	5.22	0	538.02	12.2863	6.64772e-17	1.90223e-14	K13217 pre-mRNA-processing factor 39 | (RefSeq) pre-mRNA-processing factor 39-like (A)	PREDICTED: pre-mRNA-processing factor 39 isoform X4 [Cucumis melo]	--	SubName: Full=pre-mRNA-processing factor 39 isoform X4 {ECO:0000313|RefSeq:XP_008459960.1, ECO:0000313|RefSeq:XP_008459961.1};	mRNA processing protein	GO:0006396,RNA processing	Tetratricopeptide repeat
Cluster-21832.4513	4.63	0	708	0	-12.2811	6.64772e-17	1.90223e-14	K03006 DNA-directed RNA polymerase II subunit RPB1 [EC:2.7.7.6] | (RefSeq) LOW QUALITY PROTEIN: DNA-directed RNA polymerase II subunit 1-like (A)	copia LTR rider [Trifolium pratense]	RecName: Full=Retrovirus-related Pol polyprotein from transposon TNT 1-94; Includes: RecName: Full=Protease; EC=3.4.23.-; Includes: RecName: Full=Reverse transcriptase; EC=2.7.7.49; Includes: RecName: Full=Endonuclease;	SubName: Full=Putative zinc finger, CCHC-type {ECO:0000313|EMBL:OTG30017.1};	FOG: Transposon-encoded proteins with TYA, reverse transcriptase, integrase domains in various combinations	GO:0004190,aspartic-type endopeptidase activity; GO:0004519,endonuclease activity; GO:0003676,nucleic acid binding; GO:0003964,RNA-directed DNA polymerase activity; GO:0008270,zinc ion binding; GO:0015074,DNA integration	Integrase core domain
Cluster-33067.1	14.85	0	706.93	0	-12.2791	6.75392e-17	1.92447e-14	K00967 ethanolamine-phosphate cytidylyltransferase [EC:2.7.7.14] | (RefSeq) ethanolamine-phosphate cytidylyltransferase (A)	PREDICTED: ethanolamine-phosphate cytidylyltransferase [Cucumis sativus]	RecName: Full=Ethanolamine-phosphate cytidylyltransferase; EC=2.7.7.14; AltName: Full=CTP:phosphoethanolamine cytidylyltransferase; AltName: Full=Phosphorylethanolamine cytidylyltransferase 1;	SubName: Full=Uncharacterized protein {ECO:0000313|EMBL:KGN58672.1};	Choline phosphate cytidylyltransferase/Predicted CDP-ethanolamine synthase	GO:0031307,integral component of mitochondrial outer membrane; GO:0005739,mitochondrion; GO:0004306,ethanolamine-phosphate cytidylyltransferase activity; GO:0006646,phosphatidylethanolamine biosynthetic process	FAD synthetase
Cluster-21832.14651	0	41.21	0	535.69	12.281	6.86198e-17	1.9389e-14	--	--	--	--	--	--	--
Cluster-21832.34942	0	43.88	0	536.32	12.281	6.86198e-17	1.9389e-14	K23222 nuclease HARBI1 [EC:3.1.-.-] | (RefSeq) uncharacterized LOC103496041 (A)	PREDICTED: uncharacterized protein LOC103496041 [Cucumis melo]	--	SubName: Full=uncharacterized protein LOC103496041 {ECO:0000313|RefSeq:XP_016901856.1};	Predicted transposase	--	Transposase DDE domain
Cluster-21832.46996	7.7	0	701.17	0	-12.2668	7.31365e-17	2.05791e-14	K11000 callose synthase [EC:2.4.1.-] | (RefSeq) callose synthase 7 (A)	callose synthase 7 [Cucurbita pepo subsp. pepo]	RecName: Full=Callose synthase 7; EC=2.4.1.34; AltName: Full=1,3-beta-glucan synthase; AltName: Full=Protein GLUCAN SYNTHASE-LIKE 7;	SubName: Full=callose synthase 7 {ECO:0000313|RefSeq:XP_008447128.1};	1,3-beta-glucan synthase/callose synthase catalytic subunit	GO:0000148,1,3-beta-D-glucan synthase complex; GO:0016021,integral component of membrane; GO:0003843,1,3-beta-D-glucan synthase activity; GO:0006075,(1->3)-beta-D-glucan biosynthetic process; GO:0080165,callose deposition in phloem sieve plate; GO:0071555,cell wall organization; GO:0010233,phloem transport; GO:0008360,regulation of cell shape	1,3-beta-glucan synthase component
Cluster-32327.0	0	21.65	0	530.89	12.2674	7.55167e-17	2.11607e-14	K13070 momilactone-A synthase [EC:1.1.1.295] | (RefSeq) momilactone A synthase (A)	secoisolariciresinol dehydrogenase-like [Cucurbita pepo subsp. pepo]	RecName: Full=Secoisolariciresinol dehydrogenase; EC=1.1.1.331; Flags: Fragment;	SubName: Full=Uncharacterized protein {ECO:0000313|EMBL:KGN59172.1};	Reductases with broad range of substrate specificities	GO:0016491,oxidoreductase activity	NAD dependent epimerase/dehydratase family
Cluster-21832.11287	5.19	0	689.09	0	-12.2419	8.73354e-17	2.43713e-14	K15030 translation initiation factor 3 subunit M | (RefSeq) eukaryotic translation initiation factor 3 subunit M-like isoform X1 (A)	eukaryotic translation initiation factor 3 subunit M-like isoform X1 [Cucurbita maxima]	RecName: Full=Probable serine/threonine-protein kinase PBL21 {ECO:0000305}; EC=2.7.11.1 {ECO:0000305}; AltName: Full=PBS1-like protein 21 {ECO:0000303|PubMed:20413097}; AltName: Full=Protein ALTERED SEED GERMINATION 5 {ECO:0000305};	RecName: Full=Eukaryotic translation initiation factor 3 subunit M {ECO:0000256|HAMAP-Rule:MF_03012}; Short=eIF3m {ECO:0000256|HAMAP-Rule:MF_03012};	Uncharacterized conserved protein, contains PCI domain	GO:0005886,plasma membrane; GO:0005524,ATP binding; GO:0004675,transmembrane receptor protein serine/threonine kinase activity; GO:0007166,cell surface receptor signaling pathway; GO:0006952,defense response; GO:0006468,protein phosphorylation	PCI domain
Cluster-21832.28098	0	10.04	0	520.53	12.24	9.02295e-17	2.50753e-14	K20032 palmitoyltransferase ZDHHC13/17 [EC:2.3.1.225] | (RefSeq) probable protein S-acyltransferase 23 (A)	uncharacterized protein LOC111791430 [Cucurbita pepo subsp. pepo]	RecName: Full=Protein CfxQ homolog;	SubName: Full=protein CbxX, chromosomal {ECO:0000313|RefSeq:XP_008439056.1, ECO:0000313|RefSeq:XP_008439057.1};	AAA+-type ATPase	GO:0009507,chloroplast; GO:0005524,ATP binding	Sigma-54 interaction domain
Cluster-21832.17731	6.21	0	683.91	0	-12.2314	9.32294e-17	2.56975e-14	K10614 E3 ubiquitin-protein ligase HERC3 [EC:2.3.2.26] | (RefSeq) ultraviolet-B receptor UVR8-like (A)	PREDICTED: X-linked retinitis pigmentosa GTPase regulator-like isoform X1 [Cucumis melo]	RecName: Full=PH, RCC1 and FYVE domains-containing protein 1 {ECO:0000303|PubMed:11563980}; AltName: Full=Protein Praf4 {ECO:0000303|PubMed:15358268};	SubName: Full=X-linked retinitis pigmentosa GTPase regulator-like isoform X1 {ECO:0000313|RefSeq:XP_008441692.1};	--	GO:0046872,metal ion binding; GO:0070300,phosphatidic acid binding; GO:0035091,phosphatidylinositol binding; GO:0017112,Rab guanyl-nucleotide exchange factor activity	Meiotic cell cortex C-terminal pleckstrin homology
Cluster-4511.7	10.04	0	684.28	0	-12.2314	9.32294e-17	2.56975e-14	--	protein ENHANCED DISEASE RESISTANCE 2 [Cucurbita moschata]	RecName: Full=Protein ENHANCED DISEASE RESISTANCE 2-like;	SubName: Full=protein ENHANCED DISEASE RESISTANCE 2 {ECO:0000313|RefSeq:XP_008448607.1};	--	GO:0005789,endoplasmic reticulum membrane; GO:0010008,endosome membrane; GO:0016021,integral component of membrane; GO:0005886,plasma membrane; GO:0008289,lipid binding; GO:0006952,defense response	START domain
Cluster-30686.0	17.2	0	682	0	-12.2272	9.63394e-17	2.64467e-14	K03841 fructose-1,6-bisphosphatase I [EC:3.1.3.11] | (RefSeq) fructose-1,6-bisphosphatase, cytosolic (A)	fructose-1,6-bisphosphatase, cytosolic [Cucurbita maxima]	RecName: Full=Fructose-1,6-bisphosphatase, chloroplastic; Short=FBPase; EC=3.1.3.11; AltName: Full=D-fructose-1,6-bisphosphate 1-phosphohydrolase; Flags: Precursor;	SubName: Full=Uncharacterized protein {ECO:0000313|EMBL:KGN43751.1};	Fructose-1,6-bisphosphatase	GO:0009507,chloroplast; GO:0042132,fructose 1,6-bisphosphate 1-phosphatase activity; GO:0046872,metal ion binding; GO:0019253,reductive pentose-phosphate cycle	Fructose-1-6-bisphosphatase, N-terminal domain
Cluster-21832.40482	27.36	0	679.68	0	-12.2229	9.9564e-17	2.72213e-14	K19891 glucan endo-1,3-beta-glucosidase 1/2/3 [EC:3.2.1.39] | (RefSeq) glucan endo-1,3-beta-glucosidase 2-like (A)	PREDICTED: glucan endo-1,3-beta-glucosidase 13 [Cucumis melo]	RecName: Full=Glucan endo-1,3-beta-glucosidase 13; EC=3.2.1.39; AltName: Full=(1->3)-beta-glucan endohydrolase 13; Short=(1->3)-beta-glucanase 13; AltName: Full=Beta-1,3-endoglucanase 13; Short=Beta-1,3-glucanase 13; Flags: Precursor;	SubName: Full=glucan endo-1,3-beta-glucosidase 13 {ECO:0000313|RefSeq:XP_008457775.1};	--	GO:0031225,anchored component of membrane; GO:0046658,anchored component of plasma membrane; GO:0005576,extracellular region; GO:0009505,plant-type cell wall; GO:0005886,plasma membrane; GO:0042973,glucan endo-1,3-beta-D-glucosidase activity; GO:0004553,hydrolase activity, hydrolyzing O-glycosyl compounds; GO:0030247,polysaccharide binding; GO:0005975,carbohydrate metabolic process; GO:0071555,ce…	Glycosyl hydrolases family 17
Cluster-43406.0	23.58	0	674.75	0	-12.2123	1.06375e-16	2.89662e-14	K11855 ubiquitin carboxyl-terminal hydrolase 36/42 [EC:3.4.19.12] | (RefSeq) ubiquitin carboxyl-terminal hydrolase 18-like (A)	ubiquitin carboxyl-terminal hydrolase 18-like [Cucurbita moschata]	RecName: Full=Ubiquitin carboxyl-terminal hydrolase 19; EC=3.4.19.12; AltName: Full=Deubiquitinating enzyme 19; Short=AtUBP19; AltName: Full=Ubiquitin thioesterase 19; AltName: Full=Ubiquitin-specific-processing protease 19;	SubName: Full=Uncharacterized protein {ECO:0000313|EMBL:KGN55401.1};	Ubiquitin carboxyl-terminal hydrolase	GO:0016021,integral component of membrane; GO:0046872,metal ion binding; GO:0036459,thiol-dependent ubiquitinyl hydrolase activity; GO:0016579,protein deubiquitination; GO:0006511,ubiquitin-dependent protein catabolic process	--
Cluster-32445.0	17.05	0	673	0	-12.208	1.09972e-16	2.98253e-14	K17535 serine/threonine-protein kinase TNNI3K [EC:2.7.11.1] | (RefSeq) uncharacterized LOC105353223 (A)	uncharacterized protein LOC111024874 [Momordica charantia]	RecName: Full=Putative ribonuclease H protein At1g65750; EC=3.1.26.4;	SubName: Full=Uncharacterized protein {ECO:0000313|EnsemblPlants:TRIAE_CS42_5BL_TGACv1_404130_AA1285680.1};	FOG: Reverse transcriptase	GO:0046872,metal ion binding; GO:0003676,nucleic acid binding; GO:0004523,RNA-DNA hybrid ribonuclease activity	Reverse transcriptase-like
Cluster-21832.18642	0	4.18	0	509.94	12.2092	1.1182e-16	3.02053e-14	K03018 DNA-directed RNA polymerase III subunit RPC1 [EC:2.7.7.6] | (RefSeq) DNA-directed RNA polymerase III subunit 1 (A)	DNA-directed RNA polymerase III subunit 1 [Cucurbita pepo subsp. pepo]	RecName: Full=DNA-directed RNA polymerase III subunit 1 {ECO:0000305}; AltName: Full=DNA-directed RNA polymerase III subunit RPC1 {ECO:0000305}; Short=DNA polymerase I subunit C1 {ECO:0000305}; EC=2.7.7.6 {ECO:0000305}; AltName: Full=Nuclear RNA polymerase C1 {ECO:0000312|EMBL:AED97269.1};	RecName: Full=DNA-directed RNA polymerase subunit {ECO:0000256|RuleBase:RU004279}; EC=2.7.7.6 {ECO:0000256|RuleBase:RU004279};	RNA polymerase III, large subunit	GO:0005634,nucleus; GO:0003677,DNA binding; GO:0003899,DNA-directed 5'-3' RNA polymerase activity; GO:0046872,metal ion binding; GO:0006351,transcription, DNA-templated	RNA polymerase Rpb1, domain 4
Cluster-21832.3607	0	7.2	0	509.05	12.2064	1.13703e-16	3.05914e-14	K00789 S-adenosylmethionine synthetase [EC:2.5.1.6] | (RefSeq) S-adenosylmethionine synthase (A)	uncharacterized protein LOC111484911 [Cucurbita maxima]	--	SubName: Full=uncharacterized protein LOC103492379 {ECO:0000313|RefSeq:XP_008450941.1};	--	--	VWA domain containing CoxE-like protein
Cluster-21832.39197	73.57	0	668.92	0	-12.1994	1.1562e-16	3.08614e-14	--	--	--	--	--	--	--
Cluster-34526.0	11.1	0	669.03	0	-12.1994	1.1562e-16	3.08614e-14	K17710 pentatricopeptide repeat domain-containing protein 1 | (RefSeq) pentatricopeptide repeat-containing protein At1g20230-like (A)	pentatricopeptide repeat-containing protein At3g13880 isoform X2 [Cucurbita pepo subsp. pepo]	RecName: Full=Pentatricopeptide repeat-containing protein At3g13880;	SubName: Full=pentatricopeptide repeat-containing protein At3g13880 {ECO:0000313|RefSeq:XP_008459568.1};	FOG: PPR repeat	GO:0043231,intracellular membrane-bounded organelle; GO:0005739,mitochondrion; GO:0004519,endonuclease activity; GO:0003723,RNA binding; GO:1900864,mitochondrial RNA modification	PPR repeat
Cluster-21832.164	0	6.8	0	505.25	12.195	1.21589e-16	3.19495e-14	K14856 protein SDA1 | (RefSeq) protein SDA1 homolog (A)	protein SDA1 homolog [Cucurbita pepo subsp. pepo]	--	SubName: Full=protein SDA1 homolog {ECO:0000313|RefSeq:XP_008460314.1, ECO:0000313|RefSeq:XP_008460315.1};	Protein required for actin cytoskeleton organization and cell cycle progression	GO:0005622,intracellular; GO:0030036,actin cytoskeleton organization; GO:0042273,ribosomal large subunit biogenesis; GO:0000055,ribosomal large subunit export from nucleus	SDA1
Cluster-21832.35002	0	18.55	0	504.63	12.195	1.21589e-16	3.19495e-14	K23222 nuclease HARBI1 [EC:3.1.-.-] | (RefSeq) uncharacterized protein LOC110710903 (A)	uncharacterized protein LOC111006759 [Momordica charantia]	RecName: Full=L10-interacting MYB domain-containing protein {ECO:0000303|PubMed:25707794};	SubName: Full=Uncharacterized protein {ECO:0000313|EMBL:KGN46070.1};	--	GO:0005634,nucleus; GO:0006355,regulation of transcription, DNA-templated; GO:0006351,transcription, DNA-templated	Myb/SANT-like DNA-binding domain
Cluster-29338.0	0	19.01	0	504.77	12.195	1.21589e-16	3.19495e-14	K04645 clathrin light chain B | (RefSeq) clathrin light chain 2 (A)	PREDICTED: clathrin light chain 2-like [Cucumis melo]	RecName: Full=Clathrin light chain 2;	RecName: Full=Clathrin light chain {ECO:0000256|RuleBase:RU363137};	--	GO:0009504,cell plate; GO:0009941,chloroplast envelope; GO:0030132,clathrin coat of coated pit; GO:0030130,clathrin coat of trans-Golgi network vesicle; GO:0030125,clathrin vesicle coat; GO:0005856,cytoskeleton; GO:0009524,phragmoplast; GO:0005886,plasma membrane; GO:0032050,clathrin heavy chain binding; GO:0042802,identical protein binding; GO:0005198,structural molecule activity; GO:0072583,cla…	Clathrin light chain
Cluster-41353.0	0	8.87	0	504.87	12.195	1.21589e-16	3.19495e-14	K01247 DNA-3-methyladenine glycosylase II [EC:3.2.2.21] | (RefSeq) probable DNA-3-methyladenine glycosylase 2 (A)	probable DNA-3-methyladenine glycosylase 2 [Cucurbita moschata]	--	SubName: Full=Uncharacterized protein {ECO:0000313|EMBL:KGN59966.1};	3-methyladenine DNA glycosidase	GO:0003824,catalytic activity; GO:0006284,base-excision repair	HhH-GPD superfamily base excision DNA repair protein
Cluster-21832.40251	45.03	0	658.3	0	-12.1755	1.36878e-16	3.58276e-14	--	--	--	--	--	--	--
Cluster-1044.0	0	13.48	0	498.45	12.1749	1.3923e-16	3.62105e-14	K01893 asparaginyl-tRNA synthetase [EC:6.1.1.22] | (RefSeq) asparagine--tRNA ligase, cytoplasmic 1-like (A)	asparagine--tRNA ligase, cytoplasmic 1-like [Cucurbita pepo subsp. pepo]	RecName: Full=Asparagine--tRNA ligase, cytoplasmic 1 {ECO:0000305}; EC=6.1.1.22 {ECO:0000305}; AltName: Full=Asparaginyl-tRNA synthetase 1 {ECO:0000305}; Short=AsnRS 1 {ECO:0000305}; AltName: Full=Protein EMBRYO DEFECTIVE 2755 {ECO:0000303|PubMed:16297076};	SubName: Full=asparagine--tRNA ligase, cytoplasmic 1-like {ECO:0000313|RefSeq:XP_008450753.1};	Asparaginyl-tRNA synthetase (mitochondrial)	GO:0009507,chloroplast; GO:0005829,cytosol; GO:0005739,mitochondrion; GO:0004816,asparagine-tRNA ligase activity; GO:0005524,ATP binding; GO:0003677,DNA binding; GO:0006421,asparaginyl-tRNA aminoacylation; GO:0009793,embryo development ending in seed dormancy; GO:0046686,response to cadmium ion	WHEP-TRS domain
Cluster-17404.0	0.02	17.18	1	635	9.52029	1.39413e-16	3.62105e-14	K21354 beta-D-glucosyl crocetin beta-1,6-glucosyltransferase [EC:2.4.1.330] | (RefSeq) beta-D-glucosyl crocetin beta-1,6-glucosyltransferase-like (A)	UDPGT domain-containing protein [Cephalotus follicularis]	RecName: Full=Beta-D-glucosyl crocetin beta-1,6-glucosyltransferase; EC=2.4.1.330 {ECO:0000269|PubMed:22569263}; AltName: Full=UDP-glucose glucosyltransferase 9; Short=GjUGT9; AltName: Full=UDP-glycosyltransferase 94E5;	RecName: Full=Glycosyltransferase {ECO:0000256|RuleBase:RU362057}; EC=2.4.1.- {ECO:0000256|RuleBase:RU362057};	UDP-glucuronosyl and UDP-glucosyl transferase	GO:0016758,transferase activity, transferring hexosyl groups; GO:0008152,metabolic process	Glycosyltransferase family 28 N-terminal domain
Cluster-27890.0	15.16	0	655.23	0	-12.1689	1.41627e-16	3.66444e-14	K17500 integrin-linked kinase-associated serine/threonine phosphatase 2C [EC:3.1.3.16] | (RefSeq) WAT1-related protein At3g18200 isoform X1 (A)	WAT1-related protein At1g68170-like [Momordica charantia]	RecName: Full=WAT1-related protein At1g25270;	RecName: Full=WAT1-related protein {ECO:0000256|RuleBase:RU363077};	--	GO:0016021,integral component of membrane; GO:0005886,plasma membrane; GO:0022857,transmembrane transporter activity	EamA-like transporter family
Cluster-44836.0	0	11.22	0	497.16	12.172	1.44068e-16	3.69927e-14	--	uncharacterized protein LOC111469344 [Cucurbita maxima]	--	SubName: Full=Uncharacterized protein {ECO:0000313|EMBL:KGN64893.1};	--	--	Protein of unknown function (DUF3128)
Cluster-14034.0	20.72	0	654.43	0	-12.1667	1.44068e-16	3.69927e-14	K12867 pre-mRNA-splicing factor SYF1 | (RefSeq) hypothetical protein (A)	probable inactive purple acid phosphatase 16 isoform X1 [Cucurbita pepo subsp. pepo]	RecName: Full=Probable inactive purple acid phosphatase 16; Flags: Precursor;	SubName: Full=probable inactive purple acid phosphatase 16 isoform X1 {ECO:0000313|RefSeq:XP_008443329.1};	Predicted DNA repair exonuclease SIA1	GO:0005576,extracellular region; GO:0016020,membrane; GO:0003993,acid phosphatase activity; GO:0046872,metal ion binding	Calcineurin-like phosphoesterase
Cluster-39074.0	0.02	15.4	1	630.5	9.50889	1.5115e-16	3.86522e-14	K11593 eukaryotic translation initiation factor 2C | (RefSeq) protein argonaute 1A-like (A)	PREDICTED: uncharacterized protein LOC107991581 isoform X1 [Cucumis melo]	RecName: Full=Retrovirus-related Pol polyprotein from transposon RE2; AltName: Full=Retro element 2 {ECO:0000303|PubMed:10689195}; Short=AtRE2 {ECO:0000303|PubMed:10689195}; Includes: RecName: Full=Protease RE2; EC=3.4.23.-; Includes: RecName: Full=Reverse transcriptase RE2; EC=2.7.7.49; Includes: RecName: Full=Endonuclease RE2;	SubName: Full=uncharacterized protein LOC107991581 isoform X1 {ECO:0000313|RefSeq:XP_016902197.1};	FOG: Transposon-encoded proteins with TYA, reverse transcriptase, integrase domains in various combinations	GO:0004190,aspartic-type endopeptidase activity; GO:0004519,endonuclease activity; GO:0046872,metal ion binding; GO:0003676,nucleic acid binding; GO:0003964,RNA-directed DNA polymerase activity; GO:0015074,DNA integration; GO:0006310,DNA recombination	gag-polypeptide of LTR copia-type
Cluster-21832.776	0	8.26	0	494.34	12.1633	1.51676e-16	3.86522e-14	K15503 serine/threonine-protein phosphatase 6 regulatory ankyrin repeat subunit B | (RefSeq) ankyrin repeat-containing protein ITN1-like isoform X1 (A)	PREDICTED: uncharacterized protein LOC8274413 isoform X2 [Ricinus communis]	RecName: Full=Ankyrin repeat-containing protein ITN1; AltName: Full=Protein INCREASED TOLERANCE TO NACL {ECO:0000303|PubMed:18643991};	SubName: Full=Ankyrin repeat-containing protein, putative {ECO:0000313|EMBL:EEF48865.1};	FOG: Ankyrin repeat	GO:0016021,integral component of membrane; GO:0005634,nucleus; GO:0005886,plasma membrane; GO:0034613,cellular protein localization; GO:0009651,response to salt stress; GO:0007165,signal transduction	Ankyrin repeat
Cluster-21312.0	0	16.47	0	493.18	12.1603	1.54309e-16	3.88831e-14	--	protein OVEREXPRESSOR OF CATIONIC PEROXIDASE 3 [Momordica charantia]	RecName: Full=Protein OVEREXPRESSOR OF CATIONIC PEROXIDASE 3 {ECO:0000303|PubMed:15923348};	SubName: Full=protein OVEREXPRESSOR OF CATIONIC PEROXIDASE 3 {ECO:0000313|RefSeq:XP_008466390.1};	--	GO:0005634,nucleus; GO:0003677,DNA binding; GO:0003700,DNA-binding transcription factor activity; GO:0004601,peroxidase activity; GO:0009738,abscisic acid-activated signaling pathway; GO:0006952,defense response; GO:0042742,defense response to bacterium; GO:0050832,defense response to fungus; GO:0002229,defense response to oomycetes; GO:0009682,induced systemic resistance; GO:0009867,jasmonic aci…	Homeodomain
Cluster-21832.2427	0	20.52	0	493.43	12.1603	1.54309e-16	3.88831e-14	K20359 PRA1 family protein 1 | (RefSeq) hypothetical protein (A)	uncharacterized protein At4g29660 [Momordica charantia]	RecName: Full=Uncharacterized protein At4g29660; AltName: Full=Protein EMBRYO DEFECTIVE 2752;	SubName: Full=uncharacterized protein At4g29660 {ECO:0000313|RefSeq:XP_008450847.1};	Prenylated rab acceptor 1	GO:0016021,integral component of membrane	--
Cluster-21832.28843	29.29	0	649.95	0	-12.1579	1.54309e-16	3.88831e-14	--	--	--	--	--	--	--
Cluster-4511.3	6.77	0	649	0	-12.1556	1.56993e-16	3.92663e-14	--	protein ENHANCED DISEASE RESISTANCE 2 [Cucurbita moschata]	RecName: Full=Protein ENHANCED DISEASE RESISTANCE 2;	SubName: Full=protein ENHANCED DISEASE RESISTANCE 2 {ECO:0000313|RefSeq:XP_008448607.1};	--	GO:0005789,endoplasmic reticulum membrane; GO:0010008,endosome membrane; GO:0016021,integral component of membrane; GO:0005886,plasma membrane; GO:0008289,lipid binding; GO:0070273,phosphatidylinositol-4-phosphate binding; GO:0009873,ethylene-activated signaling pathway; GO:1900056,negative regulation of leaf senescence; GO:0009626,plant-type hypersensitive response; GO:1900150,regulation of defe…	PH domain
Cluster-40949.5	7.35	0	647.98	0	-12.1534	1.56993e-16	3.92663e-14	K12869 crooked neck | (RefSeq) crooked neck-like protein 1 (A)	crooked neck-like protein 1 [Cucurbita moschata]	RecName: Full=Protein STABILIZED1; AltName: Full=Pre-mRNA processing factor 6-like protein; AltName: Full=Protein EMBRYO DEFECTIVE 2770;	SubName: Full=crooked neck-like protein 1 {ECO:0000313|RefSeq:XP_008462238.1};	Cell cycle control protein (crooked neck)	GO:0015030,Cajal body; GO:0071013,catalytic step 2 spliceosome; GO:0005634,nucleus; GO:0005681,spliceosomal complex; GO:0046540,U4/U6 x U5 tri-snRNP complex; GO:0000398,mRNA splicing, via spliceosome; GO:2000630,positive regulation of miRNA metabolic process; GO:2000636,positive regulation of primary miRNA processing; GO:0009409,response to cold; GO:0080188,RNA-directed DNA methylation; GO:000984…	Mad3/BUB1 homology region 1
Cluster-18881.1	3.41	0	647.03	0	-12.1512	1.59728e-16	3.9803e-14	K20478 golgin subfamily B member 1 | (RefSeq) golgin subfamily B member 1-like (A)	PREDICTED: uncharacterized protein PFB0145c isoform X1 [Cucumis sativus]	--	SubName: Full=myosin-2 heavy chain {ECO:0000313|RefSeq:XP_008460500.1, ECO:0000313|RefSeq:XP_008460502.1, ECO:0000313|RefSeq:XP_008460503.1};	--	--	--
Cluster-36053.0	35.61	0	644.63	0	-12.1467	1.65357e-16	4.09037e-14	K10583 ubiquitin-conjugating enzyme E2 S [EC:2.3.2.23] | (RefSeq) ubiquitin-conjugating enzyme E2 22 (A)	ubiquitin-conjugating enzyme E2 22 [Momordica charantia]	RecName: Full=Ubiquitin-conjugating enzyme E2 22; EC=2.3.2.23; AltName: Full=E2 ubiquitin-conjugating enzyme 22; AltName: Full=Ubiquitin carrier protein 22;	SubName: Full=ubiquitin-conjugating enzyme E2 22 {ECO:0000313|RefSeq:XP_008464614.1};	Ubiquitin-protein ligase	GO:0005737,cytoplasm; GO:0005634,nucleus; GO:0005524,ATP binding; GO:0061630,ubiquitin protein ligase activity; GO:0031625,ubiquitin protein ligase binding; GO:0004842,ubiquitin-protein transferase activity; GO:0000209,protein polyubiquitination; GO:0006511,ubiquitin-dependent protein catabolic process	Ubiquitin-conjugating enzyme
Cluster-45703.2	5.75	0	644.83	0	-12.1467	1.65357e-16	4.09037e-14	K04733 interleukin-1 receptor-associated kinase 4 [EC:2.7.11.1] | (RefSeq) probable serine/threonine-protein kinase PBL15 (A)	uncharacterized protein LOC111447547 [Cucurbita moschata]	RecName: Full=Probable serine/threonine-protein kinase PBL15 {ECO:0000305}; EC=2.7.11.1 {ECO:0000305}; AltName: Full=PBS1-like protein 15 {ECO:0000303|PubMed:20413097};	SubName: Full=GDP-mannose-dependent alpha-(1-2)-phosphatidylinositol mannosyltransferase {ECO:0000313|RefSeq:XP_008451907.1};	--	GO:0005886,plasma membrane; GO:0005524,ATP binding; GO:0004675,transmembrane receptor protein serine/threonine kinase activity; GO:0007166,cell surface receptor signaling pathway; GO:0006952,defense response; GO:0006468,protein phosphorylation	Glycosyl transferases group 1
Cluster-21832.17996	8.46	0	643.61	0	-12.1445	1.68253e-16	4.14682e-14	K19916 double C2-like domain-containing protein alpha | (RefSeq) LOW QUALITY PROTEIN: synaptotagmin-3-like (A)	hypothetical protein POPTR_002G019800v3 [Populus trichocarpa]	RecName: Full=Synaptotagmin-2; AltName: Full=NTMC2T1.2; AltName: Full=Synaptotagmin B;	SubName: Full=synaptotagmin-2 {ECO:0000313|RefSeq:XP_008444822.1};	Ca2+-dependent lipid-binding protein CLB1/vesicle protein vp115/Granuphilin A, contains C2 domain	GO:0005794,Golgi apparatus; GO:0000139,Golgi membrane; GO:0016021,integral component of membrane; GO:0008289,lipid binding; GO:0046872,metal ion binding; GO:0006869,lipid transport; GO:0009306,protein secretion	N-terminal C2 in EEIG1 and EHBP1 proteins
Cluster-23702.2	0	3.9	0	488.09	12.1456	1.71205e-16	4.20423e-14	K14950 manganese-transporting P-type ATPase [EC:3.6.3.-] | (RefSeq) probable manganese-transporting ATPase PDR2 isoform X1 (A)	probable manganese-transporting ATPase PDR2 isoform X1 [Momordica charantia]	RecName: Full=Probable manganese-transporting ATPase PDR2; EC=3.6.3.-; AltName: Full=Protein MALE GAMETOGENESIS IMPAIRED ANTHERS; AltName: Full=Protein PHOSPHATE DEFICIENCY RESPONSE 2;	RecName: Full=Cation-transporting ATPase {ECO:0000256|RuleBase:RU362082}; EC=3.6.3.- {ECO:0000256|RuleBase:RU362082};	P-type ATPase	GO:0005783,endoplasmic reticulum; GO:0005789,endoplasmic reticulum membrane; GO:0005887,integral component of plasma membrane; GO:0005886,plasma membrane; GO:0005524,ATP binding; GO:0005388,calcium-transporting ATPase activity; GO:0046872,metal ion binding; GO:0006874,cellular calcium ion homeostasis; GO:0006875,cellular metal ion homeostasis; GO:0016036,cellular response to phosphate starvation;…	haloacid dehalogenase-like hydrolase
Cluster-21832.25174	0	38.02	0	486.67	12.1427	1.74214e-16	4.26261e-14	K02108 F-type H+-transporting ATPase subunit a | (RefSeq) uncharacterized protein LOC110266878 (A)	hypothetical protein BVRB_041110, partial [Beta vulgaris subsp. vulgaris]	--	SubName: Full=Uncharacterized protein {ECO:0000313|EMBL:KMS64936.1}; Flags: Fragment;	--	--	--
Cluster-21832.7793	5.88	0	639.77	0	-12.1355	1.77281e-16	4.322e-14	K04630 guanine nucleotide-binding protein G(i) subunit alpha | (RefSeq) extra-large guanine nucleotide-binding protein 1-like (A)	extra-large guanine nucleotide-binding protein 1-like isoform X1 [Cucurbita moschata]	RecName: Full=Extra-large guanine nucleotide-binding protein 1; AltName: Full=Extra-large GTP-binding protein 1; Short=Extra-large G-protein 1;	SubName: Full=extra-large guanine nucleotide-binding protein 1 isoform X2 {ECO:0000313|RefSeq:XP_008440202.1};	G-protein alpha subunit (small G protein superfamily)	GO:0005834,heterotrimeric G-protein complex; GO:0005634,nucleus; GO:0031683,G-protein beta/gamma-subunit complex binding; GO:0001664,G protein-coupled receptor binding; GO:0005525,GTP binding; GO:0003924,GTPase activity; GO:0046872,metal ion binding; GO:0004871,NA; GO:0007188,adenylate cyclase-modulating G protein-coupled receptor signaling pathway	G-protein alpha subunit
Cluster-21832.10043	0	12.25	0	485.02	12.1367	1.80407e-16	4.3824e-14	K00974 tRNA nucleotidyltransferase (CCA-adding enzyme) [EC:2.7.7.72 3.1.3.- 3.1.4.-] | (RefSeq) putative CCA tRNA nucleotidyltransferase 2 (A)	putative CCA tRNA nucleotidyltransferase 2 isoform X1 [Momordica charantia]	--	SubName: Full=putative CCA tRNA nucleotidyltransferase 2 {ECO:0000313|RefSeq:XP_008456683.1};	tRNA nucleotidyltransferase/poly(A) polymerase	GO:0016779,nucleotidyltransferase activity; GO:0003723,RNA binding; GO:0006396,RNA processing	Probable RNA and SrmB- binding site of polymerase A
Cluster-21832.28613	8.5	0	634.64	0	-12.1242	1.93535e-16	4.68444e-14	K20471 coatomer subunit delta | (RefSeq) coatomer subunit delta-like (A)	LIM domain-containing protein A-like isoform X1 [Cucurbita maxima]	RecName: Full=Coatomer subunit delta-1; AltName: Full=Delta-coat protein 1; Short=Delta-COP 1;	SubName: Full=Uncharacterized protein {ECO:0000313|EMBL:KGN57142.1};	Medium subunit of clathrin adaptor complex	GO:0030126,COPI vesicle coat; GO:0000139,Golgi membrane; GO:0015031,protein transport; GO:0006890,retrograde vesicle-mediated transport, Golgi to ER	Heavy-metal-associated domain
Cluster-21832.22121	0	5.07	0	480.62	12.1248	1.96978e-16	4.75076e-14	K14293 importin subunit beta-1 | (RefSeq) importin subunit beta-1 (A)	importin subunit beta-1 [Momordica charantia]	RecName: Full=Importin subunit beta-1 {ECO:0000305}; AltName: Full=Karyopherin subunit beta-1; Short=ATKPNB1 {ECO:0000303|PubMed:23582042};	SubName: Full=Uncharacterized protein {ECO:0000313|EMBL:KGN49851.1};	Karyopherin (importin) beta 1	GO:0009507,chloroplast; GO:0005737,cytoplasm; GO:0031965,nuclear membrane; GO:0034399,nuclear periphery; GO:0005634,nucleus; GO:0008139,nuclear localization sequence binding; GO:0008565,protein transporter activity; GO:0008536,Ran GTPase binding; GO:0006607,NLS-bearing protein import into nucleus; GO:0006606,protein import into nucleus; GO:0000060,protein import into nucleus, translocation; GO:00…	TATA-binding protein interacting (TIP20)
Cluster-21832.7428	0.59	160.52	3.07	733.41	8.26741	1.99596e-16	4.79676e-14	K01735 3-dehydroquinate synthase [EC:4.2.3.4] | (RefSeq) 3-dehydroquinate synthase, chloroplastic (A)	hypothetical protein DCAR_004721 [Daucus carota subsp. sativus]	RecName: Full=3-dehydroquinate synthase, chloroplastic; EC=4.2.3.4; Flags: Precursor;	SubName: Full=Uncharacterized protein {ECO:0000313|EMBL:KZN12065.1};	Pentafunctional AROM protein	GO:0009507,chloroplast; GO:0003856,3-dehydroquinate synthase activity; GO:0042802,identical protein binding; GO:0046872,metal ion binding; GO:0051287,NAD binding; GO:0009073,aromatic amino acid family biosynthetic process; GO:0009423,chorismate biosynthetic process; GO:0033587,shikimate biosynthetic process	--
Cluster-21832.8803	97.71	0	632.49	0	-12.1173	2.00489e-16	4.80115e-14	K15028 translation initiation factor 3 subunit K | (RefSeq) eukaryotic translation initiation factor 3 subunit K-like (A)	eukaryotic translation initiation factor 3 subunit K-like [Cucurbita moschata]	RecName: Full=Eukaryotic translation initiation factor 3 subunit K {ECO:0000255|HAMAP-Rule:MF_03010}; Short=eIF3k {ECO:0000255|HAMAP-Rule:MF_03010}; AltName: Full=eIF-3 p25 {ECO:0000255|HAMAP-Rule:MF_03010};	RecName: Full=Eukaryotic translation initiation factor 3 subunit K {ECO:0000256|HAMAP-Rule:MF_03010}; Short=eIF3k {ECO:0000256|HAMAP-Rule:MF_03010}; AltName: Full=eIF-3 p25 {ECO:0000256|HAMAP-Rule:MF_03010};	Uncharacterized conserved protein	GO:0005829,cytosol; GO:0005852,eukaryotic translation initiation factor 3 complex; GO:0043022,ribosome binding; GO:0003743,translation initiation factor activity; GO:0006446,regulation of translational initiation	--
Cluster-21832.21827	144.99	0.4	1268.23	3.11	-8.2713	2.05192e-16	4.8964e-14	--	--	--	--	--	--	--
Cluster-21832.7299	0	8.19	0	478.2	12.1158	2.0772e-16	4.93928e-14	K02516 type II protein arginine methyltransferase [EC:2.1.1.320] | (RefSeq) protein arginine N-methyltransferase 1.5 (A)	protein arginine N-methyltransferase 1.5 [Momordica charantia]	RecName: Full=Protein arginine N-methyltransferase 1.5; Short=AtPMRT15; Short=AtPMRT5; EC=2.1.1.319; AltName: Full=Shk1 kinase-binding protein 1 homolog;	RecName: Full=Protein arginine N-methyltransferase {ECO:0000256|PIRNR:PIRNR015894};	Protein kinase inhibitor	GO:0005829,cytosol; GO:0005634,nucleus; GO:0008469,histone-arginine N-methyltransferase activity; GO:0008276,protein methyltransferase activity; GO:0043985,histone H4-R3 methylation; GO:0019918,peptidyl-arginine methylation, to symmetrical-dimethyl arginine; GO:0010220,positive regulation of vernalization response; GO:0009909,regulation of flower development; GO:0006355,regulation of transcriptio…	Methyltransferase domain
Cluster-21832.17986	15.03	0	628.57	0	-12.1105	2.11443e-16	4.99264e-14	K06889 uncharacterized protein | (RefSeq) mycophenolic acid acyl-glucuronide esterase, mitochondrial-like (A)	PREDICTED: mycophenolic acid acyl-glucuronide esterase, mitochondrial-like [Cucumis sativus]	--	SubName: Full=Uncharacterized protein {ECO:0000313|EMBL:KGN66253.1};	Predicted esterase	--	Alpha/beta hydrolase family
Cluster-31445.8	14.19	0	628.67	0	-12.1105	2.11443e-16	4.99264e-14	--	putative ALA-interacting subunit 2 [Cucurbita maxima]	RecName: Full=Putative ALA-interacting subunit 2; Short=AtALIS2;	SubName: Full=putative ALA-interacting subunit 2 isoform X2 {ECO:0000313|RefSeq:XP_008439603.1, ECO:0000313|RefSeq:XP_008439604.1, ECO:0000313|RefSeq:XP_008439605.1};	Cell cycle control protein	GO:0016021,integral component of membrane	LEM3 (ligand-effect modulator 3) family / CDC50 family
Cluster-44094.12	6.64	0	627.75	0	-12.1082	2.15239e-16	5.06456e-14	K03575 A/G-specific adenine glycosylase [EC:3.2.2.31] | (RefSeq) adenine DNA glycosylase (A)	adenine DNA glycosylase [Cucurbita pepo subsp. pepo]	RecName: Full=Adenine DNA glycosylase; EC=3.2.2.-; AltName: Full=MutY homolog; Short=AtMYH;	SubName: Full=A/G-specific adenine DNA glycosylase {ECO:0000313|EMBL:ADN33687.1};	A/G-specific adenine DNA glycosylase	GO:0005634,nucleus; GO:0051539,4 iron, 4 sulfur cluster binding; GO:0016798,hydrolase activity, acting on glycosyl bonds; GO:0046872,metal ion binding; GO:0006284,base-excision repair	Iron-sulfur binding domain of endonuclease III
Cluster-21832.3868	0	5.53	0	474.35	12.1037	2.27084e-16	5.30631e-14	K00549 5-methyltetrahydropteroyltriglutamate--homocysteine methyltransferase [EC:2.1.1.14] | (RefSeq) protein QUIRKY-like (A)	PREDICTED: protein QUIRKY [Cucumis melo]	RecName: Full=FT-interacting protein 1 {ECO:0000303|PubMed:22529749};	SubName: Full=protein QUIRKY {ECO:0000313|RefSeq:XP_008443079.1};	--	GO:0005783,endoplasmic reticulum; GO:0005789,endoplasmic reticulum membrane; GO:0016021,integral component of membrane; GO:0009506,plasmodesma; GO:0009511,plasmodesmatal endoplasmic reticulum; GO:0008565,protein transporter activity; GO:0016757,transferase activity, transferring glycosyl groups; GO:0034613,cellular protein localization; GO:0009908,flower development; GO:0048574,long-day photoperi…	Integral peroxisomal membrane peroxin
Cluster-21832.19493	5.48	0	623.59	0	-12.099	2.27084e-16	5.30631e-14	K06636 structural maintenance of chromosome 1 | (RefSeq) structural maintenance of chromosomes protein 1-like isoform X1 (A)	structural maintenance of chromosomes protein 1-like isoform X1 [Cucurbita moschata]	RecName: Full=Structural maintenance of chromosomes protein 1; Short=SMC protein 1; Short=SMC-1; AltName: Full=Chromosome segregation protein SMC-1; AltName: Full=Cohesin complex subunit SMC-1; AltName: Full=Protein TITAN8;	RecName: Full=Structural maintenance of chromosomes protein {ECO:0000256|PIRNR:PIRNR005719};	Structural maintenance of chromosome protein 1 (sister chromatid cohesion complex Cohesin, subunit SMC1)	GO:0009507,chloroplast; GO:0008278,cohesin complex; GO:0005634,nucleus; GO:0005524,ATP binding; GO:0003682,chromatin binding; GO:0046982,protein heterodimerization activity; GO:0005215,transporter activity; GO:0051301,cell division; GO:0007059,chromosome segregation; GO:0006281,DNA repair; GO:0051321,meiotic cell cycle; GO:0007064,mitotic sister chromatid cohesion; GO:0007062,sister chromatid coh…	Bone marrow stromal antigen 2
Cluster-21832.45196	0	13.51	0	473.17	12.1006	2.31191e-16	5.36514e-14	K00521 ferric-chelate reductase [EC:1.16.1.7] | (RefSeq) hypothetical protein (A)	PREDICTED: uncharacterized protein LOC101211894 [Cucumis sativus]	--	SubName: Full=Uncharacterized protein {ECO:0000313|EMBL:KGN57405.1};	--	GO:0016021,integral component of membrane	Protein of unknown function (DUF819)
Cluster-39185.5	0	6.73	0	473.48	12.1006	2.31191e-16	5.36514e-14	K04733 interleukin-1 receptor-associated kinase 4 [EC:2.7.11.1] | (RefSeq) MDIS1-interacting receptor like kinase 2-like (A)	MDIS1-interacting receptor like kinase 2-like [Momordica charantia]	RecName: Full=MDIS1-interacting receptor like kinase 2 {ECO:0000303|PubMed:26863186}; Short=AtMIK2 {ECO:0000303|PubMed:26863186}; AltName: Full=Probable LRR receptor-like serine/threonine-protein kinase At4g08850; EC=2.7.11.1 {ECO:0000305}; Flags: Precursor;	SubName: Full=probable LRR receptor-like serine/threonine-protein kinase At4g08850 {ECO:0000313|RefSeq:XP_016674327.1};	--	GO:0016021,integral component of membrane; GO:0016020,membrane; GO:0005886,plasma membrane; GO:0009506,plasmodesma; GO:0090406,pollen tube; GO:0005524,ATP binding; GO:0004674,protein serine/threonine kinase activity	Protein-kinase domain of FAM69
Cluster-21832.25675	26.64	0	621.84	0	-12.0943	2.35379e-16	5.44362e-14	--	--	--	--	--	--	--
Cluster-12919.0	14.38	0	620.82	0	-12.092	2.39651e-16	5.5235e-14	K09285 AP2-like factor, ANT lineage | (RefSeq) AP2-like ethylene-responsive transcription factor At2g41710 (A)	AP2-like ethylene-responsive transcription factor At2g41710 [Cucurbita moschata]	RecName: Full=AP2-like ethylene-responsive transcription factor At2g41710;	SubName: Full=AP2-like ethylene-responsive transcription factor At2g41710 {ECO:0000313|RefSeq:XP_008443317.1};	--	GO:0005634,nucleus; GO:0003677,DNA binding; GO:0003700,DNA-binding transcription factor activity; GO:0009873,ethylene-activated signaling pathway; GO:0007275,multicellular organism development; GO:0006351,transcription, DNA-templated	AP2 domain
Cluster-10755.2	0	14.63	0	469.54	12.0914	2.48453e-16	5.70689e-14	K10765 alkylated DNA repair protein alkB homolog 1 [EC:1.14.11.51 4.2.99.18 1.14.11.-] | (RefSeq) alpha-ketoglutarate-dependent dioxygenase alkB (A)	alpha-ketoglutarate-dependent dioxygenase alkB [Cucurbita moschata]	RecName: Full=Alpha-ketoglutarate-dependent dioxygenase alkB; EC=1.14.11.-; AltName: Full=Alkylated DNA repair protein alkB homolog;	SubName: Full=LOW QUALITY PROTEIN: alpha-ketoglutarate-dependent dioxygenase alkB {ECO:0000313|RefSeq:XP_008446031.1};	DNA alkylation damage repair protein	GO:0005739,mitochondrion; GO:0005719,nuclear euchromatin; GO:0043734,DNA-N1-methyladenine dioxygenase activity; GO:0008198,ferrous iron binding; GO:0070579,methylcytosine dioxygenase activity; GO:0006281,DNA repair; GO:0035552,oxidative single-stranded DNA demethylation; GO:0042245,RNA repair	--
Cluster-21832.13955	3.37	0	615.5	0	-12.0804	2.57612e-16	5.89721e-14	K11423 histone-lysine N-methyltransferase SETD2 [EC:2.1.1.43] | (RefSeq) histone-lysine N-methyltransferase ASHH2-like isoform X1 (A)	hypothetical protein Csa_6G376290 [Cucumis sativus]	RecName: Full=Histone-lysine N-methyltransferase ASHH2; EC=2.1.1.43; AltName: Full=ASH1 homolog 2 {ECO:0000303|PubMed:19915673}; AltName: Full=H3-K4-HMTase; AltName: Full=Histone H3-K36 methyltransferase 8; Short=H3-K36-HMTase 8; AltName: Full=Protein EARLY FLOWERING IN SHORT DAYS; AltName: Full=Protein LAZARUS 2 {ECO:0000303|PubMed:20949080}; AltName: Full=Protein SET DOMAIN GROUP 8;	RecName: Full=Histone-lysine N-methyltransferase {ECO:0000256|SAAS:SAAS00591749}; EC=2.1.1.43 {ECO:0000256|SAAS:SAAS00591749};	Clathrin coat binding protein/Huntingtin interacting protein HIP1, involved in regulation of endocytosis	GO:0000775,chromosome, centromeric region; GO:0005634,nucleus; GO:0042800,histone methyltransferase activity (H3-K4 specific); GO:0008270,zinc ion binding; GO:0048653,anther development; GO:0016116,carotenoid metabolic process; GO:0009553,embryo sac development; GO:0010452,histone H3-K36 methylation; GO:0009910,negative regulation of flower development; GO:0048481,plant ovule development; GO:0009…	CW-type Zinc Finger
Cluster-9959.0	6.96	0	615.24	0	-12.078	2.6233e-16	5.98493e-14	K03424 TatD DNase family protein [EC:3.1.21.-] | (RefSeq) putative deoxyribonuclease TATDN1 (A)	PREDICTED: putative deoxyribonuclease TATDN1 isoform X1 [Cucumis sativus]	RecName: Full=33 kDa ribonucleoprotein, chloroplastic; Flags: Precursor;	SubName: Full=Uncharacterized protein {ECO:0000313|EMBL:KGN59222.1};	TatD-related DNase	GO:0009507,chloroplast; GO:0030529,NA; GO:0003723,RNA binding; GO:0006397,mRNA processing	TatD related DNase
Cluster-43636.0	0	12.33	0	465.9	12.0791	2.67143e-16	6.05384e-14	K09834 tocopherol cyclase [EC:5.5.1.24] | (RefSeq) tocopherol cyclase, chloroplastic (A)	tocopherol cyclase, chloroplastic [Cucurbita pepo subsp. pepo]	RecName: Full=Tocopherol cyclase, chloroplastic; EC=5.5.1.24; AltName: Full=Sucrose export defective 1; AltName: Full=Vitamin E pathway gene 1 protein; Flags: Precursor;	SubName: Full=Tocopherol cyclase {ECO:0000313|EMBL:KGN62825.1};	--	GO:0009507,chloroplast; GO:0009941,chloroplast envelope; GO:0009706,chloroplast inner membrane; GO:0009534,chloroplast thylakoid; GO:0010287,plastoglobule; GO:0016853,isomerase activity; GO:0009976,tocopherol cyclase activity; GO:0015994,chlorophyll metabolic process; GO:0006631,fatty acid metabolic process; GO:0009915,phloem sucrose loading; GO:0031347,regulation of defense response; GO:0009644,…	Tocopherol cyclase
Cluster-48386.0	0	12.54	0	466.47	12.0791	2.67143e-16	6.05384e-14	K01102 pyruvate dehydrogenase phosphatase [EC:3.1.3.43] | (RefSeq) probable protein phosphatase 2C 63 (A)	probable protein phosphatase 2C 63 [Momordica charantia]	RecName: Full=Probable protein phosphatase 2C 63; Short=AtPP2C63; EC=3.1.3.16;	SubName: Full=Uncharacterized protein {ECO:0000313|EMBL:KGN43863.1};	Protein phosphatase 2C/pyruvate dehydrogenase (lipoamide) phosphatase	GO:0046872,metal ion binding; GO:0004722,protein serine/threonine phosphatase activity	Stage II sporulation protein E (SpoIIE)
Cluster-21832.13892	0.59	73.25	30	3245	7.15168	2.7873e-16	6.29528e-14	K00422 polyphenol oxidase [EC:1.10.3.1] | (RefSeq) polyphenol oxidase, chloroplastic-like (A)	polyphenol oxidase [Luffa aegyptiaca]	RecName: Full=Polyphenol oxidase, chloroplastic; Short=PPO; EC=1.10.3.1; AltName: Full=Catechol oxidase; Flags: Precursor;	SubName: Full=Polyphenol oxidase {ECO:0000313|EMBL:AKN08990.1};	--	GO:0009543,chloroplast thylakoid lumen; GO:0004097,catechol oxidase activity; GO:0046872,metal ion binding; GO:0046148,pigment biosynthetic process	Polyphenol oxidase middle domain
Cluster-17967.0	0	14.21	0	463	12.0698	2.87392e-16	6.46928e-14	K22889 trichothecene 3-O-acetyltransferase [EC:2.3.1.-] | (RefSeq) uncharacterized acetyltransferase At3g50280-like (A)	uncharacterized acetyltransferase At3g50280-like [Cucurbita maxima]	RecName: Full=Uncharacterized acetyltransferase At3g50280; EC=2.3.1.-;	SubName: Full=Uncharacterized protein {ECO:0000313|EMBL:KGN55211.1};	--	GO:0016747,transferase activity, transferring acyl groups other than amino-acyl groups	Transferase family
Cluster-21832.27674	0	5.18	0	462.13	12.0667	2.92714e-16	6.56719e-14	K01535 H+-transporting ATPase [EC:3.6.3.6] | (RefSeq) ATPase 11, plasma membrane-type-like (A)	ATPase 11, plasma membrane-type-like [Cucurbita maxima]	RecName: Full=ATPase 11, plasma membrane-type; EC=3.6.3.6; AltName: Full=Proton pump 11;	RecName: Full=Plasma membrane ATPase {ECO:0000256|RuleBase:RU362083}; EC=3.6.3.6 {ECO:0000256|RuleBase:RU362083};	Plasma membrane H+-transporting ATPase	GO:0016021,integral component of membrane; GO:0016020,membrane; GO:0005886,plasma membrane; GO:0005524,ATP binding; GO:0008553,proton-exporting ATPase activity, phosphorylative mechanism; GO:0046872,metal ion binding; GO:0006754,ATP biosynthetic process	Cation transport ATPase (P-type)
Cluster-44837.0	11.8	0	604.74	0	-12.0544	3.09341e-16	6.91726e-14	--	uncharacterized protein LOC111469344 [Cucurbita maxima]	--	SubName: Full=Uncharacterized protein {ECO:0000313|EMBL:KGN64893.1};	--	--	Protein of unknown function (DUF3128)
Cluster-21832.3077	0.03	7.1	3.5	812.05	8.01645	3.13651e-16	6.99047e-14	K22686 pro-apoptotic serine protease NMA111 [EC:3.4.21.-] | (RefSeq) retrovirus-related Pol polyprotein from transposon TNT 1-94 isoform X1 (A)	hypothetical protein F511_00295 [Dorcoceras hygrometricum]	RecName: Full=Retrovirus-related Pol polyprotein from transposon TNT 1-94; Includes: RecName: Full=Protease; EC=3.4.23.-; Includes: RecName: Full=Reverse transcriptase; EC=2.7.7.49; Includes: RecName: Full=Endonuclease;	SubName: Full=Uncharacterized protein {ECO:0000313|EnsemblPlants:OB11G23960.1};	FOG: Transposon-encoded proteins with TYA, reverse transcriptase, integrase domains in various combinations	GO:0004190,aspartic-type endopeptidase activity; GO:0004519,endonuclease activity; GO:0003676,nucleic acid binding; GO:0003964,RNA-directed DNA polymerase activity; GO:0008270,zinc ion binding; GO:0015074,DNA integration	Integrase core domain
Cluster-21832.28056	0	7.61	0	458.22	12.0541	3.15113e-16	6.99996e-14	K00058 D-3-phosphoglycerate dehydrogenase / 2-oxoglutarate reductase [EC:1.1.1.95 1.1.1.399] | (RefSeq) D-3-phosphoglycerate dehydrogenase 1, chloroplastic-like (A)	PREDICTED: D-3-phosphoglycerate dehydrogenase 1, chloroplastic-like [Cucumis melo]	RecName: Full=D-3-phosphoglycerate dehydrogenase 2, chloroplastic; Short=PGDH; EC=1.1.1.95 {ECO:0000269|PubMed:24368794, ECO:0000269|PubMed:9867856}; Flags: Precursor;	RecName: Full=D-3-phosphoglycerate dehydrogenase {ECO:0000256|RuleBase:RU363003}; EC=1.1.1.95 {ECO:0000256|RuleBase:RU363003};	D-3-phosphoglycerate dehydrogenase, D-isomer-specific 2-hydroxy acid dehydrogenase superfamily	GO:0009507,chloroplast; GO:0009570,chloroplast stroma; GO:0005829,cytosol; GO:0005634,nucleus; GO:0051287,NAD binding; GO:0004617,phosphoglycerate dehydrogenase activity; GO:0006564,L-serine biosynthetic process	ACT domain
Cluster-21832.31967	8.31	0	601.07	0	-12.0448	3.27014e-16	7.24052e-14	K00008 L-iditol 2-dehydrogenase [EC:1.1.1.14] | (RefSeq) sorbitol dehydrogenase (A)	sorbitol dehydrogenase [Cucurbita maxima]	RecName: Full=Sorbitol dehydrogenase; EC=1.1.1.14; AltName: Full=L-iditol 2-dehydrogenase;	SubName: Full=L-idonate 5-dehydrogenase {ECO:0000313|EMBL:EXC11890.1};	Sorbitol dehydrogenase	GO:0005737,cytoplasm; GO:0005829,cytosol; GO:0031966,mitochondrial membrane; GO:0005886,plasma membrane; GO:0009506,plasmodesma; GO:0003939,L-iditol 2-dehydrogenase activity; GO:0008270,zinc ion binding	--
Cluster-21832.16941	13.67	0	598.72	0	-12.04	3.39412e-16	7.49046e-14	K02975 small subunit ribosomal protein S25e | (RefSeq) 40S ribosomal protein S25-like (A)	PREDICTED: 40S ribosomal protein S25-like [Malus domestica]	RecName: Full=40S ribosomal protein S25;	SubName: Full=Uncharacterized protein {ECO:0000313|EMBL:CCB45153.1};	40S ribosomal protein S25	GO:0005840,ribosome	S25 ribosomal protein
Cluster-8088.0	0	8.86	0	454.04	12.0415	3.45803e-16	7.60666e-14	K00521 ferric-chelate reductase [EC:1.16.1.7] | (RefSeq) ferric reduction oxidase 7, chloroplastic-like (A)	NAC domain-containing protein 17-like [Momordica charantia]	RecName: Full=NAC domain-containing protein 17 {ECO:0000303|PubMed:15029955}; Short=ANAC017 {ECO:0000303|PubMed:15029955}; AltName: Full=Protein NTM1-like 7 {ECO:0000303|PubMed:17158162}; AltName: Full=Protein REGULATORS OF AOX1A 2 {ECO:0000303|PubMed:24045017};	SubName: Full=NAC domain-containing protein 17-like {ECO:0000313|RefSeq:XP_008447750.1};	--	GO:0005789,endoplasmic reticulum membrane; GO:0016021,integral component of membrane; GO:0005634,nucleus; GO:0003677,DNA binding; GO:0003700,DNA-binding transcription factor activity; GO:0070301,cellular response to hydrogen peroxide; GO:0006351,transcription, DNA-templated	No apical meristem (NAM) protein
Cluster-21832.38843	4.62	0	596.85	0	-12.0352	3.52328e-16	7.72502e-14	--	PREDICTED: uncharacterized protein LOC103497626 [Cucumis melo]	--	SubName: Full=uncharacterized protein LOC103497626 {ECO:0000313|RefSeq:XP_008458090.1};	--	--	WD domain, G-beta repeat
Cluster-21832.2169	0	5.13	0	451.59	12.0351	3.58988e-16	7.84558e-14	K11593 eukaryotic translation initiation factor 2C | (RefSeq) protein argonaute 1A-like (A)	hypothetical protein TSUD_330400, partial [Trifolium subterraneum]	RecName: Full=Retrovirus-related Pol polyprotein from transposon RE2; AltName: Full=Retro element 2 {ECO:0000303|PubMed:10689195}; Short=AtRE2 {ECO:0000303|PubMed:10689195}; Includes: RecName: Full=Protease RE2; EC=3.4.23.-; Includes: RecName: Full=Reverse transcriptase RE2; EC=2.7.7.49; Includes: RecName: Full=Endonuclease RE2;	SubName: Full=Retrovirus-related Pol polyprotein from transposon TNT 1-94 {ECO:0000313|EMBL:KYP50444.1};	FOG: Transposon-encoded proteins with TYA, reverse transcriptase, integrase domains in various combinations	GO:0004190,aspartic-type endopeptidase activity; GO:0004519,endonuclease activity; GO:0046872,metal ion binding; GO:0003676,nucleic acid binding; GO:0003964,RNA-directed DNA polymerase activity; GO:0015074,DNA integration; GO:0006310,DNA recombination	GAG-pre-integrase domain
Cluster-39725.1	0	9.04	0	451.35	12.0319	3.65787e-16	7.89201e-14	K04733 interleukin-1 receptor-associated kinase 4 [EC:2.7.11.1] | (RefSeq) receptor protein kinase-like protein ZAR1 (A)	PREDICTED: probable inactive leucine-rich repeat receptor-like protein kinase At1g66830 [Cucumis sativus]	RecName: Full=Receptor protein kinase-like protein ZAR1 {ECO:0000303|PubMed:27014878}; EC=2.7.11.1 {ECO:0000305}; AltName: Full=Protein ZYGOTIC ARREST 1 {ECO:0000303|PubMed:27014878}; Flags: Precursor;	SubName: Full=Uncharacterized protein {ECO:0000313|EMBL:KGN53821.1};	--	GO:0009507,chloroplast; GO:0009570,chloroplast stroma; GO:0016021,integral component of membrane; GO:0009505,plant-type cell wall; GO:0005886,plasma membrane; GO:0090406,pollen tube; GO:0005524,ATP binding; GO:0016301,kinase activity; GO:0004674,protein serine/threonine kinase activity; GO:0046777,protein autophosphorylation; GO:0010070,zygote asymmetric cell division; GO:0010069,zygote asymmetri…	Leucine Rich repeat
Cluster-21832.25604	22.49	0	595	0	-12.0303	3.65787e-16	7.89201e-14	K06119 sulfoquinovosyltransferase [EC:2.4.1.-] | (Kazusa) Lj0g3v0302139.2; - (A)	sulfoquinovosyl transferase SQD2-like isoform X1 [Asparagus officinalis]	--	SubName: Full=sulfoquinovosyl transferase SQD2-like {ECO:0000313|RefSeq:XP_014511249.1};	--	GO:0016740,transferase activity	--
Cluster-21832.39204	9.96	0	595.21	0	-12.0303	3.65787e-16	7.89201e-14	K17807 mitochondrial translocator assembly and maintenance protein 41 | (RefSeq) phosphatidate cytidylyltransferase, mitochondrial (A)	phosphatidate cytidylyltransferase, mitochondrial [Cucurbita pepo subsp. pepo]	--	SubName: Full=phosphatidate cytidylyltransferase, mitochondrial isoform X2 {ECO:0000313|RefSeq:XP_008439452.1};	Uncharacterized conserved protein	GO:0004605,phosphatidate cytidylyltransferase activity; GO:0032049,cardiolipin biosynthetic process	Phosphatidate cytidylyltransferase, mitochondrial
Cluster-21832.40013	4.39	0	594.02	0	-12.0279	3.65787e-16	7.89201e-14	K03452 magnesium/proton exchanger | (RefSeq) uncharacterized LOC18613571 (A)	pentatricopeptide repeat-containing protein At5g08305 isoform X1 [Cucurbita pepo subsp. pepo]	RecName: Full=Pentatricopeptide repeat-containing protein At5g08305;	SubName: Full=Uncharacterized protein {ECO:0000313|EMBL:KGN50990.1};	FOG: PPR repeat	GO:0043231,intracellular membrane-bounded organelle; GO:0004519,endonuclease activity; GO:0003723,RNA binding; GO:0009451,RNA modification	Tetratricopeptide repeat
Cluster-43441.0	8.31	0	593.08	0	-12.0255	3.72728e-16	8.01615e-14	K15920 xylan 1,4-beta-xylosidase [EC:3.2.1.37] | (RefSeq) probable beta-D-xylosidase 6 (A)	probable beta-D-xylosidase 6 isoform X1 [Cucurbita maxima]	RecName: Full=Probable beta-D-xylosidase 6; Short=AtBXL6; EC=3.2.1.-; Flags: Precursor;	SubName: Full=probable beta-D-xylosidase 6 {ECO:0000313|RefSeq:XP_008440505.1};	--	GO:0005578,NA; GO:0005774,vacuolar membrane; GO:0005773,vacuole; GO:0009044,xylan 1,4-beta-xylosidase activity; GO:0005975,carbohydrate metabolic process	Fibronectin type III-like domain
Cluster-21832.24571	0	27.99	0	450.34	12.0287	3.79814e-16	8.14262e-14	--	hypothetical protein (mitochondrion) [Vicia faba]	--	SubName: Full=Uncharacterized protein {ECO:0000313|EMBL:AGC78890.1};	--	GO:0005739,mitochondrion	--
Cluster-21832.33688	0	10.12	0	448.16	12.0223	3.94435e-16	8.42931e-14	K14521 N-acetyltransferase 10 [EC:2.3.1.-] | (RefSeq) RNA cytidine acetyltransferase 1-like (A)	PREDICTED: RNA cytidine acetyltransferase 1-like [Cucumis melo]	RecName: Full=RNA cytidine acetyltransferase 2 {ECO:0000255|HAMAP-Rule:MF_03211}; EC=2.3.1.- {ECO:0000255|HAMAP-Rule:MF_03211}; AltName: Full=18S rRNA cytosine acetyltransferase 2 {ECO:0000255|HAMAP-Rule:MF_03211};	RecName: Full=RNA cytidine acetyltransferase {ECO:0000256|HAMAP-Rule:MF_03211}; EC=2.3.1.- {ECO:0000256|HAMAP-Rule:MF_03211}; AltName: Full=18S rRNA cytosine acetyltransferase {ECO:0000256|HAMAP-Rule:MF_03211};	Predicted P-loop ATPase fused to an acetyltransferase	GO:0030686,90S preribosome; GO:0005730,nucleolus; GO:0005524,ATP binding; GO:1990883,rRNA cytidine N-acetyltransferase activity; GO:0000049,tRNA binding; GO:0051392,tRNA N-acetyltransferase activity; GO:1904812,rRNA acetylation involved in maturation of SSU-rRNA; GO:0051391,tRNA acetylation; GO:0002101,tRNA wobble cytosine modification	Helicase
Cluster-25306.0	0	12.8	0	447	12.0191	4.01977e-16	8.56338e-14	K03841 fructose-1,6-bisphosphatase I [EC:3.1.3.11] | (RefSeq) fructose-1,6-bisphosphatase, chloroplastic (A)	PREDICTED: fructose-1,6-bisphosphatase, chloroplastic [Cucumis melo]	RecName: Full=Fructose-1,6-bisphosphatase, chloroplastic; Short=FBPase; EC=3.1.3.11; AltName: Full=D-fructose-1,6-bisphosphate 1-phosphohydrolase; Flags: Precursor;	SubName: Full=fructose-1,6-bisphosphatase, chloroplastic {ECO:0000313|RefSeq:XP_008455154.1};	Fructose-1,6-bisphosphatase	GO:0009507,chloroplast; GO:0042132,fructose 1,6-bisphosphate 1-phosphatase activity; GO:0046872,metal ion binding; GO:0019253,reductive pentose-phosphate cycle	Fructose-1-6-bisphosphatase, N-terminal domain
Cluster-21832.21445	0	16.18	0	446.22	12.0158	4.09678e-16	8.69999e-14	K07213 copper chaperone | (RefSeq) copper transport protein ATX1-like (A)	heavy metal-associated isoprenylated plant protein 36 [Cucurbita pepo subsp. pepo]	RecName: Full=Heavy metal-associated isoprenylated plant protein 36 {ECO:0000303|PubMed:21072340, ECO:0000303|PubMed:23368984}; Short=AtHIP36 {ECO:0000303|PubMed:21072340, ECO:0000303|PubMed:23368984}; Flags: Precursor;	SubName: Full=uncharacterized protein LOC103494708 {ECO:0000313|RefSeq:XP_008454249.1};	Copper chaperone	GO:0005737,cytoplasm; GO:0046914,transition metal ion binding; GO:0046916,cellular transition metal ion homeostasis; GO:0030001,metal ion transport	Heavy-metal-associated domain
Cluster-21832.14111	20.31	0	586.91	0	-12.0108	4.17541e-16	8.81155e-14	--	transcription factor bHLH118-like [Cucurbita moschata]	RecName: Full=Transcription factor bHLH120; AltName: Full=Basic helix-loop-helix protein 120; Short=AtbHLH120; Short=bHLH 120; AltName: Full=Transcription factor EN 4; AltName: Full=bHLH transcription factor bHLH120;	SubName: Full=transcription factor bHLH120-like {ECO:0000313|RefSeq:XP_016903725.1};	--	GO:0090575,RNA polymerase II transcription factor complex; GO:0003700,DNA-binding transcription factor activity; GO:0046983,protein dimerization activity; GO:0000977,RNA polymerase II regulatory region sequence-specific DNA binding; GO:0006357,regulation of transcription by RNA polymerase II; GO:0006355,regulation of transcription, DNA-templated; GO:0006351,transcription, DNA-templated	--
Cluster-21832.22758	5.14	0	587.41	0.08	-12.0108	4.17541e-16	8.81155e-14	K15449 tRNA wybutosine-synthesizing protein 1 [EC:4.1.3.44] | (RefSeq) probable methyltransferase PMT28 (A)	probable methyltransferase PMT3 [Cucurbita moschata]	RecName: Full=Probable methyltransferase PMT8; EC=2.1.1.-;	SubName: Full=probable methyltransferase PMT3 {ECO:0000313|RefSeq:XP_008460648.1};	--	GO:0005737,cytoplasm; GO:0005768,endosome; GO:0005794,Golgi apparatus; GO:0000139,Golgi membrane; GO:0016021,integral component of membrane; GO:0005802,trans-Golgi network; GO:0005774,vacuolar membrane; GO:0008757,S-adenosylmethionine-dependent methyltransferase activity; GO:0032259,methylation	Methyltransferase domain
Cluster-21832.7817	0	6.96	0	444.06	12.0093	4.33771e-16	9.09719e-14	K10666 E3 ubiquitin-protein ligase RNF5 [EC:2.3.2.27] | (RefSeq) E3 ubiquitin-protein ligase TRIM39-like (A)	RING finger protein 10 isoform X1 [Cucurbita maxima]	--	SubName: Full=RING finger protein 10 isoform X2 {ECO:0000313|RefSeq:XP_008450025.1};	Predicted E3 ubiquitin ligase	GO:0046872,metal ion binding	Zinc finger, C3HC4 type (RING finger)
Cluster-21289.3	14.46	0	583.72	0	-12.0034	4.33771e-16	9.09719e-14	K22824 pre-mRNA-splicing regulator WTAP | (RefSeq) FKBP12-interacting protein of 37 kDa (A)	FKBP12-interacting protein of 37 kDa [Cucurbita pepo subsp. pepo]	RecName: Full=FKBP12-interacting protein of 37 kDa; Short=FIP-37; AltName: Full=Immunophilin-interacting protein AtFIP37;	SubName: Full=FKBP12-interacting protein of 37 kDa {ECO:0000313|RefSeq:XP_008464533.1};	Splicing regulator	GO:0016607,nuclear speck; GO:0005634,nucleus; GO:0009506,plasmodesma; GO:0043621,protein self-association; GO:0010073,meristem maintenance; GO:0080009,mRNA methylation; GO:0000381,regulation of alternative mRNA splicing, via spliceosome; GO:0001510,RNA methylation	TATA element modulatory factor 1 TATA binding
Cluster-21832.1752	0	17.41	0	442.98	12.0061	4.42145e-16	9.24411e-14	K04733 interleukin-1 receptor-associated kinase 4 [EC:2.7.11.1] | (RefSeq) putative leucine-rich repeat receptor-like serine/threonine-protein kinase At2g19230 (A)	PREDICTED: putative leucine-rich repeat receptor-like serine/threonine-protein kinase At2g19230 [Cucumis sativus]	RecName: Full=Receptor-like protein kinase At3g21340; EC=2.7.10.1; EC=2.7.11.1; AltName: Full=Leucine-rich repeat receptor-like protein kinase At3g21340; Flags: Precursor;	SubName: Full=Uncharacterized protein {ECO:0000313|EMBL:KGN45570.1};	--	GO:0016021,integral component of membrane; GO:0005886,plasma membrane; GO:0005524,ATP binding; GO:0004674,protein serine/threonine kinase activity; GO:0004714,transmembrane receptor protein tyrosine kinase activity	Haspin like kinase domain
Cluster-21832.2743	26.11	0	582.44	0	-11.9985	4.50697e-16	9.36492e-14	--	--	--	--	--	--	--
Cluster-21832.8682	49.45	0	582	0	-11.9985	4.50697e-16	9.36492e-14	--	--	--	--	--	--	--
Cluster-21832.10560	14.96	0	580.67	0	-11.996	4.59431e-16	9.4591e-14	K13993 HSP20 family protein | (RefSeq) class I heat shock protein-like (A)	class I heat shock protein-like [Momordica charantia]	RecName: Full=18.1 kDa class I heat shock protein; AltName: Full=18.1 kDa heat shock protein; Short=AtHsp18.1;	SubName: Full=18.1 kDa class I heat shock protein-like {ECO:0000313|RefSeq:XP_008448675.1};	Molecular chaperone (small heat-shock protein Hsp26/Hsp42)	GO:0005737,cytoplasm; GO:0010286,heat acclimation; GO:0009408,response to heat; GO:0009644,response to high light intensity; GO:0042542,response to hydrogen peroxide	FKBP26_C-terminal
Cluster-21832.17936	5.72	0	580.79	0	-11.996	4.59431e-16	9.4591e-14	K03103 multiple inositol-polyphosphate phosphatase / 2,3-bisphosphoglycerate 3-phosphatase [EC:3.1.3.62 3.1.3.80] | (RefSeq) multiple inositol polyphosphate phosphatase 1 isoform X1 (A)	multiple inositol polyphosphate phosphatase 1 isoform X2 [Cucurbita pepo subsp. pepo]	--	SubName: Full=Uncharacterized protein {ECO:0000313|EMBL:KGN50685.1};	Multiple inositol polyphosphate phosphatase	GO:0016791,phosphatase activity	Histidine phosphatase superfamily (branch 2)
Cluster-43138.7	10.39	0	581.46	0	-11.996	4.59431e-16	9.4591e-14	K13157 U11/U12 small nuclear ribonucleoprotein 65 kDa protein | (RefSeq) U11/U12 small nuclear ribonucleoprotein 65 kDa protein (A)	U11/U12 small nuclear ribonucleoprotein 65 kDa protein [Cucurbita pepo subsp. pepo]	RecName: Full=U11/U12 small nuclear ribonucleoprotein 65 kDa protein; Short=U11/U12 snRNP 65 kDa protein; Short=U11/U12-65K;	SubName: Full=U11/U12 small nuclear ribonucleoprotein 65 kDa protein isoform X2 {ECO:0000313|RefSeq:XP_008448178.1};	Spliceosomal protein snRNP-U1A/U2B	GO:0005634,nucleus; GO:0005689,U12-type spliceosomal complex; GO:0097157,pre-mRNA intronic binding; GO:0030626,U12 snRNA binding; GO:0010229,inflorescence development; GO:0000398,mRNA splicing, via spliceosome	RNA recognition motif. (a.k.a. RRM, RBD, or RNP domain)
Cluster-4511.4	0	5.21	0	439.56	11.9963	4.68352e-16	9.61346e-14	--	protein ENHANCED DISEASE RESISTANCE 2 [Cucurbita moschata]	RecName: Full=Protein ENHANCED DISEASE RESISTANCE 2;	SubName: Full=protein ENHANCED DISEASE RESISTANCE 2 {ECO:0000313|RefSeq:XP_008448607.1};	--	GO:0005789,endoplasmic reticulum membrane; GO:0010008,endosome membrane; GO:0016021,integral component of membrane; GO:0005886,plasma membrane; GO:0008289,lipid binding; GO:0070273,phosphatidylinositol-4-phosphate binding; GO:0009873,ethylene-activated signaling pathway; GO:1900056,negative regulation of leaf senescence; GO:0009626,plant-type hypersensitive response; GO:1900150,regulation of defe…	PH domain
Cluster-21832.6733	5.45	0	579.44	0	-11.991	4.77464e-16	9.71193e-14	K20027 palmitoyltransferase ZDHHC1/11 [EC:2.3.1.225] | (RefSeq) probable protein S-acyltransferase 22 (A)	PREDICTED: probable protein S-acyltransferase 22 [Cucumis sativus]	RecName: Full=Probable protein S-acyltransferase 22; EC=2.3.1.225; AltName: Full=Probable palmitoyltransferase At1g69420; AltName: Full=Zinc finger DHHC domain-containing protein At1g69420;	RecName: Full=S-acyltransferase {ECO:0000256|RuleBase:RU079119}; EC=2.3.1.225 {ECO:0000256|RuleBase:RU079119}; AltName: Full=Palmitoyltransferase {ECO:0000256|RuleBase:RU079119};	DHHC-type Zn-finger proteins	GO:0030659,cytoplasmic vesicle membrane; GO:0016021,integral component of membrane; GO:0005886,plasma membrane; GO:0019706,protein-cysteine S-palmitoyltransferase activity	Protein of unknown function (DUF2755)
Cluster-21832.34662	48.51	0	577.96	0	-11.9885	4.77464e-16	9.71193e-14	--	--	--	--	--	--	--
Cluster-21832.39299	10.28	0	577.99	0	-11.9885	4.77464e-16	9.71193e-14	K09060 plant G-box-binding factor | (RefSeq) bZIP transcription factor 16-like (A)	UV-B-induced protein At3g17800, chloroplastic [Momordica charantia]	RecName: Full=UV-B-induced protein At3g17800, chloroplastic {ECO:0000305}; Flags: Precursor;	SubName: Full=Uncharacterized protein {ECO:0000313|EMBL:KGN64195.1};	--	GO:0009507,chloroplast; GO:0010193,response to ozone; GO:0010224,response to UV-B; GO:0009611,response to wounding	Protein of unknown function (DUF760)
Cluster-21832.4691	5.56	0	575.93	0	-11.9835	4.96279e-16	1.00643e-13	K10357 myosin V | (RefSeq) myosin-1-like isoform X1 (A)	PREDICTED: myosin-1-like [Cucumis sativus]	RecName: Full=Myosin-1; AltName: Full=AtATM1;	SubName: Full=Uncharacterized protein {ECO:0000313|EMBL:KGN51557.1};	Myosin class V heavy chain	GO:0005783,endoplasmic reticulum; GO:0005768,endosome; GO:0016459,myosin complex; GO:0009524,phragmoplast; GO:0009506,plasmodesma; GO:0003779,actin binding; GO:0005524,ATP binding; GO:0005516,calmodulin binding; GO:0003774,motor activity; GO:0006897,endocytosis	Mitotic checkpoint protein
Cluster-48850.1	0.04	12.95	2	556.56	8.42401	5.04882e-16	1.02e-13	--	hypothetical protein Csa_3G142910 [Cucumis sativus]	RecName: Full=Inhibitor of trypsin and hageman factor; AltName: Full=CMTI-V;	SubName: Full=Uncharacterized protein {ECO:0000313|EMBL:KGN56897.1};	--	GO:0004867,serine-type endopeptidase inhibitor activity; GO:0009611,response to wounding	Potato inhibitor I family
Cluster-15056.0	9.35	0	574.94	0	-11.981	5.0599e-16	1.02e-13	K09419 heat shock transcription factor, other eukaryote | (RefSeq) heat shock factor protein HSF8-like (A)	heat shock factor protein HSF8-like [Cucurbita moschata]	RecName: Full=Heat shock factor protein HSF8; AltName: Full=Heat shock transcription factor 8; Short=HSTF 8; AltName: Full=Heat stress transcription factor;	SubName: Full=heat shock factor protein HSF8-like {ECO:0000313|RefSeq:XP_008448660.1};	Heat shock transcription factor	GO:0005634,nucleus; GO:0003700,DNA-binding transcription factor activity; GO:0043565,sequence-specific DNA binding; GO:0006351,transcription, DNA-templated	HSF-type DNA-binding
Cluster-21832.17304	23.98	0.11	1557.77	6.01	-7.59363	5.08291e-16	1.02159e-13	K14326 regulator of nonsense transcripts 1 [EC:3.6.4.-] | (RefSeq) GTP-binding protein BRASSINAZOLE INSENSITIVE PALE GREEN 2, chloroplastic-like (A)	GTP-binding protein BRASSINAZOLE INSENSITIVE PALE GREEN 2, chloroplastic [Cucurbita moschata]	RecName: Full=GTP-binding protein BRASSINAZOLE INSENSITIVE PALE GREEN 2, chloroplastic {ECO:0000303|PubMed:19919572}; Short=Protein BRZ-INSENSITIVE-PALE GREEN 2 {ECO:0000303|PubMed:19919572}; Flags: Precursor;	SubName: Full=GTP-binding protein BRASSINAZOLE INSENSITIVE PALE GREEN 2, chloroplastic {ECO:0000313|RefSeq:XP_008445763.1};	Predicted GTPases	GO:0009507,chloroplast; GO:0009570,chloroplast stroma; GO:0005739,mitochondrion; GO:0005525,GTP binding; GO:0003924,GTPase activity; GO:0019843,rRNA binding; GO:0009742,brassinosteroid mediated signaling pathway; GO:0009658,chloroplast organization; GO:1901259,chloroplast rRNA processing; GO:0032502,developmental process; GO:1904143,positive regulation of carotenoid biosynthetic process; GO:19023…	Ferrous iron transport protein B
Cluster-21832.28782	16.21	0	573.84	0	-11.9785	5.15912e-16	1.03383e-13	K04733 interleukin-1 receptor-associated kinase 4 [EC:2.7.11.1] | (RefSeq) receptor-like protein kinase HERK 1 (A)	heavy metal-associated isoprenylated plant protein 3-like [Cucurbita pepo subsp. pepo]	RecName: Full=Heavy metal-associated isoprenylated plant protein 3 {ECO:0000303|PubMed:21072340, ECO:0000303|PubMed:23368984}; Short=AtHIP03 {ECO:0000303|PubMed:21072340, ECO:0000303|PubMed:23368984}; Short=AtHIPP3 {ECO:0000303|PubMed:21072340, ECO:0000303|PubMed:23368984}; Flags: Precursor;	SubName: Full=Uncharacterized protein {ECO:0000313|EMBL:KGN64800.1};	Copper chaperone	GO:0005737,cytoplasm; GO:0005730,nucleolus; GO:0005634,nucleus; GO:0008270,zinc ion binding; GO:0030001,metal ion transport; GO:0009910,negative regulation of flower development	Heavy-metal-associated domain
Cluster-21832.18825	0	11	0	435.49	11.9798	5.26048e-16	1.04792e-13	--	trihelix transcription factor GTL2-like [Cucurbita pepo subsp. pepo]	RecName: Full=Trihelix transcription factor GTL2; AltName: Full=GT2-LIKE protein 2; Short=AtGTL2; AltName: Full=Trihelix DNA-binding protein GTL2;	SubName: Full=trihelix transcription factor GTL2-like {ECO:0000313|RefSeq:XP_018840013.1};	Transcription factor GT-2 and related proteins, contains trihelix DNA-binding/SANT domain	GO:0005634,nucleus; GO:0005516,calmodulin binding; GO:0003700,DNA-binding transcription factor activity; GO:0001158,enhancer sequence-specific DNA binding; GO:0045893,positive regulation of transcription, DNA-templated; GO:0006355,regulation of transcription, DNA-templated; GO:0006351,transcription, DNA-templated	Myb-like DNA-binding domain
Cluster-21832.40187	0	13.88	0	435.46	11.9798	5.26048e-16	1.04792e-13	K04733 interleukin-1 receptor-associated kinase 4 [EC:2.7.11.1] | (RefSeq) receptor-like protein kinase HERK 1 (A)	heavy metal-associated isoprenylated plant protein 3-like [Cucurbita pepo subsp. pepo]	RecName: Full=Heavy metal-associated isoprenylated plant protein 3 {ECO:0000303|PubMed:21072340, ECO:0000303|PubMed:23368984}; Short=AtHIP03 {ECO:0000303|PubMed:21072340, ECO:0000303|PubMed:23368984}; Short=AtHIPP3 {ECO:0000303|PubMed:21072340, ECO:0000303|PubMed:23368984}; Flags: Precursor;	SubName: Full=Uncharacterized protein {ECO:0000313|EMBL:KGN64800.1};	Copper chaperone	GO:0005737,cytoplasm; GO:0005730,nucleolus; GO:0005634,nucleus; GO:0008270,zinc ion binding; GO:0030001,metal ion transport; GO:0009910,negative regulation of flower development	Heavy-metal-associated domain
Cluster-18133.0	0	8.79	0	434.5	11.9765	5.36403e-16	1.06228e-13	K07425 long-chain fatty acid omega-monooxygenase [EC:1.14.14.80] | (RefSeq) cytochrome P450 CYP72A219-like (A)	cytochrome P450 CYP72A219-like [Cucurbita pepo subsp. pepo]	RecName: Full=Cytochrome P450 72A15; EC=1.14.-.-;	SubName: Full=cytochrome P450 CYP72A219-like {ECO:0000313|RefSeq:XP_008443405.1};	Cytochrome P450 CYP4/CYP19/CYP26 subfamilies	GO:0016021,integral component of membrane; GO:0020037,heme binding; GO:0005506,iron ion binding; GO:0004497,monooxygenase activity; GO:0016705,oxidoreductase activity, acting on paired donors, with incorporation or reduction of molecular oxygen	Cytochrome P450
Cluster-21832.45575	16.79	0	570.88	0	-11.9709	5.36403e-16	1.06228e-13	K04733 interleukin-1 receptor-associated kinase 4 [EC:2.7.11.1] | (RefSeq) putative receptor-like protein kinase At5g39000 isoform X1 (A)	dof zinc finger protein DOF2.5-like [Cucurbita maxima]	RecName: Full=Dof zinc finger protein DOF4.6; Short=AtDOF4.6;	SubName: Full=dof zinc finger protein DOF4.6-like {ECO:0000313|RefSeq:XP_008437630.1};	--	GO:0005634,nucleus; GO:0003677,DNA binding; GO:0003700,DNA-binding transcription factor activity; GO:0046872,metal ion binding; GO:0006355,regulation of transcription, DNA-templated; GO:0006351,transcription, DNA-templated	Fatty acid hydroxylase superfamily
Cluster-48438.1	4.75	0	569.67	0	-11.9684	5.46983e-16	1.08007e-13	K15121 solute carrier family 25, member 44 | (RefSeq) solute carrier family 25 member 44 (A)	solute carrier family 25 member 44 [Momordica charantia]	RecName: Full=S-adenosylmethionine carrier 1, chloroplastic/mitochondrial; AltName: Full=S-adenosylmethionine transporter 1; Short=AtSAMT1; Flags: Precursor;	SubName: Full=Uncharacterized protein {ECO:0000313|EMBL:KGN55362.1};	Predicted mitochondrial carrier protein	GO:0009507,chloroplast; GO:0009941,chloroplast envelope; GO:0031969,chloroplast membrane; GO:0016021,integral component of membrane; GO:0005743,mitochondrial inner membrane; GO:0005739,mitochondrion; GO:0009536,plastid; GO:0000095,S-adenosyl-L-methionine transmembrane transporter activity; GO:0009658,chloroplast organization; GO:0006839,mitochondrial transport; GO:0015805,S-adenosyl-L-methionine …	Mitochondrial carrier protein
Cluster-21832.25593	0	5.43	0	431.43	11.9665	5.68838e-16	1.10704e-13	K14376 poly(A) polymerase [EC:2.7.7.19] | (RefSeq) nuclear poly(A) polymerase 4-like isoform X1 (A)	nuclear poly(A) polymerase 4-like isoform X2 [Cucurbita moschata]	RecName: Full=Nuclear poly(A) polymerase 4 {ECO:0000303|PubMed:18479511}; Short=AtPAP(IV) {ECO:0000303|PubMed:16282318}; Short=PAP(IV) {ECO:0000305}; Short=Poly(A) polymerase IV {ECO:0000305}; Short=nPAP {ECO:0000303|PubMed:16282318}; EC=2.7.7.19 {ECO:0000269|PubMed:15297145}; AltName: Full=Polynucleotide adenylyltransferase 4 {ECO:0000305};	SubName: Full=Poly(A) polymerase beta {ECO:0000313|EMBL:KGN62794.1};	Poly(A) polymerase and related nucleotidyltransferases	GO:0005634,nucleus; GO:0005524,ATP binding; GO:0046872,metal ion binding; GO:0004652,polynucleotide adenylyltransferase activity; GO:0003723,RNA binding; GO:0006378,mRNA polyadenylation; GO:0043631,RNA polyadenylation	Nucleotidyltransferase domain
Cluster-48502.0	0	6.94	0	431.44	11.9665	5.68838e-16	1.10704e-13	K19525 vacuolar protein sorting-associated protein 13A/C | (RefSeq) uncharacterized protein LOC110098611 (A)	LOW QUALITY PROTEIN: uncharacterized protein LOC111024115 [Momordica charantia]	RecName: Full=Uncharacterized mitochondrial protein AtMg00860; AltName: Full=ORF158;	SubName: Full=Uncharacterized protein {ECO:0000313|EMBL:OWM74668.1};	FOG: Transposon-encoded proteins with TYA, reverse transcriptase, integrase domains in various combinations	GO:0005739,mitochondrion	H2C2 zinc finger
Cluster-21832.15426	14.18	0	567.9	0	-11.9633	5.68838e-16	1.10704e-13	K01426 amidase [EC:3.5.1.4] | (RefSeq) outer envelope protein 64, chloroplastic (A)	uncharacterized protein LOC111793324 [Cucurbita pepo subsp. pepo]	RecName: Full=Translocon at the outer membrane of chloroplasts 64;	SubName: Full=Uncharacterized protein {ECO:0000313|EMBL:KGN63878.1};	FOG: TPR repeat	GO:0009707,chloroplast outer membrane; GO:0016021,integral component of membrane; GO:0004040,amidase activity; GO:0015031,protein transport	Tetratricopeptide repeat
Cluster-21832.38386	40.3	0	568.35	0	-11.9633	5.68838e-16	1.10704e-13	--	--	--	--	--	--	--
Cluster-23952.2	13.34	0	568.4	0	-11.9633	5.68838e-16	1.10704e-13	--	plastid division protein PDV2-like [Cucurbita pepo subsp. pepo]	RecName: Full=Plastid division protein PDV2; AltName: Full=Protein PLASTID DIVISION2;	SubName: Full=Uncharacterized protein {ECO:0000313|EMBL:KGN61771.1};	--	GO:0031359,integral component of chloroplast outer membrane; GO:0009536,plastid	--
Cluster-21832.33687	23.3	0.05	1005.62	1.82	-8.49759	5.75086e-16	1.11598e-13	K14521 N-acetyltransferase 10 [EC:2.3.1.-] | (RefSeq) RNA cytidine acetyltransferase 1-like (A)	PREDICTED: RNA cytidine acetyltransferase 1-like [Cucumis melo]	RecName: Full=RNA cytidine acetyltransferase 2 {ECO:0000255|HAMAP-Rule:MF_03211}; EC=2.3.1.- {ECO:0000255|HAMAP-Rule:MF_03211}; AltName: Full=18S rRNA cytosine acetyltransferase 2 {ECO:0000255|HAMAP-Rule:MF_03211};	RecName: Full=RNA cytidine acetyltransferase {ECO:0000256|HAMAP-Rule:MF_03211}; EC=2.3.1.- {ECO:0000256|HAMAP-Rule:MF_03211}; AltName: Full=18S rRNA cytosine acetyltransferase {ECO:0000256|HAMAP-Rule:MF_03211};	Predicted P-loop ATPase fused to an acetyltransferase	GO:0030686,90S preribosome; GO:0005730,nucleolus; GO:0005524,ATP binding; GO:1990883,rRNA cytidine N-acetyltransferase activity; GO:0000049,tRNA binding; GO:0051392,tRNA N-acetyltransferase activity; GO:1904812,rRNA acetylation involved in maturation of SSU-rRNA; GO:0051391,tRNA acetylation; GO:0002101,tRNA wobble cytosine modification	Possible tRNA binding domain
Cluster-16515.1	22.76	0	567.44	0	-11.9608	5.80125e-16	1.12253e-13	K09264 MADS-box transcription factor, plant | (RefSeq) truncated transcription factor CAULIFLOWER A (A)	truncated transcription factor CAULIFLOWER A [Momordica charantia]	RecName: Full=Agamous-like MADS-box protein AGL8 homolog; AltName: Full=POTM1-1;	SubName: Full=truncated transcription factor CAULIFLOWER A isoform X2 {ECO:0000313|RefSeq:XP_008453689.1};	MADS box transcription factor	GO:0005634,nucleus; GO:0003700,DNA-binding transcription factor activity; GO:0046983,protein dimerization activity; GO:0000977,RNA polymerase II regulatory region sequence-specific DNA binding; GO:0045944,positive regulation of transcription by RNA polymerase II; GO:0006351,transcription, DNA-templated	Striatin family
Cluster-21832.37793	0	28.03	0	429.88	11.9631	5.91658e-16	1.13833e-13	--	--	--	--	--	--	--
Cluster-21832.14418	9.65	0	566.37	0	-11.9583	5.91658e-16	1.13833e-13	--	zinc finger A20 and AN1 domain-containing stress-associated protein 1-like [Cucurbita pepo subsp. pepo]	RecName: Full=Zinc finger A20 and AN1 domain-containing stress-associated protein 1; Short=AtSAP1;	SubName: Full=Uncharacterized protein {ECO:0000313|EMBL:KGN50181.1};	Predicted Zn-finger protein	GO:0003677,DNA binding; GO:0008270,zinc ion binding	AN1-like Zinc finger
Cluster-19454.0	9.14	0	563	0	-11.9506	6.15489e-16	1.17083e-13	K01528 dynamin GTPase [EC:3.6.5.5] | (Kazusa) Lj0g3v0199559.2; - (A)	hypothetical protein VITISV_017741 [Vitis vinifera]	RecName: Full=Retrovirus-related Pol polyprotein from transposon RE1; AltName: Full=Retro element 1 {ECO:0000303|PubMed:10689195}; Short=AtRE1 {ECO:0000303|PubMed:10689195}; Includes: RecName: Full=Protease RE1; EC=3.4.23.-; Includes: RecName: Full=Reverse transcriptase RE1; EC=2.7.7.49; Includes: RecName: Full=Endonuclease RE1;	SubName: Full=Uncharacterized protein {ECO:0000313|EMBL:CAN81099.1};	FOG: Transposon-encoded proteins with TYA, reverse transcriptase, integrase domains in various combinations	GO:0004190,aspartic-type endopeptidase activity; GO:0004519,endonuclease activity; GO:0046872,metal ion binding; GO:0003676,nucleic acid binding; GO:0003964,RNA-directed DNA polymerase activity; GO:0015074,DNA integration; GO:0006310,DNA recombination	Reverse transcriptase (RNA-dependent DNA polymerase)
Cluster-20255.2	13.89	0	562.59	0	-11.9506	6.15489e-16	1.17083e-13	K14411 RNA-binding protein Musashi | (RefSeq) protein gar2 (A)	protein IQ-DOMAIN 1 [Cucurbita pepo subsp. pepo]	RecName: Full=Protein IQ-DOMAIN 1 {ECO:0000303|PubMed:15960618};	SubName: Full=protein IQ-DOMAIN 1 {ECO:0000313|RefSeq:XP_008439774.1, ECO:0000313|RefSeq:XP_008439777.1, ECO:0000313|RefSeq:XP_008439779.1};	--	GO:0005737,cytoplasm; GO:0005874,microtubule; GO:0005634,nucleus; GO:0005516,calmodulin binding; GO:0008017,microtubule binding	IQ calmodulin-binding motif
Cluster-21832.11497	5.51	0	563.02	0	-11.9506	6.15489e-16	1.17083e-13	K09060 plant G-box-binding factor | (RefSeq) G-box-binding factor 1-like (A)	G-box-binding factor 1-like [Cucurbita maxima]	RecName: Full=HVA22-like protein k; Short=AtHVA22k;	SubName: Full=G-box-binding factor 1 isoform X2 {ECO:0000313|RefSeq:XP_008440693.1};	Protein involved in membrane traffic (YOP1/TB2/DP1/HVA22 family)	--	Macoilin family
Cluster-26555.0	5.18	0	563.45	0	-11.9506	6.15489e-16	1.17083e-13	K03032 26S proteasome regulatory subunit N2 | (RefSeq) 26S proteasome non-ATPase regulatory subunit 1 homolog A (A)	26S proteasome non-ATPase regulatory subunit 1 homolog A [Momordica charantia]	RecName: Full=26S proteasome non-ATPase regulatory subunit 1 homolog A; AltName: Full=26S proteasome regulatory subunit RPN2a; Short=AtRPN2a; AltName: Full=26S proteasome regulatory subunit S1 homolog A;	SubName: Full=26S proteasome non-ATPase regulatory subunit 1 homolog A {ECO:0000313|RefSeq:XP_008457248.1};	26S proteasome regulatory complex, subunit RPN2/PSMD1	GO:0005829,cytosol; GO:0005634,nucleus; GO:0000502,proteasome complex; GO:0008540,proteasome regulatory particle, base subcomplex; GO:0034515,proteasome storage granule; GO:0030234,enzyme regulator activity; GO:0043161,proteasome-mediated ubiquitin-dependent protein catabolic process; GO:0042176,regulation of protein catabolic process	HEAT repeat
Cluster-21832.27736	0	13.31	0	427.35	11.953	6.27798e-16	1.19089e-13	K11407 histone deacetylase 6 [EC:3.5.1.98] | (RefSeq) histone deacetylase 5-like (A)	histone deacetylase 5-like [Momordica charantia]	RecName: Full=Histone deacetylase 5; EC=3.5.1.98;	RecName: Full=Histone deacetylase {ECO:0000256|SAAS:SAAS00894283}; EC=3.5.1.98 {ECO:0000256|SAAS:SAAS00894283};	Histone deacetylase complex, catalytic component HDA1	GO:0005634,nucleus; GO:0032041,NAD-dependent histone deacetylase activity (H3-K14 specific); GO:0006355,regulation of transcription, DNA-templated; GO:0006351,transcription, DNA-templated	--
Cluster-21832.11798	0	4.21	0	425.73	11.9497	6.4038e-16	1.20797e-13	K20301 trafficking protein particle complex subunit 2 | (RefSeq) transport protein particle 20 kDa subunit (A)	PREDICTED: aspartic proteinase Asp1 isoform X2 [Cucumis melo]	RecName: Full=Aspartic proteinase Asp1; Short=OSAP1; Short=OsAsp1; EC=3.4.23.-; AltName: Full=Nucellin-like protein; Flags: Precursor;	SubName: Full=aspartic proteinase Asp1 isoform X2 {ECO:0000313|RefSeq:XP_008460823.1};	Aspartyl protease	GO:0004190,aspartic-type endopeptidase activity; GO:0030163,protein catabolic process; GO:0006508,proteolysis	Eukaryotic aspartyl protease
Cluster-21832.19280	0	4.77	0	426.43	11.9497	6.4038e-16	1.20797e-13	K06617 raffinose synthase [EC:2.4.1.82] | (RefSeq) aga1; probable galactinol--sucrose galactosyltransferase 1 (A)	PREDICTED: probable galactinol--sucrose galactosyltransferase 1 isoform X1 [Cucumis melo]	RecName: Full=Probable galactinol--sucrose galactosyltransferase 1; EC=2.4.1.82; AltName: Full=Protein SEED IMBIBITION 1; AltName: Full=Raffinose synthase 1;	SubName: Full=probable galactinol--sucrose galactosyltransferase 1 isoform X1 {ECO:0000313|RefSeq:XP_008463674.1};	--	GO:0047274,galactinol-sucrose galactosyltransferase activity; GO:0005975,carbohydrate metabolic process	Raffinose synthase or seed imbibition protein Sip1
Cluster-21832.24694	2.07	268.92	15.22	1734.49	7.24081	6.4467e-16	1.21268e-13	--	Acetate kinase [Cucumis sativus]	--	SubName: Full=Acetate kinase {ECO:0000313|EMBL:KGN53820.1};	--	GO:0016301,kinase activity	--
Cluster-21832.46003	0	4.45	0	422.86	11.9395	6.93551e-16	1.30101e-13	K06573 solute carrier family 4 (anion exchanger), member 1 | (RefSeq) BOR1; borate transporter (A)	probable boron transporter 2 [Cucurbita pepo subsp. pepo]	RecName: Full=Boron transporter 1;	SubName: Full=boron transporter 1-like {ECO:0000313|RefSeq:XP_008438478.1};	Na+-independent Cl/HCO3 exchanger AE1 and related transporters (SLC4 family)	GO:0005768,endosome; GO:0005887,integral component of plasma membrane; GO:0005773,vacuole; GO:0015301,anion:anion antiporter activity; GO:0005452,inorganic anion exchanger activity; GO:0051453,regulation of intracellular pH; GO:0010036,response to boron-containing substance	HCO3- transporter family
Cluster-21832.7655	20	0	555	0	-11.93	7.07591e-16	1.32366e-13	K03350 anaphase-promoting complex subunit 3 | (RefSeq) hypothetical protein (A)	uncharacterized protein LOC111461331 [Cucurbita moschata]	--	SubName: Full=Uncharacterized protein {ECO:0000313|EMBL:KGN66168.1};	--	--	Cotton fibre expressed protein
Cluster-21832.23284	47.21	0	554.27	0	-11.9274	7.21943e-16	1.34678e-13	--	uncharacterized protein LOC111007618 [Momordica charantia]	--	SubName: Full=Uncharacterized protein {ECO:0000313|EMBL:KGN44339.1};	--	--	--
Cluster-42527.3	0	8.18	0	420.22	11.9292	7.36617e-16	1.36286e-13	K15503 serine/threonine-protein phosphatase 6 regulatory ankyrin repeat subunit B | (RefSeq) ankyrin repeat-containing protein At5g02620 (A)	PREDICTED: ankyrin repeat-containing protein At3g12360-like isoform X1 [Cucumis sativus]	--	SubName: Full=Uncharacterized protein {ECO:0000313|EMBL:KGN64472.1};	FOG: Ankyrin repeat	GO:0016021,integral component of membrane	Ankyrin repeat
Cluster-21832.11080	6.16	0	553.41	0	-11.9247	7.36617e-16	1.36286e-13	K12885 heterogeneous nuclear ribonucleoprotein G | (RefSeq) glycine-rich RNA-binding protein RZ1C (A)	glycine-rich RNA-binding protein RZ1C [Cucurbita maxima]	RecName: Full=Glycine-rich RNA-binding protein RZ1C {ECO:0000305}; Short=AtRZ-1C {ECO:0000303|PubMed:20850334};	SubName: Full=Uncharacterized protein {ECO:0000313|EMBL:KGN62191.1};	FOG: RRM domain	GO:0005730,nucleolus; GO:0005634,nucleus; GO:0003682,chromatin binding; GO:0031490,chromatin DNA binding; GO:0003729,mRNA binding; GO:0003676,nucleic acid binding; GO:0003723,RNA binding; GO:0008270,zinc ion binding; GO:0045892,negative regulation of transcription, DNA-templated; GO:0048026,positive regulation of mRNA splicing, via spliceosome; GO:0009409,response to cold; GO:0009414,response to …	--
Cluster-21832.39730	4.01	0	553.43	0	-11.9247	7.36617e-16	1.36286e-13	--	F-box protein At2g32560-like [Cucurbita moschata]	RecName: Full=F-box protein At2g32560;	SubName: Full=F-box protein At2g32560 {ECO:0000313|RefSeq:XP_008449641.1};	--	--	F-box-like
Cluster-21832.9196	3.12	0	549.91	0	-11.9169	7.82643e-16	1.44406e-13	K17535 serine/threonine-protein kinase TNNI3K [EC:2.7.11.1] | (RefSeq) uncharacterized protein LOC110615575 (A)	PREDICTED: F-box/kelch-repeat protein At1g55270 [Cucumis melo]	RecName: Full=F-box/kelch-repeat protein At1g55270;	SubName: Full=F-box/kelch-repeat protein At1g55270 {ECO:0000313|RefSeq:XP_008449801.1};	FOG: Kelch repeat	GO:0031463,Cul3-RING ubiquitin ligase complex; GO:0016567,protein ubiquitination	F-box-like
Cluster-21832.24481	0.93	118.65	16.09	1792.6	7.19682	7.88066e-16	1.45011e-13	K03094 S-phase kinase-associated protein 1 | (RefSeq) hypothetical protein (A)	WSKP1 protein [Citrus reticulata]	RecName: Full=SKP1-like protein 11; Short=AtSK11;	SubName: Full=WSKP1 protein {ECO:0000313|EMBL:ALN39177.1};	SCF ubiquitin ligase, Skp1 component	GO:0005634,nucleus; GO:0016567,protein ubiquitination; GO:0006511,ubiquitin-dependent protein catabolic process	Skp1 family, tetramerisation domain
Cluster-14108.11	0	4.9	0	417.04	11.9189	7.98681e-16	1.45772e-13	K10406 kinesin family member C2/C3 | (RefSeq) kinesin-like protein KIN-14U isoform X1 (A)	PREDICTED: kinesin-like protein KIFC3 [Cucumis sativus]	RecName: Full=Kinesin-like protein KIN-14U {ECO:0000305};	SubName: Full=Uncharacterized protein {ECO:0000313|EMBL:KGN66152.1};	Kinesin (KAR3 subfamily)	GO:0005871,kinesin complex; GO:0005874,microtubule; GO:0005524,ATP binding; GO:0016887,ATPase activity; GO:0008017,microtubule binding; GO:0003777,microtubule motor activity; GO:0007018,microtubule-based movement	Type II/IV secretion system protein
Cluster-21832.19780	6.02	0	548.88	0	-11.9143	7.98681e-16	1.45772e-13	K22686 pro-apoptotic serine protease NMA111 [EC:3.4.21.-] | (RefSeq) retrovirus-related Pol polyprotein from transposon TNT 1-94 isoform X1 (A)	PREDICTED: uncharacterized protein LOC108865949 [Pyrus x bretschneideri]	RecName: Full=Retrovirus-related Pol polyprotein from transposon RE1; AltName: Full=Retro element 1 {ECO:0000303|PubMed:10689195}; Short=AtRE1 {ECO:0000303|PubMed:10689195}; Includes: RecName: Full=Protease RE1; EC=3.4.23.-; Includes: RecName: Full=Reverse transcriptase RE1; EC=2.7.7.49; Includes: RecName: Full=Endonuclease RE1;	SubName: Full=Retrovirus-related Pol polyprotein from transposon TNT 1-94 {ECO:0000313|EMBL:PKU69257.1};	FOG: Transposon-encoded proteins with TYA, reverse transcriptase, integrase domains in various combinations	GO:0004190,aspartic-type endopeptidase activity; GO:0004519,endonuclease activity; GO:0046872,metal ion binding; GO:0003676,nucleic acid binding; GO:0003964,RNA-directed DNA polymerase activity; GO:0015074,DNA integration; GO:0006310,DNA recombination	Reverse transcriptase (RNA-dependent DNA polymerase)
Cluster-44452.0	5.52	0	547.99	0.16	-11.9116	7.98681e-16	1.45772e-13	K11430 histone-lysine N-methyltransferase EZH2 [EC:2.1.1.43] | (RefSeq) histone-lysine N-methyltransferase CLF-like isoform X1 (A)	histone-lysine N-methyltransferase CLF-like isoform X1 [Cucurbita maxima]	RecName: Full=Histone-lysine N-methyltransferase CLF; EC=2.1.1.43; AltName: Full=Polycomb group protein CURLY LEAF; AltName: Full=Protein INCURVATA 1; AltName: Full=Protein SET DOMAIN GROUP 1; AltName: Full=Protein photoperiod insensitive flowering;	RecName: Full=Histone-lysine N-methyltransferase {ECO:0000256|PROSITE-ProRule:PRU00909}; EC=2.1.1.43 {ECO:0000256|PROSITE-ProRule:PRU00909};	Transcriptional repressor EZH1	GO:0005634,nucleus; GO:0031519,PcG protein complex; GO:0003700,DNA-binding transcription factor activity; GO:0018024,histone-lysine N-methyltransferase activity; GO:0003727,single-stranded RNA binding; GO:0030154,cell differentiation; GO:0009294,DNA mediated transformation; GO:0009908,flower development; GO:0016571,histone methylation; GO:0009965,leaf morphogenesis; GO:0045857,negative regulation…	Tesmin/TSO1-like CXC domain, cysteine-rich domain
Cluster-21832.28724	0	49.19	0	416.02	11.9154	8.15081e-16	1.47569e-13	--	cysteine proteinase inhibitor 6-like [Momordica charantia]	--	--	--	--	Aspartic acid proteinase inhibitor
Cluster-33008.0	9.02	0	546.64	0	-11.909	8.15081e-16	1.47569e-13	K23450 sarcoplasmic reticulum histidine-rich calcium-binding protein | (RefSeq) hypothetical protein (A)	PREDICTED: uncharacterized protein LOC103501169 isoform X1 [Cucumis melo]	RecName: Full=Telomere repeat-binding protein 4; AltName: Full=H-protein promoter binding factor-1; Short=AtTBP1; AltName: Full=Telomeric DNA-binding protein 1;	SubName: Full=uncharacterized protein LOC103501169 isoform X1 {ECO:0000313|RefSeq:XP_008462901.1};	--	GO:0000781,chromosome, telomeric region; GO:0000783,nuclear telomere cap complex; GO:0003677,DNA binding; GO:0003691,double-stranded telomeric DNA binding; GO:0042162,telomeric DNA binding; GO:0006355,regulation of transcription, DNA-templated; GO:0000723,telomere maintenance; GO:0031627,telomeric loop formation; GO:0006351,transcription, DNA-templated	Myb-like DNA-binding domain
Cluster-49039.4	6.04	0	547.46	0	-11.909	8.15081e-16	1.47569e-13	K20098 DNA excision repair protein ERCC-6-like 2 [EC:3.6.4.-] | (RefSeq) switch 2 (A)	switch 2 [Momordica charantia]	RecName: Full=Switch 2 {ECO:0000312|EMBL:AEE27606.1}; EC=3.6.4.-; AltName: Full=Protein CHROMATIN REMODELING 9 {ECO:0000303|PubMed:16547115}; Short=AtCHR9;	SubName: Full=switch 2 isoform X3 {ECO:0000313|RefSeq:XP_008448310.1};	Transcription-coupled repair protein CSB/RAD26 (contains SNF2 family DNA-dependent ATPase domain)	GO:0016020,membrane; GO:0005524,ATP binding; GO:0003677,DNA binding; GO:0004386,helicase activity; GO:0006281,DNA repair	ERCC3/RAD25/XPB C-terminal helicase
Cluster-21832.3074	0	16.99	0	414.48	11.9084	8.49003e-16	1.52891e-13	K10268 F-box and leucine-rich repeat protein 2/20 | (RefSeq) F-box/LRR-repeat protein 20-like (A)	hypothetical protein F511_41481 [Dorcoceras hygrometricum]	RecName: Full=Retrovirus-related Pol polyprotein from transposon TNT 1-94; Includes: RecName: Full=Protease; EC=3.4.23.-; Includes: RecName: Full=Reverse transcriptase; EC=2.7.7.49; Includes: RecName: Full=Endonuclease;	SubName: Full=Retrovirus-related Pol polyprotein from transposon TNT 1-94 {ECO:0000313|EMBL:KYP42039.1}; EC=1.2.1.27 {ECO:0000313|EMBL:KYP42039.1};	FOG: Transposon-encoded proteins with TYA, reverse transcriptase, integrase domains in various combinations	GO:0004190,aspartic-type endopeptidase activity; GO:0004519,endonuclease activity; GO:0003676,nucleic acid binding; GO:0003964,RNA-directed DNA polymerase activity; GO:0008270,zinc ion binding; GO:0015074,DNA integration	Reverse transcriptase (RNA-dependent DNA polymerase)
Cluster-21832.28492	36.11	0	544.65	0	-11.9037	8.49003e-16	1.52891e-13	--	--	--	--	--	--	--
Cluster-26115.1	0	2.64	0	412.67	11.905	8.66545e-16	1.54811e-13	K15113 solute carrier family 25 (mitochondrial iron transporter), member 28/37 | (RefSeq) uncharacterized protein LOC106768214 (A)	PREDICTED: uncharacterized protein LOC103482749 [Cucumis melo]	RecName: Full=S-adenosylmethionine carrier 1, chloroplastic/mitochondrial; AltName: Full=S-adenosylmethionine transporter 1; Short=AtSAMT1; Flags: Precursor;	SubName: Full=uncharacterized protein LOC103482749 {ECO:0000313|RefSeq:XP_008437275.1, ECO:0000313|RefSeq:XP_008437276.1, ECO:0000313|RefSeq:XP_008437277.1};	--	GO:0009507,chloroplast; GO:0009941,chloroplast envelope; GO:0031969,chloroplast membrane; GO:0016021,integral component of membrane; GO:0005743,mitochondrial inner membrane; GO:0005739,mitochondrion; GO:0009536,plastid; GO:0000095,S-adenosyl-L-methionine transmembrane transporter activity; GO:0009658,chloroplast organization; GO:0006839,mitochondrial transport; GO:0015805,S-adenosyl-L-methionine …	Tub family
Cluster-12828.2	5.15	0	544.3	0.22	-11.9011	8.66545e-16	1.54811e-13	K11699 RNA-dependent RNA polymerase [EC:2.7.7.48] | (RefSeq) RNA-dependent RNA polymerase 1-like (A)	RNA-dependent RNA polymerase 1-like [Cucurbita moschata]	RecName: Full=RNA-dependent RNA polymerase 1; Short=AtRDRP1; EC=2.7.7.48; AltName: Full=RNA-directed RNA polymerase 1;	RecName: Full=RNA-dependent RNA polymerase {ECO:0000256|RuleBase:RU363098}; EC=2.7.7.48 {ECO:0000256|RuleBase:RU363098};	RNA-directed RNA polymerase QDE-1 required for posttranscriptional gene silencing and RNA interference	GO:0003723,RNA binding; GO:0003968,RNA-directed 5'-3' RNA polymerase activity; GO:0006952,defense response; GO:0060148,positive regulation of posttranscriptional gene silencing; GO:0030422,production of siRNA involved in RNA interference; GO:0009751,response to salicylic acid; GO:0009615,response to virus; GO:0010025,wax biosynthetic process	RNA dependent RNA polymerase
Cluster-15247.0	21.57	0	544	0	-11.9011	8.66545e-16	1.54811e-13	K00059 3-oxoacyl-[acyl-carrier protein] reductase [EC:1.1.1.100] | (RefSeq) NADPH-dependent aldehyde reductase-like protein, chloroplastic (A)	NADPH-dependent aldehyde reductase-like protein, chloroplastic [Cucurbita pepo subsp. pepo]	RecName: Full=NADPH-dependent aldehyde reductase-like protein, chloroplastic {ECO:0000250|UniProtKB:Q9SQR2}; EC=1.1.1.- {ECO:0000250|UniProtKB:Q9SQR2}; Flags: Precursor;	SubName: Full=short-chain type dehydrogenase/reductase {ECO:0000313|RefSeq:XP_008441973.1};	Reductases with broad range of substrate specificities	GO:0009507,chloroplast; GO:0016491,oxidoreductase activity	NAD dependent epimerase/dehydratase family
Cluster-21832.19237	0	17.1	0	411.04	11.898	9.02836e-16	1.59189e-13	K00384 thioredoxin reductase (NADPH) [EC:1.8.1.9] | (RefSeq) thioredoxin reductase NTRB-like (A)	thioredoxin reductase NTRB-like [Cucurbita moschata]	RecName: Full=Thioredoxin reductase 2; EC=1.8.1.9; AltName: Full=NADPH-dependent thioredoxin reductase 2; Short=NTR2; AltName: Full=NADPH-dependent thioredoxin reductase A; Short=AtNTRA;	RecName: Full=Thioredoxin reductase {ECO:0000256|RuleBase:RU003881}; EC=1.8.1.9 {ECO:0000256|RuleBase:RU003881};	Thioredoxin reductase	GO:0005759,mitochondrial matrix; GO:0004791,thioredoxin-disulfide reductase activity; GO:0019430,removal of superoxide radicals	Putative NAD(P)-binding
Cluster-21832.24316	0	8.59	0	410.87	11.898	9.02836e-16	1.59189e-13	K11982 E3 ubiquitin-protein ligase RNF115/126 [EC:2.3.2.27] | (RefSeq) E3 ubiquitin-protein ligase EL5 (A)	E3 ubiquitin-protein ligase EL5 [Cucurbita pepo subsp. pepo]	RecName: Full=E3 ubiquitin-protein ligase SDIR1 {ECO:0000305}; EC=2.3.2.27 {ECO:0000269|PubMed:17573536}; AltName: Full=Protein SALT- AND DROUGHT-INDUCED RING FINGER 1 {ECO:0000303|PubMed:17573536}; AltName: Full=RING-type E3 ubiquitin transferase SDIR1 {ECO:0000305};	SubName: Full=Uncharacterized protein {ECO:0000313|EMBL:KGN43640.1};	FOG: Predicted E3 ubiquitin ligase	GO:0005789,endoplasmic reticulum membrane; GO:0016021,integral component of membrane; GO:0043231,intracellular membrane-bounded organelle; GO:0031090,organelle membrane; GO:0046872,metal ion binding; GO:0061630,ubiquitin protein ligase activity; GO:0004842,ubiquitin-protein transferase activity; GO:0009789,positive regulation of abscisic acid-activated signaling pathway; GO:0043161,proteasome-med…	RING-variant domain
Cluster-35828.1	0	38.76	0	411.43	11.898	9.02836e-16	1.59189e-13	K04078 chaperonin GroES | (RefSeq) 10 kDa chaperonin, mitochondrial-like (A)	10 kDa chaperonin, mitochondrial-like [Momordica charantia]	RecName: Full=10 kDa chaperonin, mitochondrial; AltName: Full=Chaperonin 10; Short=CPN10; AltName: Full=Protein groES; Flags: Precursor;	SubName: Full=10 kDa chaperonin-like {ECO:0000313|RefSeq:XP_008467132.1};	Mitochondrial chaperonin	GO:0005759,mitochondrial matrix; GO:0005739,mitochondrion; GO:0005524,ATP binding; GO:0051087,chaperone binding; GO:0005507,copper ion binding; GO:0051082,unfolded protein binding; GO:0051085,chaperone cofactor-dependent protein refolding; GO:0009408,response to heat; GO:0006986,response to unfolded protein	Chaperonin 10 Kd subunit
Cluster-21832.19234	19.79	0	541.69	0	-11.8958	9.02836e-16	1.59189e-13	K00384 thioredoxin reductase (NADPH) [EC:1.8.1.9] | (RefSeq) thioredoxin reductase NTRB-like (A)	thioredoxin reductase NTRB-like [Cucurbita moschata]	RecName: Full=Thioredoxin reductase 2; EC=1.8.1.9; AltName: Full=NADPH-dependent thioredoxin reductase 2; Short=NTR2; AltName: Full=NADPH-dependent thioredoxin reductase A; Short=AtNTRA;	RecName: Full=Thioredoxin reductase {ECO:0000256|RuleBase:RU003881}; EC=1.8.1.9 {ECO:0000256|RuleBase:RU003881};	Thioredoxin reductase	GO:0005759,mitochondrial matrix; GO:0004791,thioredoxin-disulfide reductase activity; GO:0019430,removal of superoxide radicals	Putative NAD(P)-binding
Cluster-21832.8616	1.73	0	542.09	0	-11.8958	9.02836e-16	1.59189e-13	K03549 KUP system potassium uptake protein | (RefSeq) putative potassium transporter 12 (A)	PREDICTED: protein TIME FOR COFFEE isoform X1 [Cucumis melo]	RecName: Full=Protein TIME FOR COFFEE;	SubName: Full=protein TIME FOR COFFEE isoform X1 {ECO:0000313|RefSeq:XP_008449556.1};	--	GO:0005634,nucleus; GO:0048511,rhythmic process	--
Cluster-48065.0	9.09	0	540.06	0	-11.8904	9.21606e-16	1.62075e-13	K23490 cytochrome b5 | (RefSeq) metal-nicotianamine transporter YSL3-like (A)	probable metal-nicotianamine transporter YSL7 [Cucurbita moschata]	RecName: Full=Probable metal-nicotianamine transporter YSL7; AltName: Full=Protein YELLOW STRIPE LIKE 7; Short=AtYSL7;	SubName: Full=Uncharacterized protein {ECO:0000313|EMBL:KGN63124.1};	--	GO:0016021,integral component of membrane; GO:0005886,plasma membrane; GO:0022857,transmembrane transporter activity	OPT oligopeptide transporter protein
Cluster-33292.0	0	16.46	0	410.17	11.8944	9.40806e-16	1.64595e-13	--	uncharacterized protein At5g01610 [Momordica charantia]	RecName: Full=Uncharacterized protein At5g01610;	SubName: Full=uncharacterized protein At5g01610-like isoform X1 {ECO:0000313|RefSeq:XP_008446410.1};	--	--	Protein of unknown function, DUF538
Cluster-8697.0	6.31	0	538.93	0	-11.8878	9.40806e-16	1.64595e-13	K00705 4-alpha-glucanotransferase [EC:2.4.1.25] | (RefSeq) 4-alpha-glucanotransferase DPE2 (A)	hypothetical protein Csa_4G420150 [Cucumis sativus]	RecName: Full=4-alpha-glucanotransferase DPE2; EC=2.4.1.25; AltName: Full=Amylomaltase; AltName: Full=Disproportionating enzyme; Short=D-enzyme; AltName: Full=Protein DISPROPORTIONATING ENZYME 2;	SubName: Full=Uncharacterized protein {ECO:0000313|EMBL:KGN54674.1};	--	GO:0005829,cytosol; GO:0004134,4-alpha-glucanotransferase activity; GO:0102500,beta-maltose 4-alpha-glucanotransferase activity; GO:0010297,heteropolysaccharide binding; GO:2001070,starch binding; GO:0000025,maltose catabolic process; GO:0000023,maltose metabolic process; GO:0005976,polysaccharide metabolic process; GO:0005983,starch catabolic process	Starch binding domain
Cluster-21832.36951	4.4	0	537.74	0	-11.8851	9.60447e-16	1.67597e-13	K03884 NADH-ubiquinone oxidoreductase chain 6 [EC:7.1.1.2] | (RefSeq) uncharacterized protein LOC109243048 (A)	probable alkaline/neutral invertase D [Momordica charantia]	RecName: Full=Alkaline/neutral invertase CINV2 {ECO:0000305}; EC=3.2.1.26 {ECO:0000269|PubMed:19470642}; AltName: Full=Alkaline/neutral invertase I {ECO:0000305}; Short=A/N-INVI {ECO:0000303|PubMed:21441406}; AltName: Full=Cytosolic invertase 2 {ECO:0000303|PubMed:19470642};	SubName: Full=Uncharacterized protein {ECO:0000313|EMBL:KGN44485.1};	--	GO:0005829,cytosol; GO:0004564,beta-fructofuranosidase activity; GO:0033926,glycopeptide alpha-N-acetylgalactosaminidase activity; GO:0004575,sucrose alpha-glucosidase activity; GO:0048364,root development; GO:0005987,sucrose catabolic process	Amylo-alpha-1,6-glucosidase
Cluster-21832.24366	0	7.66	0	407.9	11.8874	9.8054e-16	1.70223e-13	--	uncharacterized protein LOC111496708 [Cucurbita maxima]	--	SubName: Full=Uncharacterized protein {ECO:0000313|EMBL:KGN49157.1};	--	GO:0016021,integral component of membrane	Eukaryotic protein of unknown function (DUF872)
Cluster-44948.0	0	16.1	0	408	11.8874	9.8054e-16	1.70223e-13	K13484 5-hydroxyisourate hydrolase / 2-oxo-4-hydroxy-4-carboxy-5-ureidoimidazoline decarboxylase [EC:3.5.2.17 4.1.1.97] | (RefSeq) L10-interacting MYB domain-containing protein-like (A)	PREDICTED: L10-interacting MYB domain-containing protein-like [Cucumis melo]	RecName: Full=L10-interacting MYB domain-containing protein {ECO:0000303|PubMed:25707794};	SubName: Full=L10-interacting MYB domain-containing protein-like {ECO:0000313|RefSeq:XP_008436966.1};	--	GO:0005634,nucleus; GO:0006355,regulation of transcription, DNA-templated; GO:0006351,transcription, DNA-templated	Myb/SANT-like DNA-binding domain
Cluster-48030.0	0	8.35	0	406.93	11.8838	1.0011e-15	1.72903e-13	K15503 serine/threonine-protein phosphatase 6 regulatory ankyrin repeat subunit B | (RefSeq) ankyrin repeat-containing protein At5g02620 (A)	PREDICTED: ankyrin repeat-containing protein At3g12360-like isoform X1 [Cucumis sativus]	--	SubName: Full=Uncharacterized protein {ECO:0000313|EMBL:KGN64472.1};	FOG: Ankyrin repeat	GO:0016021,integral component of membrane	Ankyrin repeat
Cluster-47369.1	8.46	0	536.34	0	-11.8797	1.0011e-15	1.72903e-13	--	PREDICTED: uncharacterized protein LOC103496084 [Cucumis melo]	--	SubName: Full=uncharacterized protein LOC103496084 {ECO:0000313|RefSeq:XP_008456033.1};	--	GO:0016021,integral component of membrane	YhhN family
Cluster-21832.5580	5.56	0	535.32	0	-11.877	1.02213e-15	1.76085e-13	K22262 WD repeat and FYVE domain-containing protein 3 | (RefSeq) protein SPIRRIG (A)	putative pentatricopeptide repeat-containing protein At3g47840 isoform X1 [Cucurbita pepo subsp. pepo]	RecName: Full=Putative pentatricopeptide repeat-containing protein At3g47840;	SubName: Full=putative pentatricopeptide repeat-containing protein At3g47840 {ECO:0000313|RefSeq:XP_008447344.1, ECO:0000313|RefSeq:XP_016900384.1};	FOG: PPR repeat	GO:0043231,intracellular membrane-bounded organelle; GO:0004519,endonuclease activity; GO:0003723,RNA binding; GO:0009451,RNA modification	Tetratricopeptide repeat
Cluster-21832.45069	3.42	0	531.06	0	-11.8662	1.08819e-15	1.86989e-13	K10396 kinesin family member 5 | (RefSeq) hypothetical protein (A)	UPF0603 protein At1g54780, chloroplastic-like [Cucurbita maxima]	RecName: Full=GDSL esterase/lipase At1g54790; EC=3.1.1.-; AltName: Full=Extracellular lipase At1g54790; Flags: Precursor;	SubName: Full=UPF0603 protein At1g54780, chloroplastic {ECO:0000313|RefSeq:XP_008455096.1};	--	GO:0005576,extracellular region; GO:0016788,hydrolase activity, acting on ester bonds; GO:0016042,lipid catabolic process	TPM domain
Cluster-8464.0	0	38.86	0	402.78	11.8696	1.11125e-15	1.89984e-13	--	UPF0183 protein At3g51130 [Cucurbita maxima]	RecName: Full=UPF0183 protein At3g51130;	SubName: Full=Uncharacterized protein {ECO:0000313|EMBL:KGN48893.1};	Uncharacterized conserved protein	--	Uncharacterised protein family (UPF0183)
Cluster-21832.9466	1017.27	0	530	0	-11.8635	1.11125e-15	1.89984e-13	--	--	--	--	--	--	--
Cluster-21832.24396	0.26	30.54	17.51	1811.95	7.04351	1.1733e-15	2.00086e-13	K01610 phosphoenolpyruvate carboxykinase (ATP) [EC:4.1.1.49] | (RefSeq) phosphoenolpyruvate carboxykinase (ATP)-like (A)	phosphoenolpyruvate carboxykinase (ATP)-like [Cucurbita maxima]	RecName: Full=Phosphoenolpyruvate carboxykinase (ATP); Short=PEP carboxykinase; Short=PEPCK; EC=4.1.1.49;	SubName: Full=phosphoenolpyruvate carboxykinase [ATP]-like {ECO:0000313|RefSeq:XP_008455621.1};	--	GO:0005737,cytoplasm; GO:0005524,ATP binding; GO:0004612,phosphoenolpyruvate carboxykinase (ATP) activity; GO:0006094,gluconeogenesis	Phosphoenolpyruvate carboxykinase
Cluster-12862.0	0	10.5	0	399.31	11.8552	1.20899e-15	2.05137e-13	K01528 dynamin GTPase [EC:3.6.5.5] | (Kazusa) Lj0g3v0199559.2; - (A)	Copia protein [Cajanus cajan]	RecName: Full=Retrovirus-related Pol polyprotein from transposon RE1; AltName: Full=Retro element 1 {ECO:0000303|PubMed:10689195}; Short=AtRE1 {ECO:0000303|PubMed:10689195}; Includes: RecName: Full=Protease RE1; EC=3.4.23.-; Includes: RecName: Full=Reverse transcriptase RE1; EC=2.7.7.49; Includes: RecName: Full=Endonuclease RE1;	SubName: Full=Copia protein {ECO:0000313|EMBL:KYP75364.1};	FOG: Transposon-encoded proteins with TYA, reverse transcriptase, integrase domains in various combinations	GO:0004190,aspartic-type endopeptidase activity; GO:0004519,endonuclease activity; GO:0046872,metal ion binding; GO:0003676,nucleic acid binding; GO:0003964,RNA-directed DNA polymerase activity; GO:0015074,DNA integration; GO:0006310,DNA recombination	Reverse transcriptase (RNA-dependent DNA polymerase)
Cluster-21832.9130	22.08	0	525.75	0	-11.8525	1.20899e-15	2.05137e-13	--	uncharacterized protein LOC111017811 [Momordica charantia]	--	--	--	--	--
Cluster-21832.45990	0	6.42	0	397.95	11.8516	1.23488e-15	2.09004e-13	K20923 mixed-linked glucan synthase [EC:2.4.1.-] | (RAP-DB) Os10g0343400; Cellulose synthase family protein. (A)	cellulose synthase-like protein G3 [Cucurbita moschata]	RecName: Full=Cellulose synthase-like protein G3; Short=AtCslG3; EC=2.4.1.-;	SubName: Full=Uncharacterized protein {ECO:0000313|EMBL:KGN53427.1};	--	GO:0005794,Golgi apparatus; GO:0000139,Golgi membrane; GO:0016021,integral component of membrane; GO:0005886,plasma membrane; GO:0016760,cellulose synthase (UDP-forming) activity; GO:0016759,cellulose synthase activity; GO:0071555,cell wall organization; GO:0030244,cellulose biosynthetic process; GO:0009833,plant-type primary cell wall biogenesis	Glycosyltransferase like family 2
Cluster-21832.36505	12.22	1135.83	116	9463.22	6.74969	1.24716e-15	2.10555e-13	K13899 cystatin-C | (RefSeq) hypothetical protein (A)	Phloem filament protein [Cucumis sativus]	--	RecName: Full=Cysteine proteinase inhibitor {ECO:0000256|RuleBase:RU362130};	--	GO:0004869,cysteine-type endopeptidase inhibitor activity	Aspartic acid proteinase inhibitor
Cluster-30187.0	9.69	0	522.86	0	-11.8443	1.26138e-15	2.11896e-13	K14848 ribosome assembly protein RRB1 | (RefSeq) glutamate-rich WD repeat-containing protein 1 (A)	glutamate-rich WD repeat-containing protein 1 [Cucurbita pepo subsp. pepo]	RecName: Full=WD-40 repeat-containing protein MSI2;	SubName: Full=glutamate-rich WD repeat-containing protein 1 {ECO:0000313|RefSeq:XP_008450849.1};	Ribosome Assembly protein	GO:0080008,Cul4-RING E3 ubiquitin ligase complex; GO:0005829,cytosol; GO:0005634,nucleus; GO:0016569,covalent chromatin modification; GO:0006355,regulation of transcription, DNA-templated; GO:0006351,transcription, DNA-templated	Anaphase-promoting complex subunit 4 WD40 domain
Cluster-47005.6	5.49	0	523.06	0	-11.8443	1.26138e-15	2.11896e-13	K05387 glutamate receptor, ionotropic, plant | (RefSeq) glutamate receptor 3.7-like (A)	glutamate receptor 3.7-like [Cucurbita pepo subsp. pepo]	RecName: Full=Glutamate receptor 3.7; AltName: Full=Ionotropic glutamate receptor GLR5; AltName: Full=Ligand-gated ion channel 3.7; Flags: Precursor;	RecName: Full=Glutamate receptor {ECO:0000256|PIRNR:PIRNR037090};	Glutamate-gated kainate-type ion channel receptor subunit GluR5 and related subunits	GO:0016021,integral component of membrane; GO:0005622,intracellular; GO:0005886,plasma membrane; GO:0009506,plasmodesma; GO:0005262,calcium channel activity; GO:0008066,glutamate receptor activity; GO:0004970,ionotropic glutamate receptor activity; GO:0006816,calcium ion transport; GO:0019722,calcium-mediated signaling; GO:0071230,cellular response to amino acid stimulus	Ligated ion channel L-glutamate- and glycine-binding site
Cluster-21832.8423	21.8	0.01	522.2	0.12	-11.8415	1.28851e-15	2.15916e-13	--	PREDICTED: probable transcription factor GLK2 [Cucumis sativus]	RecName: Full=Transcription factor HHO3 {ECO:0000305}; AltName: Full=MYB-domain transcription factor HHO3 {ECO:0000305}; AltName: Full=Protein HRS1 HOMOLOG 3 {ECO:0000305};	SubName: Full=Uncharacterized protein {ECO:0000313|EMBL:KGN45944.1};	--	GO:0005634,nucleus; GO:0003677,DNA binding; GO:0003700,DNA-binding transcription factor activity; GO:0006355,regulation of transcription, DNA-templated; GO:0006351,transcription, DNA-templated	--
Cluster-21832.19739	0	5.92	0	395.47	11.8407	1.34471e-15	2.24221e-13	K19916 double C2-like domain-containing protein alpha | (RefSeq) LOW QUALITY PROTEIN: synaptotagmin-3-like (A)	hypothetical protein POPTR_002G019800v3 [Populus trichocarpa]	RecName: Full=Synaptotagmin-2; AltName: Full=NTMC2T1.2; AltName: Full=Synaptotagmin B;	SubName: Full=synaptotagmin-2 {ECO:0000313|RefSeq:XP_008444822.1};	Ca2+-dependent lipid-binding protein CLB1/vesicle protein vp115/Granuphilin A, contains C2 domain	GO:0005794,Golgi apparatus; GO:0000139,Golgi membrane; GO:0016021,integral component of membrane; GO:0008289,lipid binding; GO:0046872,metal ion binding; GO:0006869,lipid transport; GO:0009306,protein secretion	N-terminal C2 in EEIG1 and EHBP1 proteins
Cluster-27499.0	6.17	0	520.05	0	-11.836	1.34471e-15	2.24221e-13	K00924 kinase [EC:2.7.1.-] | (RefSeq) CDPK-related kinase 5 (A)	PREDICTED: CDPK-related kinase 5 [Cucumis melo]	RecName: Full=CDPK-related kinase 5; Short=AtCRK5; EC=2.7.11.1; AltName: Full=Calcium/calmodulin-dependent protein kinase 1;	SubName: Full=CDPK-related kinase 5 {ECO:0000313|RefSeq:XP_008457867.1};	Ca2+/calmodulin-dependent protein kinase, EF-Hand protein superfamily	GO:0005737,cytoplasm; GO:0005634,nucleus; GO:0005886,plasma membrane; GO:0005524,ATP binding; GO:0009931,calcium-dependent protein serine/threonine kinase activity; GO:0005516,calmodulin binding; GO:0004683,calmodulin-dependent protein kinase activity; GO:0046872,metal ion binding; GO:0009738,abscisic acid-activated signaling pathway; GO:0035556,intracellular signal transduction; GO:0018105,pepti…	RIO1 family
Cluster-21832.24338	5.11	0	518.64	0	-11.8332	1.37381e-15	2.2851e-13	K17964 leucine-rich PPR motif-containing protein, mitochondrial | (RefSeq) pentatricopeptide repeat-containing protein At5g61990, mitochondrial (A)	putative pentatricopeptide repeat-containing protein At2g02150 [Cucurbita maxima]	RecName: Full=Pentatricopeptide repeat-containing protein At1g19525;	SubName: Full=pentatricopeptide repeat-containing protein At1g71060, mitochondrial {ECO:0000313|RefSeq:XP_016900017.1};	FOG: PPR repeat	GO:0043231,intracellular membrane-bounded organelle; GO:0004519,endonuclease activity; GO:0003723,RNA binding; GO:0009451,RNA modification	Tetratricopeptide repeat
Cluster-21832.23998	0.29	45.68	7	974.45	7.4929	1.39268e-15	2.31079e-13	K16290 xylem cysteine proteinase [EC:3.4.22.-] | (RefSeq) LOW QUALITY PROTEIN: papain-like (A)	PREDICTED: ananain-like [Cucumis sativus]	RecName: Full=Papain; EC=3.4.22.2; AltName: Full=Papaya proteinase I; Short=PPI; AltName: Allergen=Car p 1; Flags: Precursor;	SubName: Full=Uncharacterized protein {ECO:0000313|EMBL:KGN56738.1};	--	GO:0008234,cysteine-type peptidase activity; GO:0097655,serpin family protein binding	Cathepsin propeptide inhibitor domain (I29)
Cluster-21832.30232	0	28.58	0	393	11.8334	1.40361e-15	2.31754e-13	--	--	--	--	--	--	--
Cluster-46559.5	5.48	0	516.95	0	-11.8277	1.40361e-15	2.31754e-13	K20161 DENN domain-containing protein 2 | (RefSeq) uncharacterized protein LOC111798885 (A)	uncharacterized protein LOC111493653 isoform X1 [Cucurbita maxima]	RecName: Full=DENN domain and WD repeat-containing protein SCD1 {ECO:0000305}; AltName: Full=Protein STOMATAL CYTOKINESIS DEFECTIVE 1 {ECO:0000303|PubMed:12874123};	SubName: Full=Uncharacterized protein {ECO:0000313|EMBL:KGN60507.1};	--	GO:0030136,clathrin-coated vesicle; GO:0080008,Cul4-RING E3 ubiquitin ligase complex; GO:0005886,plasma membrane; GO:0000911,cytokinesis by cell plate formation; GO:0010235,guard mother cell cytokinesis; GO:0009825,multidimensional cell growth; GO:0045824,negative regulation of innate immune response; GO:0040008,regulation of growth	dDENN domain
Cluster-4455.9	0	3.99	0	391.74	11.8297	1.43413e-15	2.36215e-13	K00975 glucose-1-phosphate adenylyltransferase [EC:2.7.7.27] | (RefSeq) glucose-1-phosphate adenylyltransferase large subunit 1-like isoform X1 (A)	glucose-1-phosphate adenylyltransferase large subunit 1-like isoform X1 [Cucurbita maxima]	RecName: Full=Glucose-1-phosphate adenylyltransferase large subunit, chloroplastic/amyloplastic; EC=2.7.7.27; AltName: Full=ADP-glucose pyrophosphorylase; AltName: Full=ADP-glucose synthase; AltName: Full=AGPase S; AltName: Full=Alpha-D-glucose-1-phosphate adenyl transferase; Flags: Precursor;	RecName: Full=Glucose-1-phosphate adenylyltransferase {ECO:0000256|RuleBase:RU362093}; EC=2.7.7.27 {ECO:0000256|RuleBase:RU362093}; AltName: Full=ADP-glucose pyrophosphorylase {ECO:0000256|RuleBase:RU362093};	GDP-mannose pyrophosphorylase/mannose-1-phosphate guanylyltransferase	GO:0009501,amyloplast; GO:0009507,chloroplast; GO:0005524,ATP binding; GO:0008878,glucose-1-phosphate adenylyltransferase activity; GO:0005978,glycogen biosynthetic process; GO:0019252,starch biosynthetic process	Bacterial transferase hexapeptide (six repeats)
Cluster-45388.0	0	14.51	0	389.99	11.8223	1.53013e-15	2.51414e-13	--	uncharacterized protein LOC111794467 [Cucurbita pepo subsp. pepo]	--	SubName: Full=Uncharacterized protein {ECO:0000313|EMBL:KGN47164.1};	--	GO:0016021,integral component of membrane	--
Cluster-21832.11168	0	5.97	0	388.15	11.8149	1.59805e-15	2.61937e-13	K17506 protein phosphatase 1L [EC:3.1.3.16] | (RefSeq) probable protein phosphatase 2C 76 (A)	PREDICTED: probable protein phosphatase 2C 76 isoform X1 [Cucumis sativus]	RecName: Full=Probable protein phosphatase 2C 76; Short=AtPP2C76; EC=3.1.3.16;	SubName: Full=probable protein phosphatase 2C 76 {ECO:0000313|RefSeq:XP_008439342.1, ECO:0000313|RefSeq:XP_008439343.1, ECO:0000313|RefSeq:XP_008439344.1};	Serine/threonine protein phosphatase	GO:0046872,metal ion binding; GO:0004722,protein serine/threonine phosphatase activity	Protein phosphatase 2C
Cluster-49001.2	0	5.31	0	386.72	11.8112	1.63325e-15	2.67059e-13	K05761 villin 1 | (RefSeq) villin-1 (A)	PREDICTED: villin-1 [Cucumis sativus]	RecName: Full=Villin-1 {ECO:0000303|PubMed:10631247};	SubName: Full=Uncharacterized protein {ECO:0000313|EMBL:KGN47088.1};	Actin regulatory proteins (gelsolin/villin family)	GO:0005737,cytoplasm; GO:0005856,cytoskeleton; GO:0051015,actin filament binding; GO:0051017,actin filament bundle assembly; GO:0051693,actin filament capping	Gelsolin repeat
Cluster-21832.1722	2.12	0	507.04	0	-11.7995	1.70624e-15	2.78319e-13	K03235 elongation factor 3 | (RefSeq) ABC transporter, conserved site (A)	PREDICTED: translational activator GCN1 [Cucumis sativus]	RecName: Full=Protein ILITYHIA {ECO:0000312|EMBL:AEE34290.1};	SubName: Full=LOW QUALITY PROTEIN: eIF-2-alpha kinase activator GCN1 {ECO:0000313|RefSeq:XP_008441801.1};	Protein containing adaptin N-terminal region	GO:0005829,cytosol; GO:0016020,membrane; GO:0005634,nucleus; GO:0019901,protein kinase binding; GO:0019887,protein kinase regulator activity; GO:0043022,ribosome binding; GO:0033554,cellular response to stress; GO:0042742,defense response to bacterium; GO:0009682,induced systemic resistance; GO:0045087,innate immune response; GO:0033674,positive regulation of kinase activity; GO:0006417,regulatio…	Dopey, N-terminal
Cluster-21383.4	0	10.19	0	384.27	11.7999	1.74407e-15	2.82443e-13	K09285 AP2-like factor, ANT lineage | (RefSeq) AP2-like ethylene-responsive transcription factor At2g41710 (A)	AP2-like ethylene-responsive transcription factor At2g41710 [Cucurbita moschata]	RecName: Full=AP2-like ethylene-responsive transcription factor At2g41710;	SubName: Full=AP2-like ethylene-responsive transcription factor At2g41710 {ECO:0000313|RefSeq:XP_008443317.1};	--	GO:0005634,nucleus; GO:0003677,DNA binding; GO:0003700,DNA-binding transcription factor activity; GO:0009873,ethylene-activated signaling pathway; GO:0007275,multicellular organism development; GO:0006351,transcription, DNA-templated	AP2 domain
Cluster-21832.28471	0	5.24	0	384.42	11.7999	1.74407e-15	2.82443e-13	K14486 auxin response factor | (RefSeq) auxin response factor 5-like (A)	auxin response factor 6 [Momordica charantia]	RecName: Full=Auxin response factor 6;	RecName: Full=Auxin response factor {ECO:0000256|RuleBase:RU004561};	--	GO:0005634,nucleus; GO:0003677,DNA binding; GO:0003700,DNA-binding transcription factor activity; GO:0009734,auxin-activated signaling pathway; GO:0009908,flower development; GO:0009733,response to auxin; GO:0006351,transcription, DNA-templated	AUX/IAA family
Cluster-10993.3	12.6	0	506.41	0	-11.7966	1.74407e-15	2.82443e-13	K02897 large subunit ribosomal protein L25 | (RefSeq) uncharacterized protein LOC111474217 (A)	uncharacterized protein LOC111471898 [Cucurbita maxima]	--	SubName: Full=50S ribosomal protein L25 {ECO:0000313|RefSeq:XP_008443303.1};	--	GO:0005840,ribosome; GO:0008097,5S rRNA binding; GO:0003735,structural constituent of ribosome; GO:0006412,translation	Ribosomal L25p family
Cluster-21832.40843	10.48	0	505	0	-11.7938	1.78283e-15	2.87342e-13	K17964 leucine-rich PPR motif-containing protein, mitochondrial | (RefSeq) pentatricopeptide repeat-containing protein At3g06920-like (A)	pentatricopeptide repeat-containing protein At4g36680, mitochondrial-like [Momordica charantia]	RecName: Full=Pentatricopeptide repeat-containing protein At4g36680, mitochondrial; Flags: Precursor;	SubName: Full=pentatricopeptide repeat-containing protein At4g36680, mitochondrial {ECO:0000313|RefSeq:XP_008453729.1};	FOG: PPR repeat	GO:0005739,mitochondrion; GO:0004519,endonuclease activity; GO:0003729,mRNA binding; GO:0003723,RNA binding; GO:0080156,mitochondrial mRNA modification	Tetratricopeptide repeat
Cluster-36803.4	7.26	0	504.72	0	-11.7938	1.78283e-15	2.87342e-13	--	uncharacterized protein LOC111024471 isoform X3 [Momordica charantia]	--	--	--	--	--
Cluster-21832.24771	0.12	19.12	5.47	768.85	7.62598	1.82474e-15	2.93397e-13	K00963 UTP--glucose-1-phosphate uridylyltransferase [EC:2.7.7.9] | (RefSeq) UTP--glucose-1-phosphate uridylyltransferase-like (A)	UTP--glucose-1-phosphate uridylyltransferase-like [Cucurbita maxima]	RecName: Full=UTP--glucose-1-phosphate uridylyltransferase; EC=2.7.7.9; AltName: Full=UDP-glucose pyrophosphorylase; Short=UDPGP; Short=UGPase;	SubName: Full=UTP--glucose-1-phosphate uridylyltransferase-like isoform X1 {ECO:0000313|RefSeq:XP_008445324.1};	UDP-glucose pyrophosphorylase	GO:0005737,cytoplasm; GO:0003983,UTP:glucose-1-phosphate uridylyltransferase activity; GO:0006011,UDP-glucose metabolic process	UTP--glucose-1-phosphate uridylyltransferase
Cluster-21832.10151	0	14.78	0	381	11.7886	1.9049e-15	3.05558e-13	--	--	--	--	--	--	--
Cluster-17931.0	3.23	0	499.8	0	-11.7794	1.94761e-15	3.11668e-13	K11450 lysine-specific histone demethylase 1A [EC:1.-.-.-] | (RefSeq) hypothetical protein (A)	PREDICTED: lysine-specific histone demethylase 1 homolog 3 [Cucumis sativus]	RecName: Full=Lysine-specific histone demethylase 1 homolog 3; EC=1.-.-.-; AltName: Full=Flavin-containing amine oxidase domain-containing protein 3; AltName: Full=Protein LSD1-like 3;	SubName: Full=Uncharacterized protein {ECO:0000313|EMBL:KGN62659.1};	Amine oxidase	GO:0003677,DNA binding; GO:0016491,oxidoreductase activity; GO:0016569,covalent chromatin modification; GO:0006355,regulation of transcription, DNA-templated; GO:0006351,transcription, DNA-templated	Alanine dehydrogenase/PNT, C-terminal domain
Cluster-11623.0	0	10.42	0	379.22	11.781	1.99138e-15	3.17169e-13	K09838 zeaxanthin epoxidase [EC:1.14.15.21] | (RefSeq) zeaxanthin epoxidase, chloroplastic (A)	monooxygenase 2-like, partial [Cucurbita maxima]	RecName: Full=Monooxygenase 2 {ECO:0000303|PubMed:10216258}; Short=AtMO2 {ECO:0000303|PubMed:10216258}; EC=1.14.13.-;	SubName: Full=Uncharacterized protein {ECO:0000313|EMBL:KGN43264.1};	Kynurenine 3-monooxygenase and related flavoprotein monooxygenases	GO:0071949,FAD binding; GO:0004497,monooxygenase activity; GO:0002239,response to oomycetes; GO:0044550,secondary metabolite biosynthetic process	FAD binding domain
Cluster-21832.6975	7.61	0	499.2	0	-11.7765	1.99138e-15	3.17169e-13	K11674 microspherule protein 1 | (RefSeq) hypothetical protein (A)	stomatal closure-related actin-binding protein 3-like [Cucurbita pepo subsp. pepo]	RecName: Full=Stomatal closure-related actin-binding protein 2 {ECO:0000303|PubMed:21719691};	SubName: Full=stomatal closure-related actin-binding protein 2 isoform X1 {ECO:0000313|RefSeq:XP_008455735.1};	--	GO:0005737,cytoplasm; GO:0005856,cytoskeleton; GO:0005886,plasma membrane; GO:0003779,actin binding	Protein of unknown function (DUF2452)
Cluster-18592.0	15.81	0	498.42	0	-11.7737	2.03623e-15	3.23549e-13	K01051 pectinesterase [EC:3.1.1.11] | (RefSeq) putative pectinesterase 63 (A)	putative pectinesterase 63 [Momordica charantia]	RecName: Full=Pectinesterase PPME1; Short=AtPPME1; Short=PE PPME1; EC=3.1.1.11; AltName: Full=Pectin methylesterase 9; Short=AtPME9; AltName: Full=Pectin methylesterase PPME1; AltName: Full=Protein POLLEN SPECIFIC PME 1; Flags: Precursor;	RecName: Full=Pectinesterase {ECO:0000256|RuleBase:RU000589}; EC=3.1.1.11 {ECO:0000256|RuleBase:RU000589};	--	GO:0005783,endoplasmic reticulum; GO:0005576,extracellular region; GO:0005794,Golgi apparatus; GO:0009505,plant-type cell wall; GO:0090406,pollen tube; GO:0045330,aspartyl esterase activity; GO:0030599,pectinesterase activity; GO:0042545,cell wall modification; GO:0050829,defense response to Gram-negative bacterium; GO:0045490,pectin catabolic process; GO:0009860,pollen tube growth	Pectinesterase
Cluster-36581.0	0.83	84.36	26	2307.7	6.86552	2.0494e-15	3.24879e-13	K15503 serine/threonine-protein phosphatase 6 regulatory ankyrin repeat subunit B | (RefSeq) uncharacterized protein LOC105165041 (A)	PREDICTED: uncharacterized protein LOC107990705 [Cucumis melo]	--	SubName: Full=uncharacterized protein LOC107990705 {ECO:0000313|RefSeq:XP_016899921.1};	FOG: Ankyrin repeat	GO:0016021,integral component of membrane	Nodulin-like
Cluster-18917.3	0	11.56	0	377.02	11.7734	2.1293e-15	3.35184e-13	K17868 diphthine methyl ester acylhydrolase [EC:3.1.1.97] | (RefSeq) diphthine methyltransferase (A)	diphthine methyltransferase [Cucurbita pepo subsp. pepo]	RecName: Full=E3 ubiquitin-protein ligase COP1 {ECO:0000303|PubMed:1423630}; EC=2.3.2.27 {ECO:0000269|PubMed:14597662}; AltName: Full=Constitutive photomorphogenesis protein 1 {ECO:0000303|PubMed:1423630}; AltName: Full=RING-type E3 ubiquitin transferase COP1 {ECO:0000303|PubMed:1423630};	SubName: Full=diphthine methyltransferase {ECO:0000313|RefSeq:XP_008453090.1, ECO:0000313|RefSeq:XP_008453091.1, ECO:0000313|RefSeq:XP_008453092.1};	Uncharacterized conserved protein	GO:0080008,Cul4-RING E3 ubiquitin ligase complex; GO:0005737,cytoplasm; GO:0016604,nuclear body; GO:0000152,nuclear ubiquitin ligase complex; GO:0005634,nucleus; GO:0042802,identical protein binding; GO:0046872,metal ion binding; GO:0061630,ubiquitin protein ligase activity; GO:0004842,ubiquitin-protein transferase activity; GO:0046283,anthocyanin-containing compound metabolic process; GO:0006281…	Anaphase-promoting complex subunit 4 WD40 domain
Cluster-40004.3	0	8.87	0	377.06	11.7734	2.1293e-15	3.35184e-13	K00275 pyridoxamine 5'-phosphate oxidase [EC:1.4.3.5] K17759 NAD(P)H-hydrate epimerase [EC:5.1.99.6] | (RefSeq) pyridoxine/pyridoxamine 5'-phosphate oxidase 1, chloroplastic isoform X1 (A)	pyridoxine/pyridoxamine 5'-phosphate oxidase 1, chloroplastic isoform X2 [Cucurbita maxima]	RecName: Full=Pyridoxine/pyridoxamine 5'-phosphate oxidase 1, chloroplastic; Short=AtPPOX1; Includes: RecName: Full=Pyridoxine/pyridoxamine 5'-phosphate oxidase; EC=1.4.3.5 {ECO:0000269|PubMed:17224143, ECO:0000269|PubMed:17873088}; AltName: Full=PNP/PMP oxidase; Short=PNPOx; AltName: Full=Pyridoxal 5'-phosphate synthase; Includes: RecName: Full=Probable NAD(P)HX epimerase; EC=5.1.99.6 {ECO:00003…	RecName: Full=NAD(P)H-hydrate epimerase {ECO:0000256|HAMAP-Rule:MF_03159}; EC=5.1.99.6 {ECO:0000256|HAMAP-Rule:MF_03159}; AltName: Full=NAD(P)HX epimerase {ECO:0000256|HAMAP-Rule:MF_03159};	Uncharacterized conserved protein	GO:0009507,chloroplast; GO:0005829,cytosol; GO:0005739,mitochondrion; GO:0010181,FMN binding; GO:0046872,metal ion binding; GO:0052856,NADHX epimerase activity; GO:0052857,NADPHX epimerase activity; GO:0004733,pyridoxamine-phosphate oxidase activity; GO:0006734,NADH metabolic process; GO:0006739,NADP metabolic process; GO:0008615,pyridoxine biosynthetic process	Pyridoxamine 5'-phosphate oxidase
Cluster-21832.45991	7.17	0	495.55	0	-11.7679	2.1293e-15	3.35184e-13	K20923 mixed-linked glucan synthase [EC:2.4.1.-] | (RAP-DB) Os07g0551700; Similar to Cellulose synthase (Fragment). (A)	cellulose synthase-like protein G2 isoform X2 [Cucurbita maxima]	RecName: Full=Cellulose synthase-like protein G3; Short=AtCslG3; EC=2.4.1.-;	SubName: Full=Uncharacterized protein {ECO:0000313|EMBL:KGN53427.1};	--	GO:0005794,Golgi apparatus; GO:0000139,Golgi membrane; GO:0016021,integral component of membrane; GO:0005886,plasma membrane; GO:0016760,cellulose synthase (UDP-forming) activity; GO:0016759,cellulose synthase activity; GO:0071555,cell wall organization; GO:0030244,cellulose biosynthetic process; GO:0009833,plant-type primary cell wall biogenesis	Glycosyltransferase like family 2
Cluster-21832.27013	0	18.22	0	376.36	11.7696	2.17758e-15	3.41987e-13	--	--	--	--	--	--	--
Cluster-41347.0	0	4.6	0	374.65	11.7657	2.22707e-15	3.4814e-13	--	PREDICTED: protein TIC110, chloroplastic [Cucumis sativus]	RecName: Full=Protein TIC110, chloroplastic; AltName: Full=Translocon at the inner envelope membrane of chloroplasts 110; Short=AtTIC110; Flags: Precursor;	SubName: Full=Uncharacterized protein {ECO:0000313|EMBL:KGN65859.1};	--	GO:0009507,chloroplast; GO:0009941,chloroplast envelope; GO:0016021,integral component of membrane; GO:0016020,membrane; GO:0009536,plastid; GO:0031897,Tic complex; GO:0061927,TOC-TIC supercomplex I; GO:0009658,chloroplast organization; GO:0045037,protein import into chloroplast stroma	Chloroplast envelope transporter
Cluster-21832.37673	5.49	0	493.31	0	-11.7591	2.22707e-15	3.4814e-13	K03349 anaphase-promoting complex subunit 2 | (RefSeq) anaphase-promoting complex subunit 2 (A)	anaphase-promoting complex subunit 2 [Cucurbita moschata]	RecName: Full=Anaphase-promoting complex subunit 2; AltName: Full=Cyclosome subunit 2;	SubName: Full=anaphase-promoting complex subunit 2 {ECO:0000313|RefSeq:XP_008465737.1, ECO:0000313|RefSeq:XP_008465738.1};	Anaphase-promoting complex (APC), subunit 2	GO:0005680,anaphase-promoting complex; GO:0005634,nucleus; GO:0005819,spindle; GO:0031625,ubiquitin protein ligase binding; GO:0007049,cell cycle; GO:0051301,cell division; GO:0009561,megagametogenesis; GO:0042787,NA	Cullin family
Cluster-21832.19339	0	4.94	0	373.95	11.7619	2.2778e-15	3.5443e-13	K00058 D-3-phosphoglycerate dehydrogenase / 2-oxoglutarate reductase [EC:1.1.1.95 1.1.1.399] | (RefSeq) D-3-phosphoglycerate dehydrogenase 1, chloroplastic-like (A)	D-3-phosphoglycerate dehydrogenase 1, chloroplastic-like [Cucurbita maxima]	RecName: Full=D-3-phosphoglycerate dehydrogenase 2, chloroplastic; Short=PGDH; EC=1.1.1.95 {ECO:0000269|PubMed:24368794, ECO:0000269|PubMed:9867856}; Flags: Precursor;	RecName: Full=D-3-phosphoglycerate dehydrogenase {ECO:0000256|RuleBase:RU363003}; EC=1.1.1.95 {ECO:0000256|RuleBase:RU363003};	D-3-phosphoglycerate dehydrogenase, D-isomer-specific 2-hydroxy acid dehydrogenase superfamily	GO:0009507,chloroplast; GO:0009570,chloroplast stroma; GO:0005829,cytosol; GO:0005634,nucleus; GO:0051287,NAD binding; GO:0004617,phosphoglycerate dehydrogenase activity; GO:0006564,L-serine biosynthetic process	NAD binding domain of 6-phosphogluconate dehydrogenase
Cluster-21832.25035	3.63	0	491.82	0	-11.7562	2.2778e-15	3.5443e-13	K20476 RAB6A-GEF complex partner protein 1 | (RefSeq) RAB6A-GEF complex partner protein 1-like (A)	RAB6A-GEF complex partner protein 1-like isoform X2 [Cucurbita pepo subsp. pepo]	--	SubName: Full=RAB6A-GEF complex partner protein 1-like {ECO:0000313|RefSeq:XP_008458179.1};	WD40 repeat protein	--	RIC1
Cluster-21832.18038	13.29	0.03	869.57	1.52	-8.28808	2.36051e-15	3.66454e-13	K15731 carboxy-terminal domain RNA polymerase II polypeptide A small phosphatase [EC:3.1.3.16] | (RefSeq) CTD nuclear envelope phosphatase 1-like (A)	CTD nuclear envelope phosphatase 1-like [Momordica charantia]	RecName: Full=Rhodanese-like domain-containing protein 10; AltName: Full=Sulfurtransferase 10; Short=AtStr10;	SubName: Full=carboxy-terminal domain RNA polymerase II polypeptide A small phosphatase 1-like {ECO:0000313|RefSeq:XP_008442416.1};	TFIIF-interacting CTD phosphatase, including NLI-interacting factor (involved in RNA polymerase II regulation)	GO:0009507,chloroplast; GO:0009941,chloroplast envelope; GO:0009534,chloroplast thylakoid; GO:0016021,integral component of membrane; GO:0009409,response to cold	NLI interacting factor-like phosphatase
Cluster-21832.19399	69.61	0.5	2886	18	-6.91505	2.41344e-15	3.73812e-13	K01853 cycloartenol synthase [EC:5.4.99.8] | (RefSeq) cucurbitadienol synthase (A)	cucurbitadienol synthase [Cucurbita maxima]	RecName: Full=Cucurbitadienol synthase; EC=5.4.99.33;	RecName: Full=Terpene cyclase/mutase family member {ECO:0000256|RuleBase:RU362003}; EC=5.4.99.- {ECO:0000256|RuleBase:RU362003};	Oxidosqualene-lanosterol cyclase and related proteins	GO:0034076,cucurbitadienol synthase activity	--
Cluster-31207.1	4.05	0	488.43	0	-11.7444	2.49382e-15	3.85378e-13	K20899 guanylate-binding protein 1/3/4/7 | (RefSeq) guanylate-binding protein 4-like (A)	guanylate-binding protein 1-like [Cucurbita maxima]	--	SubName: Full=guanylate-binding protein 2 {ECO:0000313|RefSeq:XP_008439803.1};	Guanylate-binding protein	GO:0005525,GTP binding; GO:0003924,GTPase activity	Guanylate-binding protein, C-terminal domain
Cluster-21832.19951	3.68	0	485.84	0	-11.7385	2.55128e-15	3.92462e-13	K01923 phosphoribosylaminoimidazole-succinocarboxamide synthase [EC:6.3.2.6] | (RefSeq) phosphoribosylaminoimidazole-succinocarboxamide synthase, chloroplastic (A)	pentatricopeptide repeat-containing protein At5g27460 isoform X1 [Cucurbita maxima]	RecName: Full=Phosphoribosylaminoimidazole-succinocarboxamide synthase, chloroplastic; EC=6.3.2.6; AltName: Full=SAICAR synthetase; Flags: Precursor;	SubName: Full=pentatricopeptide repeat-containing protein At5g27460 {ECO:0000313|RefSeq:XP_008444877.1};	Phosphoribosylamidoimidazole-succinocarboxamide synthase	GO:0009507,chloroplast; GO:0009570,chloroplast stroma; GO:0005524,ATP binding; GO:0004639,phosphoribosylaminoimidazolesuccinocarboxamide synthase activity; GO:0006189,'de novo' IMP biosynthetic process; GO:0009733,response to auxin	Anaphase-promoting complex, cyclosome, subunit 3
Cluster-40004.1	9.78	0	485.88	0	-11.7385	2.55128e-15	3.92462e-13	K00275 pyridoxamine 5'-phosphate oxidase [EC:1.4.3.5] K17759 NAD(P)H-hydrate epimerase [EC:5.1.99.6] | (RefSeq) pyridoxine/pyridoxamine 5'-phosphate oxidase 1, chloroplastic isoform X1 (A)	pyridoxine/pyridoxamine 5'-phosphate oxidase 1, chloroplastic isoform X2 [Cucurbita maxima]	RecName: Full=Pyridoxine/pyridoxamine 5'-phosphate oxidase 1, chloroplastic; Short=AtPPOX1; Includes: RecName: Full=Pyridoxine/pyridoxamine 5'-phosphate oxidase; EC=1.4.3.5 {ECO:0000269|PubMed:17224143, ECO:0000269|PubMed:17873088}; AltName: Full=PNP/PMP oxidase; Short=PNPOx; AltName: Full=Pyridoxal 5'-phosphate synthase; Includes: RecName: Full=Probable NAD(P)HX epimerase; EC=5.1.99.6 {ECO:00003…	RecName: Full=NAD(P)H-hydrate epimerase {ECO:0000256|HAMAP-Rule:MF_03159}; EC=5.1.99.6 {ECO:0000256|HAMAP-Rule:MF_03159}; AltName: Full=NAD(P)HX epimerase {ECO:0000256|HAMAP-Rule:MF_03159};	Uncharacterized conserved protein	GO:0009507,chloroplast; GO:0005829,cytosol; GO:0005739,mitochondrion; GO:0010181,FMN binding; GO:0046872,metal ion binding; GO:0052856,NADHX epimerase activity; GO:0052857,NADPHX epimerase activity; GO:0004733,pyridoxamine-phosphate oxidase activity; GO:0006734,NADH metabolic process; GO:0006739,NADP metabolic process; GO:0008615,pyridoxine biosynthetic process	Pyridoxamine 5'-phosphate oxidase
Cluster-21832.41085	7.42	0	483.54	0	-11.7325	2.67063e-15	4.08957e-13	K03794 sirohydrochlorin ferrochelatase [EC:4.99.1.4] | (RefSeq) sirohydrochlorin ferrochelatase, chloroplastic-like (A)	chaperone protein dnaJ C76, chloroplastic-like [Cucurbita maxima]	RecName: Full=Sirohydrochlorin ferrochelatase, chloroplastic {ECO:0000303|PubMed:15545265}; Short=AtSirB {ECO:0000303|PubMed:22414210}; EC=4.99.1.4 {ECO:0000305}; Flags: Precursor;	SubName: Full=Uncharacterized protein {ECO:0000313|EMBL:KGN51371.1};	--	GO:0009507,chloroplast; GO:0051539,4 iron, 4 sulfur cluster binding; GO:0042802,identical protein binding; GO:0051536,iron-sulfur cluster binding; GO:0046872,metal ion binding; GO:0016852,sirohydrochlorin cobaltochelatase activity; GO:0051266,sirohydrochlorin ferrochelatase activity; GO:0009236,cobalamin biosynthetic process; GO:0006979,response to oxidative stress; GO:0019354,siroheme biosynthet…	4Fe-4S binding domain
Cluster-21832.42896	18.87	0	484.42	0	-11.7325	2.67063e-15	4.08957e-13	K03364 cell division cycle 20-like protein 1, cofactor of APC complex | (RefSeq) protein FIZZY-RELATED 2-like (A)	gag/pol protein, partial [Bryonia dioica]	--	SubName: Full=Gag/pol protein {ECO:0000313|EMBL:ADJ18449.1}; Flags: Fragment;	--	GO:0003676,nucleic acid binding; GO:0008270,zinc ion binding; GO:0015074,DNA integration	gag-polypeptide of LTR copia-type
Cluster-21832.29385	0	10.29	0.01	367.27	11.7346	2.73259e-15	4.17499e-13	K20628 expansin | (RefSeq) expansin-A1 (A)	expansin-A1 [Cucurbita moschata]	RecName: Full=Expansin-A1; Short=AtEXPA1; AltName: Full=Alpha-expansin-1; Short=At-EXP1; Short=AtEx1; AltName: Full=Ath-ExpAlpha-1.2; Flags: Precursor;	SubName: Full=expansin-A1 {ECO:0000313|RefSeq:XP_008446373.1};	--	GO:0005618,cell wall; GO:0005576,extracellular region; GO:0016020,membrane; GO:0009664,plant-type cell wall organization	Pollen allergen
Cluster-16998.0	0	11.55	0	366.13	11.7307	2.79614e-15	4.24328e-13	--	uncharacterized protein LOC111781218 isoform X2 [Cucurbita pepo subsp. pepo]	--	SubName: Full=Uncharacterized protein {ECO:0000313|EMBL:KGN54646.1};	--	--	DUF761-associated sequence motif
Cluster-21832.6447	0	21.91	0	365.67	11.7307	2.79614e-15	4.24328e-13	--	mediator of RNA polymerase II transcription subunit 9-like [Cucurbita moschata]	RecName: Full=Mediator of RNA polymerase II transcription subunit 9;	RecName: Full=Mediator of RNA polymerase II transcription subunit 9 {ECO:0000256|RuleBase:RU364145}; AltName: Full=Mediator complex subunit 9 {ECO:0000256|RuleBase:RU364145};	--	GO:0016592,mediator complex; GO:0006355,regulation of transcription, DNA-templated; GO:0006351,transcription, DNA-templated	Vacuolar sorting 38 and autophagy-related subunit 14
Cluster-21832.7816	6.62	0	482.32	0	-11.7266	2.79614e-15	4.24328e-13	K10666 E3 ubiquitin-protein ligase RNF5 [EC:2.3.2.27] | (RefSeq) E3 ubiquitin-protein ligase TRIM39-like (A)	RING finger protein 10 isoform X1 [Cucurbita maxima]	--	SubName: Full=RING finger protein 10 isoform X2 {ECO:0000313|RefSeq:XP_008450025.1};	Predicted E3 ubiquitin ligase	GO:0046872,metal ion binding	Zinc finger, C3HC4 type (RING finger)
Cluster-21832.27373	0.01	2.45	1.13	465.95	9.07395	2.84231e-15	4.30367e-13	K11592 endoribonuclease Dicer [EC:3.1.26.-] | (RefSeq) endoribonuclease Dicer homolog 1 (A)	PREDICTED: endoribonuclease Dicer homolog 1 [Cucumis melo]	RecName: Full=Endoribonuclease Dicer homolog 1; EC=3.1.26.-; AltName: Full=Dicer-like protein 1; Short=AtDCL1; AltName: Full=Protein ABNORMAL SUSPENSOR 1; AltName: Full=Protein CARPEL FACTORY; AltName: Full=Protein SHORT INTEGUMENTS 1; AltName: Full=Protein SUSPENSOR 1;	SubName: Full=endoribonuclease Dicer homolog 1 {ECO:0000313|RefSeq:XP_008437750.1};	dsRNA-specific nuclease Dicer and related ribonucleases	GO:0005737,cytoplasm; GO:0005634,nucleus; GO:0016442,RISC complex; GO:0005524,ATP binding; GO:0003677,DNA binding; GO:0004386,helicase activity; GO:0046872,metal ion binding; GO:0004525,ribonuclease III activity; GO:0003723,RNA binding; GO:0031047,gene silencing by RNA; GO:0006396,RNA processing; GO:0016075,rRNA catabolic process	double strand RNA binding domain from DEAD END PROTEIN 1
Cluster-21832.25326	0	8.71	0	363.54	11.7228	2.92817e-15	4.42376e-13	--	stress-associated endoplasmic reticulum protein 2-like [Momordica charantia]	--	SubName: Full=stress-associated endoplasmic reticulum protein 2-like {ECO:0000313|RefSeq:XP_018836780.1};	Predicted membrane protein	--	Domain of Unknown Function (DUF1206)
Cluster-16548.0	11.07	0	478.63	0	-11.7176	2.99675e-15	4.51726e-13	--	PREDICTED: F-box/LRR-repeat protein At3g26922-like isoform X1 [Cucumis melo]	RecName: Full=F-box/FBD/LRR-repeat protein At1g13780;	SubName: Full=F-box/LRR-repeat protein At3g26922-like isoform X1 {ECO:0000313|RefSeq:XP_008459617.1};	--	--	Leucine Rich repeats (2 copies)
Cluster-21832.25302	0	17.07	0	360.78	11.7109	3.2133e-15	4.81147e-13	K22279 vicianin beta-glucosidase [EC:3.2.1.119] | (RefSeq) vicianin hydrolase-like (A)	PREDICTED: vicianin hydrolase-like [Cucumis melo]	RecName: Full=Vicianin hydrolase {ECO:0000312|EMBL:ABD03937.1}; Short=VH {ECO:0000303|PubMed:17548373}; EC=3.2.1.119; Flags: Precursor; Fragment;	SubName: Full=vicianin hydrolase-like {ECO:0000313|RefSeq:XP_008461253.1};	Beta-glucosidase, lactase phlorizinhydrolase, and related proteins	GO:0004553,hydrolase activity, hydrolyzing O-glycosyl compounds; GO:0050392,vicianin beta-glucosidase activity; GO:0016052,carbohydrate catabolic process	Glycosyl hydrolase family 1
Cluster-21832.44605	0	9.81	0	360.65	11.7109	3.2133e-15	4.81147e-13	--	uncharacterized protein LOC111470037 [Cucurbita maxima]	--	SubName: Full=uncharacterized protein LOC103488123 {ECO:0000313|RefSeq:XP_008444927.1};	--	--	--
Cluster-23952.1	0	9.61	0	360.56	11.7109	3.2133e-15	4.81147e-13	--	plastid division protein PDV2-like [Cucurbita moschata]	RecName: Full=Plastid division protein PDV2; AltName: Full=Protein PLASTID DIVISION2;	SubName: Full=Uncharacterized protein {ECO:0000313|EMBL:KGN61771.1};	--	GO:0031359,integral component of chloroplast outer membrane; GO:0009536,plastid	--
Cluster-21832.39954	0	5.99	0	359.75	11.7069	3.28926e-15	4.88191e-13	K00784 ribonuclease Z [EC:3.1.26.11] | (RefSeq) nuclear ribonuclease Z (A)	hypothetical protein Csa_4G228360 [Cucumis sativus]	RecName: Full=tRNase Z TRZ1 {ECO:0000303|PubMed:16336119}; EC=3.1.26.11 {ECO:0000269|PubMed:16118225}; AltName: Full=Nuclear ribonuclease Z {ECO:0000303|PubMed:12032089}; Short=Nuclear RNase Z {ECO:0000303|PubMed:12032089}; AltName: Full=Short tRNase Z 1 {ECO:0000303|PubMed:16336119}; AltName: Full=Zinc phosphodiesterase NUZ {ECO:0000303|PubMed:12032089}; AltName: Full=tRNA 3 endonuclease; AltNam…	SubName: Full=Uncharacterized protein {ECO:0000313|EMBL:KGN53981.1};	--	GO:0005737,cytoplasm; GO:0005634,nucleus; GO:0042781,3'-tRNA processing endoribonuclease activity; GO:0046872,metal ion binding; GO:0042780,tRNA 3'-end processing; GO:0008033,tRNA processing	Metallo-beta-lactamase superfamily
Cluster-21832.10360	8.59	0	474.27	0	-11.7024	3.28926e-15	4.88191e-13	K04733 interleukin-1 receptor-associated kinase 4 [EC:2.7.11.1] | (RefSeq) LEAF RUST 10 DISEASE-RESISTANCE LOCUS RECEPTOR-LIKE PROTEIN KINASE-like 1.3 (A)	PREDICTED: LOW QUALITY PROTEIN: LEAF RUST 10 DISEASE-RESISTANCE LOCUS RECEPTOR-LIKE PROTEIN KINASE-like 1.4 [Cucumis melo]	RecName: Full=LEAF RUST 10 DISEASE-RESISTANCE LOCUS RECEPTOR-LIKE PROTEIN KINASE-like 1.3 {ECO:0000303|PubMed:12805585}; EC=2.7.11.1; AltName: Full=Probable receptor-like serine/threonine-protein kinase LRK10L-1.3 {ECO:0000305}; Flags: Precursor;	SubName: Full=LOW QUALITY PROTEIN: LEAF RUST 10 DISEASE-RESISTANCE LOCUS RECEPTOR-LIKE PROTEIN KINASE-like 1.4 {ECO:0000313|RefSeq:XP_016899874.1};	Serine/threonine protein kinase	GO:0016021,integral component of membrane; GO:0005886,plasma membrane; GO:0005524,ATP binding; GO:0004674,protein serine/threonine kinase activity; GO:0007166,cell surface receptor signaling pathway; GO:0046777,protein autophosphorylation	Protein-kinase domain of FAM69
Cluster-21832.27992	13.1	0	474.39	0	-11.7024	3.28926e-15	4.88191e-13	--	--	--	--	--	--	--
Cluster-21832.6464	27.87	0	474.02	0	-11.7024	3.28926e-15	4.88191e-13	--	--	--	--	--	--	--
Cluster-21832.15481	2.48	0	473.07	0	-11.6994	3.36721e-15	4.98664e-13	K06627 cyclin-A | (RefSeq) cyclin-A1-1-like isoform X1 (A)	uncharacterized protein LOC111808393 [Cucurbita pepo subsp. pepo]	RecName: Full=Cyclin-A1-1; AltName: Full=G2/mitotic-specific cyclin-A1-1; Short=CycA1;1;	SubName: Full=uncharacterized protein LOC103504088 {ECO:0000313|RefSeq:XP_008466749.1};	--	GO:0005737,cytoplasm; GO:0005634,nucleus; GO:0007049,cell cycle; GO:0051301,cell division	Dipeptidyl peptidase IV (DPP IV) N-terminal region
Cluster-21832.36680	0	5.15	0	357.93	11.6988	3.44719e-15	5.0607e-13	K22030 leiomodin | (RefSeq) uncharacterized protein LOC110922856 isoform X1 (A)	uncharacterized protein LOC111493592 [Cucurbita maxima]	RecName: Full=B2 protein;	SubName: Full=uncharacterized protein LOC103499546 {ECO:0000313|RefSeq:XP_016901807.1, ECO:0000313|RefSeq:XP_016901809.1};	--	--	Development and cell death domain
Cluster-22937.0	6.61	0	472.08	0	-11.6963	3.44719e-15	5.0607e-13	--	protein MICRORCHIDIA 6 [Cucurbita moschata]	RecName: Full=Protein MICRORCHIDIA 6 {ECO:0000303|PubMed:22555433}; Short=AtMORC6 {ECO:0000303|PubMed:22555433}; EC=3.6.-.- {ECO:0000269|PubMed:22560611}; AltName: Full=Protein CRT1-homolog 6 {ECO:0000303|PubMed:19704828}; Short=CRT1-h6 {ECO:0000303|PubMed:19704828}; AltName: Full=Protein DEFECTIVE IN MERISTEM SILENCING 11 {ECO:0000303|PubMed:22560611};	SubName: Full=protein MICRORCHIDIA 6 isoform X2 {ECO:0000313|RefSeq:XP_008464554.1, ECO:0000313|RefSeq:XP_008464555.1, ECO:0000313|RefSeq:XP_008464556.1};	MORC family ATPases	GO:0009941,chloroplast envelope; GO:0005634,nucleus; GO:0009506,plasmodesma; GO:0005524,ATP binding; GO:0016887,ATPase activity; GO:0003677,DNA binding; GO:0004519,endonuclease activity; GO:0042803,protein homodimerization activity; GO:0003723,RNA binding; GO:0016569,covalent chromatin modification; GO:0006952,defense response; GO:0006281,DNA repair; GO:1902290,positive regulation of defense resp…	Morc6 ribosomal protein S5 domain 2-like
Cluster-21832.34001	9.21	0	470.82	0	-11.6933	3.44719e-15	5.0607e-13	K04371 mitogen-activated protein kinase 1/3 [EC:2.7.11.24] | (RefSeq) mitogen-activated protein kinase 19-like (A)	mitogen-activated protein kinase 19-like [Cucurbita moschata]	RecName: Full=Mitogen-activated protein kinase 9; Short=MAP kinase 9; EC=2.7.11.24;	RecName: Full=Mitogen-activated protein kinase {ECO:0000256|SAAS:SAAS00652812}; EC=2.7.11.24 {ECO:0000256|SAAS:SAAS00652812};	Mitogen-activated protein kinase	GO:0005737,cytoplasm; GO:0005634,nucleus; GO:0005524,ATP binding; GO:0004707,MAP kinase activity; GO:0010468,regulation of gene expression	Protein kinase domain
Cluster-21832.7762	7.92	0	470.99	0	-11.6933	3.44719e-15	5.0607e-13	K14570 RNA exonuclease 1 [EC:3.1.-.-] | (RefSeq) small RNA degrading nuclease 3-like (A)	small RNA degrading nuclease 3-like [Cucurbita pepo subsp. pepo]	RecName: Full=Small RNA degrading nuclease 3; EC=3.1.-.-;	SubName: Full=small RNA degrading nuclease 1 {ECO:0000313|RefSeq:XP_008440317.1};	3'-5' exonuclease	GO:0016592,mediator complex; GO:0004527,exonuclease activity; GO:0003723,RNA binding; GO:0006355,regulation of transcription, DNA-templated; GO:0006351,transcription, DNA-templated	3'-5' exonuclease
Cluster-30871.9	3.37	0	468.24	0	-11.684	3.69994e-15	5.41997e-13	K08818 cell division cycle 2-like [EC:2.7.11.22] | (RefSeq) cyclin-dependent kinase G-2-like isoform X1 (A)	cyclin-dependent kinase G-2-like isoform X1 [Momordica charantia]	RecName: Full=Cyclin-dependent kinase G-2; Short=CDKG;2; EC=2.7.11.22; EC=2.7.11.23;	SubName: Full=Uncharacterized protein {ECO:0000313|EMBL:OMP00212.1};	Protein kinase PITSLRE and related kinases	GO:0005634,nucleus; GO:0005524,ATP binding; GO:0004693,cyclin-dependent protein serine/threonine kinase activity; GO:0008353,RNA polymerase II CTD heptapeptide repeat kinase activity; GO:0006468,protein phosphorylation; GO:0010468,regulation of gene expression; GO:0007346,regulation of mitotic cell cycle	Kinase-like
Cluster-21832.36682	0	5.23	0	354.62	11.6867	3.78867e-15	5.53793e-13	K22030 leiomodin | (RefSeq) uncharacterized protein LOC110922856 isoform X1 (A)	uncharacterized protein LOC111493592 [Cucurbita maxima]	RecName: Full=B2 protein;	SubName: Full=uncharacterized protein LOC103499546 {ECO:0000313|RefSeq:XP_016901807.1, ECO:0000313|RefSeq:XP_016901809.1};	--	--	Development and cell death domain
Cluster-45816.0	0	25.66	0	354.15	11.6826	3.87974e-15	5.65881e-13	--	uncharacterized protein LOC111024737 [Momordica charantia]	--	--	--	--	--
Cluster-10598.0	0	33.73	0	353	11.6785	3.97323e-15	5.73325e-13	K22939 immediate early response 3-interacting protein 1 | (RefSeq) immediate early response 3-interacting protein 1 (A)	unnamed protein product, partial [Vitis vinifera]	--	SubName: Full=Uncharacterized protein {ECO:0000313|EMBL:CBI31551.3};	--	GO:0030134,COPII-coated ER to Golgi transport vesicle; GO:0005789,endoplasmic reticulum membrane; GO:0030173,integral component of Golgi membrane; GO:0006888,ER to Golgi vesicle-mediated transport	Yos1-like
Cluster-17884.5	33.04	0	465	0	-11.6748	3.97323e-15	5.73325e-13	--	--	--	--	--	--	--
Cluster-21832.16539	5.63	0	465.13	0	-11.6748	3.97323e-15	5.73325e-13	--	uncharacterized protein LOC111021244 [Momordica charantia]	--	SubName: Full=uncharacterized protein LOC109003561 {ECO:0000313|RefSeq:XP_018837285.1};	--	--	Neprosin
Cluster-21832.35296	4.93	0	465.16	0	-11.6748	3.97323e-15	5.73325e-13	K20115 [pyruvate, phosphate dikinase]-phosphate phosphotransferase / [pyruvate, phosphate dikinase] kinase [EC:2.7.4.27 2.7.11.32] | (RefSeq) probable pyruvate, phosphate dikinase regulatory protein, chloroplastic (A)	probable pyruvate, phosphate dikinase regulatory protein, chloroplastic [Cucurbita moschata]	RecName: Full=Probable pyruvate, phosphate dikinase regulatory protein, chloroplastic; EC=2.7.11.32; EC=2.7.4.27; AltName: Full=Bifunctional dikinase regulatory protein; Short=BFRP; AltName: Full=Pyruvate, Pi dikinase regulatory protein; Short=PPDK RP; Short=PPDK regulatory protein; Flags: Precursor;	SubName: Full=Uncharacterized protein {ECO:0000313|EMBL:KGN64552.1};	--	GO:0009507,chloroplast; GO:0005524,ATP binding; GO:0016776,phosphotransferase activity, phosphate group as acceptor; GO:0004674,protein serine/threonine kinase activity	Kinase/pyrophosphorylase
Cluster-21832.37347	11.36	0	465.28	0	-11.6748	3.97323e-15	5.73325e-13	K00895 diphosphate-dependent phosphofructokinase [EC:2.7.1.90] | (RefSeq) pyrophosphate--fructose 6-phosphate 1-phosphotransferase subunit beta (A)	pyrophosphate-dependent phosphofructokinase, partial [Citrus maxima]	RecName: Full=Pyrophosphate--fructose 6-phosphate 1-phosphotransferase subunit beta 1 {ECO:0000255|HAMAP-Rule:MF_03185}; Short=PFP 1 {ECO:0000255|HAMAP-Rule:MF_03185}; EC=2.7.1.90 {ECO:0000255|HAMAP-Rule:MF_03185}; AltName: Full=6-phosphofructokinase, pyrophosphate dependent 1 {ECO:0000255|HAMAP-Rule:MF_03185}; AltName: Full=PPi-PFK 1 {ECO:0000255|HAMAP-Rule:MF_03185}; AltName: Full=Pyrophosphate…	SubName: Full=Pyrophosphate-dependent phosphofructokinase {ECO:0000313|EMBL:AET22421.1}; EC=2.7.1.90 {ECO:0000313|EMBL:AET22421.1}; Flags: Fragment;	Pyrophosphate-dependent phosphofructo-1-kinase	GO:0005618,cell wall; GO:0005829,cytosol; GO:0016020,membrane; GO:0003872,6-phosphofructokinase activity; GO:0005524,ATP binding; GO:0047334,diphosphate-fructose-6-phosphate 1-phosphotransferase activity; GO:0046872,metal ion binding; GO:0006002,fructose 6-phosphate metabolic process; GO:0015979,photosynthesis; GO:0046686,response to cadmium ion; GO:0009735,response to cytokinin	--
Cluster-10472.4	11.36	0	463.9	0	-11.6717	4.0692e-15	5.84675e-13	K05396 D-cysteine desulfhydrase [EC:4.4.1.15] | (RefSeq) bifunctional D-cysteine desulfhydrase/1-aminocyclopropane-1-carboxylate deaminase, mitochondrial (A)	PREDICTED: bifunctional D-cysteine desulfhydrase/1-aminocyclopropane-1-carboxylate deaminase, mitochondrial [Cucumis melo]	RecName: Full=Putative D-cysteine desulfhydrase 1, mitochondrial; EC=4.4.1.15; AltName: Full=OsD-CDes1; Short=D-CDes1; Flags: Precursor;	SubName: Full=bifunctional D-cysteine desulfhydrase/1-aminocyclopropane-1-carboxylate deaminase, mitochondrial {ECO:0000313|RefSeq:XP_008467141.1};	--	GO:0009507,chloroplast; GO:0005829,cytosol; GO:0005739,mitochondrion; GO:0050897,cobalt ion binding; GO:0019148,D-cysteine desulfhydrase activity; GO:0019447,D-cysteine catabolic process; GO:0009693,ethylene biosynthetic process; GO:0046686,response to cadmium ion	Pyridoxal-phosphate dependent enzyme
Cluster-21832.4595	6.57	0	463.98	0	-11.6717	4.0692e-15	5.84675e-13	K10523 speckle-type POZ protein | (RefSeq) BTB/POZ and TAZ domain-containing protein 1-like (A)	BTB/POZ and TAZ domain-containing protein 1-like [Cucurbita maxima]	RecName: Full=BTB/POZ and TAZ domain-containing protein 1; AltName: Full=BTB and TAZ domain protein 1;	SubName: Full=BTB/POZ and TAZ domain-containing protein 1-like {ECO:0000313|RefSeq:XP_008439713.1};	CREB binding protein/P300 and related TAZ Zn-finger proteins	GO:0005737,cytoplasm; GO:0005634,nucleus; GO:0019005,SCF ubiquitin ligase complex; GO:0005516,calmodulin binding; GO:0004402,histone acetyltransferase activity; GO:0003712,transcription coregulator activity; GO:0031625,ubiquitin protein ligase binding; GO:0008270,zinc ion binding; GO:0009553,embryo sac development; GO:0009555,pollen development; GO:0043161,proteasome-mediated ubiquitin-dependent …	BTB And C-terminal Kelch
Cluster-34698.0	0	5.13	0	350.54	11.6704	4.16773e-15	5.9756e-13	K22414 polymerase delta-interacting protein 3 | (RefSeq) protein ANTI-SILENCING 1-like (A)	protein ANTI-SILENCING 1 [Momordica charantia]	RecName: Full=Protein ANTI-SILENCING 1 {ECO:0000303|PubMed:24003136}; AltName: Full=Protein INCREASE IN BONSAI METHYLATION 2 {ECO:0000303|PubMed:23934508}; AltName: Full=Protein SHOOT GROWTH 1 {ECO:0000303|PubMed:24404182};	SubName: Full=uncharacterized protein LOC103503724 isoform X1 {ECO:0000313|RefSeq:XP_008466258.1, ECO:0000313|RefSeq:XP_008466259.1, ECO:0000313|RefSeq:XP_008466260.1};	--	GO:0003682,chromatin binding; GO:0003723,RNA binding; GO:0016569,covalent chromatin modification; GO:0031936,negative regulation of chromatin silencing; GO:1905642,negative regulation of DNA methylation; GO:0044030,regulation of DNA methylation; GO:0051570,regulation of histone H3-K9 methylation; GO:0031060,regulation of histone methylation; GO:0006351,transcription, DNA-templated	RNA recognition motif. (a.k.a. RRM, RBD, or RNP domain)
Cluster-21832.18403	0	4.53	0	348.19	11.658	4.58893e-15	6.55169e-13	K01853 cycloartenol synthase [EC:5.4.99.8] | (RefSeq) cycloartenol synthase (A)	RecName: Full=Cycloartenol synthase; Short=LcCAS1 BAA85266.1 cycloartenol synthase [Luffa aegyptiaca]	RecName: Full=Cycloartenol synthase; Short=LcCAS1; EC=5.4.99.8;	RecName: Full=Terpene cyclase/mutase family member {ECO:0000256|RuleBase:RU362003}; EC=5.4.99.- {ECO:0000256|RuleBase:RU362003};	Oxidosqualene-lanosterol cyclase and related proteins	GO:0016871,cycloartenol synthase activity	Prenyltransferase and squalene oxidase repeat
Cluster-21832.7998	7.06	0	457.66	0	-11.6529	4.58893e-15	6.55169e-13	K04773 protease IV [EC:3.4.21.-] | (RefSeq) serine protease SPPA, chloroplastic (A)	serine protease SPPA, chloroplastic [Momordica charantia]	RecName: Full=Serine protease SPPA, chloroplastic; EC=3.4.21.-; AltName: Full=Signal peptide peptidase SPPA; Flags: Precursor;	SubName: Full=serine protease SPPA, chloroplastic {ECO:0000313|RefSeq:XP_016901444.1};	--	GO:0009507,chloroplast; GO:0009941,chloroplast envelope; GO:0009570,chloroplast stroma; GO:0009534,chloroplast thylakoid; GO:0009535,chloroplast thylakoid membrane; GO:0016021,integral component of membrane; GO:0004252,serine-type endopeptidase activity; GO:0006508,proteolysis; GO:0006465,signal peptide processing	Peptidase family S49
Cluster-21832.6668	0	4.92	0	347.21	11.6538	4.7014e-15	6.66997e-13	K00924 kinase [EC:2.7.1.-] | (RefSeq) aspartic proteinase-like protein 2 (A)	aspartyl protease APCB1 [Cucurbita pepo subsp. pepo]	RecName: Full=Aspartyl protease APCB1 {ECO:0000303|PubMed:26739014}; EC=3.4.23.- {ECO:0000305}; AltName: Full=Aspartyl protease cleaving BAG 1 {ECO:0000303|PubMed:26739014};	SubName: Full=aspartyl protease APCB1 isoform X2 {ECO:0000313|RefSeq:XP_008457584.1};	Aspartyl protease	GO:0016021,integral component of membrane; GO:0004190,aspartic-type endopeptidase activity; GO:0050832,defense response to fungus; GO:0030163,protein catabolic process	Xylanase inhibitor C-terminal
Cluster-21832.42349	6.93	0	456.62	0	-11.6497	4.7014e-15	6.66997e-13	K23404 transmembrane anterior posterior transformation protein 1 | (RefSeq) protein POLLEN DEFECTIVE IN GUIDANCE 1-like (A)	PREDICTED: protein POLLEN DEFECTIVE IN GUIDANCE 1 isoform X1 [Cucumis sativus]	RecName: Full=Protein POLLEN DEFECTIVE IN GUIDANCE 1;	SubName: Full=protein POLLEN DEFECTIVE IN GUIDANCE 1 isoform X1 {ECO:0000313|RefSeq:XP_008447820.1};	Predicted membrane protein	GO:0005788,endoplasmic reticulum lumen; GO:0016021,integral component of membrane; GO:0009793,embryo development ending in seed dormancy; GO:0035437,maintenance of protein localization in endoplasmic reticulum; GO:0010183,pollen tube guidance	Eukaryotic membrane protein family
Cluster-21832.8714	2.19	0	457.14	0	-11.6497	4.7014e-15	6.66997e-13	K12879 THO complex subunit 2 | (RefSeq) THO complex subunit 2-like isoform X1 (A)	THO complex subunit 2-like isoform X1 [Cucurbita moschata]	RecName: Full=THO complex subunit 2; Short=AtTHO2; AltName: Full=Protein EMBRYO DEFECTIVE 2793;	SubName: Full=Uncharacterized protein {ECO:0000313|EMBL:KGN51455.1};	KEKE-like motif-containing transcription regulator (Rlr1)/suppressor of sin4	GO:0016607,nuclear speck; GO:0005634,nucleus; GO:0000347,THO complex; GO:0000445,THO complex part of transcription export complex; GO:0003729,mRNA binding; GO:0003723,RNA binding; GO:1990428,miRNA transport; GO:0006406,mRNA export from nucleus; GO:0006397,mRNA processing; GO:0035196,production of miRNAs involved in gene silencing by miRNA; GO:0008380,RNA splicing	TPR/MLP1/MLP2-like protein
Cluster-19069.6	0	5.11	0	345.71	11.6497	4.81692e-15	6.79105e-13	K00688 glycogen phosphorylase [EC:2.4.1.1] | (RefSeq) alpha-1,4 glucan phosphorylase L-1 isozyme, chloroplastic/amyloplastic-like (A)	PREDICTED: LOW QUALITY PROTEIN: alpha-1,4 glucan phosphorylase L-1 isozyme, chloroplastic/amyloplastic-like [Cucumis melo]	RecName: Full=Alpha-1,4 glucan phosphorylase L isozyme, chloroplastic/amyloplastic; EC=2.4.1.1; AltName: Full=Starch phosphorylase L; Flags: Precursor;	RecName: Full=Alpha-1,4 glucan phosphorylase {ECO:0000256|RuleBase:RU000587}; EC=2.4.1.1 {ECO:0000256|RuleBase:RU000587};	Glycogen phosphorylase	GO:0009501,amyloplast; GO:0009507,chloroplast; GO:0008184,glycogen phosphorylase activity; GO:0102250,linear malto-oligosaccharide phosphorylase activity; GO:0030170,pyridoxal phosphate binding; GO:0102499,SHG alpha-glucan phosphorylase activity; GO:0005975,carbohydrate metabolic process	Carbohydrate phosphorylase
Cluster-21832.25477	4.34	0	455.95	0	-11.6466	4.81692e-15	6.79105e-13	K01662 1-deoxy-D-xylulose-5-phosphate synthase [EC:2.2.1.7] | (RefSeq) probable 1-deoxy-D-xylulose-5-phosphate synthase, chloroplastic (A)	PREDICTED: probable 1-deoxy-D-xylulose-5-phosphate synthase, chloroplastic [Cucumis melo]	RecName: Full=Probable 1-deoxy-D-xylulose-5-phosphate synthase, chloroplastic; Short=1-deoxyxylulose-5-phosphate synthase; Short=DXP synthase; Short=DXPS; EC=2.2.1.7; AltName: Full=CapTKT2; Flags: Precursor;	SubName: Full=probable 1-deoxy-D-xylulose-5-phosphate synthase, chloroplastic {ECO:0000313|RefSeq:XP_008458506.1};	Transketolase	GO:0009507,chloroplast; GO:0008661,1-deoxy-D-xylulose-5-phosphate synthase activity; GO:0046872,metal ion binding; GO:0052865,1-deoxy-D-xylulose 5-phosphate biosynthetic process; GO:0016114,terpenoid biosynthetic process; GO:0009228,thiamine biosynthetic process	Selenium binding protein
Cluster-21832.42494	2.38	0	455.07	0.05	-11.6434	4.81692e-15	6.79105e-13	K14972 PAX-interacting protein 1 | (RefSeq) mediator of RNA polymerase II transcription subunit 15a-like (A)	mediator of RNA polymerase II transcription subunit 15a-like isoform X2 [Cucurbita maxima]	RecName: Full=Mediator of RNA polymerase II transcription subunit 15a;	SubName: Full=mediator of RNA polymerase II transcription subunit 15a {ECO:0000313|RefSeq:XP_008455247.1};	--	GO:0016592,mediator complex; GO:0005634,nucleus; GO:0031490,chromatin DNA binding; GO:0003713,transcription coactivator activity; GO:0045723,positive regulation of fatty acid biosynthetic process; GO:0006355,regulation of transcription, DNA-templated; GO:0009751,response to salicylic acid; GO:0006351,transcription, DNA-templated	--
Cluster-26943.3	0	6.17	0	344.67	11.6455	4.93556e-15	6.915e-13	K09493 T-complex protein 1 subunit alpha | (RefSeq) uncharacterized protein LOC106299924 isoform X1 (A)	PREDICTED: 5'-nucleotidase domain-containing protein 4 [Cucumis melo]	--	SubName: Full=5'-nucleotidase domain-containing protein 4 {ECO:0000313|RefSeq:XP_008458278.1};	IMP-GMP specific 5'-nucleotidase	GO:0046872,metal ion binding	5' nucleotidase family
Cluster-9026.0	0	7.62	0	345.43	11.6455	4.93556e-15	6.915e-13	K19519 transforming growth factor-beta-induced protein | (RefSeq) fasciclin-like arabinogalactan protein 4 (A)	fasciclin-like arabinogalactan protein 4 [Cucurbita maxima]	RecName: Full=Fasciclin-like arabinogalactan protein 4; AltName: Full=Protein SALT OVERLY SENSITIVE 5; Flags: Precursor;	SubName: Full=Uncharacterized protein {ECO:0000313|EMBL:KGN65714.1};	--	GO:0031225,anchored component of membrane; GO:0046658,anchored component of plasma membrane; GO:0009897,external side of plasma membrane; GO:0005886,plasma membrane; GO:0030247,polysaccharide binding; GO:0007155,cell adhesion; GO:0010192,mucilage biosynthetic process; GO:0048354,mucilage biosynthetic process involved in seed coat development; GO:0009825,multidimensional cell growth; GO:0009651,re…	Fasciclin domain
Cluster-21832.26180	4.03	0	453.83	0	-11.6402	4.93556e-15	6.915e-13	K14945 protein quaking | (RefSeq) KH domain-containing protein At5g56140 (A)	PREDICTED: KH domain-containing protein At5g56140 isoform X2 [Cucumis melo]	RecName: Full=KH domain-containing protein At4g26480; AltName: Full=Quaking-like protein 1;	SubName: Full=KH domain-containing protein At5g56140 isoform X2 {ECO:0000313|RefSeq:XP_008447797.1};	RNA-binding protein Sam68 and related KH domain proteins	GO:0005634,nucleus; GO:0003723,RNA binding	KH domain
Cluster-21832.10561	11.38	0	453.01	0	-11.6371	5.05742e-15	7.05646e-13	K13993 HSP20 family protein | (RefSeq) class I heat shock protein-like (A)	class I heat shock protein-like [Momordica charantia]	RecName: Full=18.1 kDa class I heat shock protein; AltName: Full=18.1 kDa heat shock protein; Short=AtHsp18.1;	SubName: Full=18.1 kDa class I heat shock protein-like {ECO:0000313|RefSeq:XP_008448675.1};	Molecular chaperone (small heat-shock protein Hsp26/Hsp42)	GO:0005737,cytoplasm; GO:0010286,heat acclimation; GO:0009408,response to heat; GO:0009644,response to high light intensity; GO:0042542,response to hydrogen peroxide	FKBP26_C-terminal
Cluster-21832.560	8.4	0	452.59	0	-11.6371	5.05742e-15	7.05646e-13	K05290 phosphatidylinositol glycan, class K [EC:2.6.-.-] | (RefSeq) putative GPI-anchor transamidase isoform X1 (A)	putative GPI-anchor transamidase isoform X1 [Momordica charantia]	RecName: Full=Vacuolar-processing enzyme alpha-isozyme; EC=3.4.22.34 {ECO:0000250|UniProtKB:Q84LM2}; AltName: Full=Alpha-VPE; AltName: Full=Asparaginyl endopeptidase alpha-VPE {ECO:0000305}; Flags: Precursor;	SubName: Full=Uncharacterized protein {ECO:0000313|EMBL:KGN66792.1};	Gpi-anchor transamidase	GO:0000326,protein storage vacuole; GO:0004197,cysteine-type endopeptidase activity; GO:0051603,proteolysis involved in cellular protein catabolic process; GO:0006624,vacuolar protein processing	Peptidase C13 family
Cluster-21832.38031	0	5.07	0	343.17	11.6371	5.31121e-15	7.38007e-13	K12869 crooked neck | (RefSeq) crooked neck-like protein 1 (A)	crooked neck-like protein 1 [Cucurbita moschata]	RecName: Full=Protein STABILIZED1; AltName: Full=Pre-mRNA processing factor 6-like protein; AltName: Full=Protein EMBRYO DEFECTIVE 2770;	SubName: Full=crooked neck-like protein 1 {ECO:0000313|RefSeq:XP_008462238.1};	Cell cycle control protein (crooked neck)	GO:0015030,Cajal body; GO:0071013,catalytic step 2 spliceosome; GO:0005634,nucleus; GO:0005681,spliceosomal complex; GO:0046540,U4/U6 x U5 tri-snRNP complex; GO:0000398,mRNA splicing, via spliceosome; GO:2000630,positive regulation of miRNA metabolic process; GO:2000636,positive regulation of primary miRNA processing; GO:0009409,response to cold; GO:0080188,RNA-directed DNA methylation; GO:000984…	Mad3/BUB1 homology region 1
Cluster-21832.22775	178.05	0	450.93	0	-11.6307	5.31121e-15	7.38007e-13	--	--	--	--	--	--	--
Cluster-4511.6	0	5.68	0	342.29	11.6329	5.44333e-15	7.54812e-13	--	protein ENHANCED DISEASE RESISTANCE 2 [Cucurbita moschata]	RecName: Full=Protein ENHANCED DISEASE RESISTANCE 2-like;	SubName: Full=protein ENHANCED DISEASE RESISTANCE 2 {ECO:0000313|RefSeq:XP_008448607.1};	--	GO:0005789,endoplasmic reticulum membrane; GO:0010008,endosome membrane; GO:0016021,integral component of membrane; GO:0005886,plasma membrane; GO:0008289,lipid binding; GO:0006952,defense response	START domain
Cluster-21832.38534	29.6	0	449	0	-11.6243	5.57907e-15	7.7205e-13	--	--	--	--	--	--	--
Cluster-10993.1	0	9.59	0	340.23	11.6244	5.71855e-15	7.88121e-13	K02897 large subunit ribosomal protein L25 | (RefSeq) uncharacterized protein LOC111474217 (A)	uncharacterized protein LOC111471898 [Cucurbita maxima]	--	SubName: Full=50S ribosomal protein L25 {ECO:0000313|RefSeq:XP_008443303.1};	--	GO:0005840,ribosome; GO:0008097,5S rRNA binding; GO:0003735,structural constituent of ribosome; GO:0006412,translation	Ribosomal L25p family
Cluster-48974.3	12.88	0	447.69	0	-11.6211	5.71855e-15	7.88121e-13	K00943 dTMP kinase [EC:2.7.4.9] | (RefSeq) thymidylate kinase-like isoform X1 (A)	thymidylate kinase-like isoform X2 [Momordica charantia]	RecName: Full=Thymidylate kinase {ECO:0000305}; Short=AtTMPK {ECO:0000303|PubMed:18036198}; EC=2.7.4.9 {ECO:0000305}; AltName: Full=Protein ZEUS1 {ECO:0000303|PubMed:18036198}; Flags: Precursor;	SubName: Full=Uncharacterized protein {ECO:0000313|EMBL:KJB08512.1};	Thymidylate kinase/adenylate kinase	GO:0005737,cytoplasm; GO:0005739,mitochondrion; GO:0005654,nucleoplasm; GO:0005524,ATP binding; GO:0004798,thymidylate kinase activity; GO:0006233,dTDP biosynthetic process; GO:0006235,dTTP biosynthetic process; GO:0009793,embryo development ending in seed dormancy	Thymidylate kinase
Cluster-7187.9	7.19	0	446.46	0	-11.6146	5.86187e-15	8.06228e-13	K13071 pheophorbide a oxygenase [EC:1.14.15.17] | (RefSeq) pheophorbide a oxygenase, chloroplastic-like (A)	protochlorophyllide-dependent translocon component 52, chloroplastic [Cucurbita maxima]	RecName: Full=Protochlorophyllide-dependent translocon component 52, chloroplastic; AltName: Full=ACD1-like protein; AltName: Full=Protein TIC 55-IV; AltName: Full=Translocon at the inner envelope membrane of chloroplasts 55-IV; Flags: Precursor;	SubName: Full=protochlorophyllide-dependent translocon component 52, chloroplastic-like {ECO:0000313|RefSeq:XP_008451029.1};	--	GO:0009507,chloroplast; GO:0009941,chloroplast envelope; GO:0009706,chloroplast inner membrane; GO:0016021,integral component of membrane; GO:0009536,plastid; GO:0051537,2 iron, 2 sulfur cluster binding; GO:0010277,chlorophyllide a oxygenase [overall] activity; GO:0046872,metal ion binding; GO:0015031,protein transport	Rieske [2Fe-2S] domain
Cluster-48270.2	0	21.61	0	338.34	11.6159	6.00915e-15	8.21466e-13	--	--	--	--	--	--	--
Cluster-20361.0	5.57	0	445.13	0	-11.6114	6.00915e-15	8.21466e-13	K04630 guanine nucleotide-binding protein G(i) subunit alpha | (RAP-DB) Os10g0117800; Guanine nucleotide binding protein (G-protein), alpha subunit family protein. (A)	extra-large guanine nucleotide-binding protein 3-like [Cucurbita maxima]	RecName: Full=Extra-large guanine nucleotide-binding protein 3; AltName: Full=Extra-large GTP-binding protein 3; Short=Extra-large G-protein 3;	SubName: Full=extra-large guanine nucleotide-binding protein 3-like {ECO:0000313|RefSeq:XP_008444133.1};	G-protein alpha subunit (small G protein superfamily)	GO:0005834,heterotrimeric G-protein complex; GO:0005634,nucleus; GO:0031683,G-protein beta/gamma-subunit complex binding; GO:0001664,G protein-coupled receptor binding; GO:0005525,GTP binding; GO:0003924,GTPase activity; GO:0046872,metal ion binding; GO:0004871,NA; GO:0007188,adenylate cyclase-modulating G protein-coupled receptor signaling pathway; GO:2000280,regulation of root development; GO:0…	G-protein alpha subunit
Cluster-21832.41678	2.03	0	444.59	0	-11.6114	6.00915e-15	8.21466e-13	--	uncharacterized protein LOC111021360 isoform X4 [Momordica charantia]	--	SubName: Full=Uncharacterized protein {ECO:0000313|EMBL:KGN55853.1};	--	--	Agenet domain
Cluster-15595.0	0	10.47	0	336.81	11.6116	6.16052e-15	8.38762e-13	K15503 serine/threonine-protein phosphatase 6 regulatory ankyrin repeat subunit B | (RefSeq) uncharacterized protein LOC105165041 (A)	PREDICTED: uncharacterized protein LOC107990705 [Cucumis melo]	--	SubName: Full=uncharacterized protein LOC107990705 {ECO:0000313|RefSeq:XP_016899921.1};	FOG: Ankyrin repeat	GO:0016021,integral component of membrane	Nodulin-like
Cluster-21832.14202	4.12	0	444.18	0	-11.6081	6.16052e-15	8.38762e-13	K17964 leucine-rich PPR motif-containing protein, mitochondrial | (RefSeq) LOW QUALITY PROTEIN: pentatricopeptide repeat-containing protein At3g18110, chloroplastic (A)	pentatricopeptide repeat-containing protein At5g67570, chloroplastic [Cucurbita pepo subsp. pepo]	RecName: Full=Pentatricopeptide repeat-containing protein At5g67570, chloroplastic; AltName: Full=Protein DELAYED GREENING 1; AltName: Full=Protein EMBRYO DEFECTIVE 1408; Flags: Precursor;	SubName: Full=pentatricopeptide repeat-containing protein At5g67570, chloroplastic {ECO:0000313|RefSeq:XP_008440398.1};	FOG: PPR repeat	GO:0009507,chloroplast; GO:0004519,endonuclease activity; GO:0003723,RNA binding; GO:0009658,chloroplast organization; GO:0009451,RNA modification; GO:0042793,plastid transcription	Pentatricopeptide repeat domain
Cluster-42136.0	0.18	25.68	6.89	835.94	7.2725	6.21472e-15	8.44439e-13	K12164 ubiquitin-like modifier-activating enzyme 5 | (RefSeq) ubiquitin-like modifier-activating enzyme 5 (A)	ubiquitin-like modifier-activating enzyme 5 [Cucurbita pepo subsp. pepo]	RecName: Full=Ubiquitin-like modifier-activating enzyme 5; Short=Ubiquitin-activating enzyme 5;	SubName: Full=ubiquitin-like modifier-activating enzyme 5 {ECO:0000313|RefSeq:XP_008439710.1};	Molybdopterin biosynthesis-related protein	GO:0005737,cytoplasm; GO:0005829,cytosol; GO:0005524,ATP binding; GO:0046872,metal ion binding; GO:0071566,UFM1 activating enzyme activity; GO:0071569,protein ufmylation	ThiF family
Cluster-21832.4897	2.48	0	442.7	0	-11.6049	6.31609e-15	8.56489e-13	K10590 E3 ubiquitin-protein ligase TRIP12 [EC:2.3.2.26] | (RefSeq) E3 ubiquitin-protein ligase UPL3 isoform X1 (A)	E3 ubiquitin-protein ligase UPL3 isoform X1 [Momordica charantia]	RecName: Full=E3 ubiquitin-protein ligase UPL3; Short=Ubiquitin-protein ligase 3; EC=2.3.2.26; AltName: Full=HECT ubiquitin-protein ligase 3; AltName: Full=HECT-type E3 ubiquitin transferase UPL3; AltName: Full=Protein KAKTUS;	SubName: Full=E3 ubiquitin-protein ligase UPL3 {ECO:0000313|RefSeq:XP_008457685.1};	Putative ubiquitin fusion degradation protein	GO:0005737,cytoplasm; GO:0005886,plasma membrane; GO:0061630,ubiquitin protein ligase activity; GO:0004842,ubiquitin-protein transferase activity; GO:0042023,DNA endoreduplication; GO:0010091,trichome branching	Transcription factor IIA, alpha/beta subunit
Cluster-18685.0	0	3.26	0	334.26	11.5988	6.80932e-15	9.17844e-13	K01870 isoleucyl-tRNA synthetase [EC:6.1.1.5] | (RefSeq) isoleucine--tRNA ligase, chloroplastic/mitochondrial-like (A)	uncharacterized protein LOC111006294 [Momordica charantia]	RecName: Full=Dirigent protein 25; Short=AtDIR25; Flags: Precursor;	SubName: Full=uncharacterized protein LOC103501659 {ECO:0000313|RefSeq:XP_008463525.1, ECO:0000313|RefSeq:XP_016903042.1};	--	GO:0048046,apoplast; GO:0016853,isomerase activity	Protein of unknown function (DUF3741)
Cluster-33886.5	0	13.89	0	333.59	11.5988	6.80932e-15	9.17844e-13	K17362 acyl-coenzyme A thioesterase 13 [EC:3.1.2.-] | (RefSeq) uncharacterized protein LOC111448424 (A)	uncharacterized protein LOC111448424 [Cucurbita moschata]	--	SubName: Full=uncharacterized protein LOC103502041 {ECO:0000313|RefSeq:XP_008464061.1};	HGG motif-containing thioesterase	--	Thioesterase superfamily
Cluster-21832.45534	6.39	0	438.55	0	-11.5918	6.80932e-15	9.17844e-13	K15747 beta-ring hydroxylase [EC:1.14.-.-] | (RefSeq) protein LUTEIN DEFICIENT 5, chloroplastic (A)	protein LUTEIN DEFICIENT 5, chloroplastic [Momordica charantia]	RecName: Full=Protein LUTEIN DEFICIENT 5, chloroplastic; EC=1.14.-.-; AltName: Full=Cytochrome P450 97A3; Flags: Precursor;	SubName: Full=protein LUTEIN DEFICIENT 5, chloroplastic {ECO:0000313|RefSeq:XP_008450166.1};	Cytochrome P450 CYP4/CYP19/CYP26 subfamilies	GO:0009507,chloroplast; GO:0009941,chloroplast envelope; GO:0010291,carotene beta-ring hydroxylase activity; GO:0020037,heme binding; GO:0005506,iron ion binding; GO:0016705,oxidoreductase activity, acting on paired donors, with incorporation or reduction of molecular oxygen; GO:0016117,carotenoid biosynthetic process; GO:0016123,xanthophyll biosynthetic process	Cytochrome P450
Cluster-18907.0	0	5.64	0	332.52	11.5944	6.98303e-15	9.35656e-13	--	uncharacterized protein LOC111011980 [Momordica charantia]	RecName: Full=TPD1 protein homolog 1B {ECO:0000305}; AltName: Full=TPD1-like protein 1B {ECO:0000303|PubMed:18248596}; Short=OsTDL1B {ECO:0000303|PubMed:18248596}; Flags: Precursor;	SubName: Full=TPD1 protein homolog 1A-like {ECO:0000313|RefSeq:XP_008466445.1};	--	--	--
Cluster-45163.2	0	6.22	0	333.48	11.5944	6.98303e-15	9.35656e-13	K00928 aspartate kinase [EC:2.7.2.4] | (RefSeq) aspartokinase 2, chloroplastic-like isoform X1 (A)	aspartokinase 2, chloroplastic-like isoform X2 [Momordica charantia]	RecName: Full=Aspartokinase 3, chloroplastic; EC=2.7.2.4; AltName: Full=Aspartate kinase 3; Flags: Precursor;	SubName: Full=aspartokinase 2, chloroplastic-like isoform X3 {ECO:0000313|RefSeq:XP_008465552.1};	Aspartate kinase	GO:0009570,chloroplast stroma; GO:0004072,aspartate kinase activity; GO:0005524,ATP binding; GO:0009089,lysine biosynthetic process via diaminopimelate; GO:0009088,threonine biosynthetic process	ACT domain
Cluster-47487.3	0	16.87	0	332.69	11.5944	6.98303e-15	9.35656e-13	--	--	--	--	--	--	--
Cluster-11792.0	0	3.55	0	331.92	11.5901	7.16162e-15	9.53908e-13	K04733 interleukin-1 receptor-associated kinase 4 [EC:2.7.11.1] | (RefSeq) probable L-type lectin-domain containing receptor kinase S.7 (A)	PREDICTED: probable L-type lectin-domain containing receptor kinase S.7 [Cucumis melo]	RecName: Full=Probable L-type lectin-domain containing receptor kinase S.7 {ECO:0000303|PubMed:19773388}; Short=LecRK-S.7 {ECO:0000303|PubMed:19773388}; EC=2.7.11.1 {ECO:0000255|PROSITE-ProRule:PRU00159}; Flags: Precursor;	SubName: Full=probable L-type lectin-domain containing receptor kinase S.7 {ECO:0000313|RefSeq:XP_008449055.1};	--	GO:0016021,integral component of membrane; GO:0005886,plasma membrane; GO:0005524,ATP binding; GO:0030246,carbohydrate binding; GO:0004674,protein serine/threonine kinase activity; GO:0002229,defense response to oomycetes	Fungal protein kinase
Cluster-21832.1960	19.68	0	436.77	0	-11.5852	7.16162e-15	9.53908e-13	K11434 type I protein arginine methyltransferase [EC:2.1.1.319] | (RefSeq) protein arginine N-methyltransferase 1.1 (A)	protein arginine N-methyltransferase 1.1 [Cucurbita maxima]	RecName: Full=Probable protein arginine N-methyltransferase 1; EC=2.1.1.-;	SubName: Full=Uncharacterized protein {ECO:0000313|EMBL:KGN66214.1};	Protein arginine N-methyltransferase PRMT1 and related enzymes	GO:0005829,cytosol; GO:0005634,nucleus; GO:0008469,histone-arginine N-methyltransferase activity; GO:0035242,protein-arginine omega-N asymmetric methyltransferase activity; GO:0006355,regulation of transcription, DNA-templated	--
Cluster-32446.0	7.35	0	437	0	-11.5852	7.16162e-15	9.53908e-13	--	uncharacterized protein LOC111020181 isoform X1 [Momordica charantia]	RecName: Full=SUN domain-containing protein 3 {ECO:0000305}; Short=AtSUN3 {ECO:0000303|PubMed:25217773};	SubName: Full=Uncharacterized protein {ECO:0000313|EMBL:KGN63079.1};	Uncharacterized conserved protein	GO:0005783,endoplasmic reticulum; GO:0005789,endoplasmic reticulum membrane; GO:0016021,integral component of membrane; GO:0005635,nuclear envelope; GO:0031965,nuclear membrane; GO:0043621,protein self-association	F5/8 type C domain
Cluster-21832.30144	12.65	0	435.69	0	-11.5819	7.34525e-15	9.75735e-13	--	uncharacterized protein LOC111776880 isoform X2 [Cucurbita pepo subsp. pepo]	--	SubName: Full=uncharacterized protein LOC103485392 isoform X2 {ECO:0000313|RefSeq:XP_008441180.1};	--	GO:0016021,integral component of membrane	--
Cluster-31445.1	0.02	10.07	1.04	422.65	8.93431	7.35439e-15	9.75735e-13	--	putative ALA-interacting subunit 2 [Cucurbita maxima]	RecName: Full=Putative ALA-interacting subunit 2; Short=AtALIS2;	SubName: Full=putative ALA-interacting subunit 2 isoform X2 {ECO:0000313|RefSeq:XP_008439603.1, ECO:0000313|RefSeq:XP_008439604.1, ECO:0000313|RefSeq:XP_008439605.1};	Cell cycle control protein	GO:0016021,integral component of membrane	LEM3 (ligand-effect modulator 3) family / CDC50 family
Cluster-21832.17899	3.83	0	435.26	0	-11.5786	7.53407e-15	9.95663e-13	K01662 1-deoxy-D-xylulose-5-phosphate synthase [EC:2.2.1.7] | (RefSeq) probable 1-deoxy-D-xylulose-5-phosphate synthase, chloroplastic (A)	PREDICTED: probable 1-deoxy-D-xylulose-5-phosphate synthase, chloroplastic [Cucumis melo]	RecName: Full=Probable 1-deoxy-D-xylulose-5-phosphate synthase, chloroplastic; Short=1-deoxyxylulose-5-phosphate synthase; Short=DXP synthase; Short=DXPS; EC=2.2.1.7; AltName: Full=CapTKT2; Flags: Precursor;	SubName: Full=probable 1-deoxy-D-xylulose-5-phosphate synthase, chloroplastic {ECO:0000313|RefSeq:XP_008458506.1};	Transketolase	GO:0009507,chloroplast; GO:0008661,1-deoxy-D-xylulose-5-phosphate synthase activity; GO:0046872,metal ion binding; GO:0052865,1-deoxy-D-xylulose 5-phosphate biosynthetic process; GO:0016114,terpenoid biosynthetic process; GO:0009228,thiamine biosynthetic process	Selenium binding protein
Cluster-21832.39332	8.64	0	435.05	0	-11.5786	7.53407e-15	9.95663e-13	K13260 isoflavone/4'-methoxyisoflavone 2'-hydroxylase [EC:1.14.13.89 1.14.13.53] | (RefSeq) cytochrome P450 81E8-like (A)	cytochrome P450 81E8-like [Cucurbita maxima]	RecName: Full=Cytochrome P450 81E8 {ECO:0000303|PubMed:14617078}; EC=1.14.13.- {ECO:0000305};	SubName: Full=Cytochrome P450 {ECO:0000313|EMBL:KGN48562.1};	Cytochrome P450 CYP2 subfamily	GO:0016021,integral component of membrane; GO:0020037,heme binding; GO:0005506,iron ion binding; GO:0004497,monooxygenase activity; GO:0016705,oxidoreductase activity, acting on paired donors, with incorporation or reduction of molecular oxygen	Cytochrome P450
Cluster-21832.26779	39.67	0.32	2663.29	18.85	-6.72149	7.64813e-15	1.00876e-12	K19916 double C2-like domain-containing protein alpha | (RefSeq) LOW QUALITY PROTEIN: synaptotagmin-3-like (A)	synaptotagmin-2-like [Cucurbita moschata]	RecName: Full=Synaptotagmin-1; AltName: Full=NTMC2T1.1; AltName: Full=Synaptotagmin A;	SubName: Full=synaptotagmin-2 {ECO:0000313|RefSeq:XP_008444822.1};	Ca2+-dependent lipid-binding protein CLB1/vesicle protein vp115/Granuphilin A, contains C2 domain	GO:0010008,endosome membrane; GO:0016021,integral component of membrane; GO:0005886,plasma membrane; GO:0008289,lipid binding; GO:0046872,metal ion binding; GO:0006897,endocytosis; GO:0006869,lipid transport; GO:0016032,viral process	N-terminal C2 in EEIG1 and EHBP1 proteins
Cluster-21832.19700	0	5.93	0	330.5	11.5814	7.72825e-15	1.01339e-12	K17710 pentatricopeptide repeat domain-containing protein 1 | (RefSeq) pentatricopeptide repeat-containing protein At1g20230-like (A)	pentatricopeptide repeat-containing protein At3g13880 isoform X2 [Cucurbita pepo subsp. pepo]	RecName: Full=Pentatricopeptide repeat-containing protein At3g13880;	SubName: Full=Uncharacterized protein {ECO:0000313|EMBL:KGN52648.1};	FOG: PPR repeat	GO:0043231,intracellular membrane-bounded organelle; GO:0005739,mitochondrion; GO:0004519,endonuclease activity; GO:0003723,RNA binding; GO:1900864,mitochondrial RNA modification	Pentatricopeptide repeat domain
Cluster-3314.0	5.75	0	434.4	0	-11.5753	7.72825e-15	1.01339e-12	K22262 WD repeat and FYVE domain-containing protein 3 | (RefSeq) protein SPIRRIG (A)	PREDICTED: pentatricopeptide repeat-containing protein DOT4, chloroplastic-like [Cucumis melo]	RecName: Full=Pentatricopeptide repeat-containing protein At4g21300;	SubName: Full=pentatricopeptide repeat-containing protein DOT4, chloroplastic-like {ECO:0000313|RefSeq:XP_008450740.1};	FOG: PPR repeat	GO:0043231,intracellular membrane-bounded organelle; GO:0004519,endonuclease activity; GO:0003723,RNA binding; GO:0009451,RNA modification	Tetratricopeptide repeat
Cluster-46142.0	7.29	0	434.42	0	-11.5753	7.72825e-15	1.01339e-12	--	silicon efflux transporter LSI2 [Momordica charantia]	RecName: Full=Silicon efflux transporter LSI3 {ECO:0000303|PubMed:26283388}; AltName: Full=Low silicon protein 3 {ECO:0000303|PubMed:26283388};	SubName: Full=putative transporter arsB {ECO:0000313|RefSeq:XP_016899111.1, ECO:0000313|RefSeq:XP_016899112.1, ECO:0000313|RefSeq:XP_016899113.1};	Sodium sulfate symporter and related arsenite permeases	GO:0016021,integral component of membrane; GO:0005886,plasma membrane; GO:0055085,transmembrane transport	Bacterial Na+/H+ antiporter B (NhaB)
Cluster-14089.2	0.07	10.46	4.42	584.47	7.54101	7.8396e-15	1.026e-12	K15559 regulator of Ty1 transposition protein 103 | (RefSeq) UPF0400 protein C337.03 (A)	PREDICTED: UPF0400 protein C337.03 isoform X1 [Cucumis melo]	--	SubName: Full=UPF0400 protein C337.03 isoform X1 {ECO:0000313|RefSeq:XP_008441251.1};	Regulator of nuclear mRNA	--	RNA polymerase II-binding domain.
Cluster-32475.0	0	30.45	0	328.57	11.577	7.92795e-15	1.03556e-12	--	uncharacterized protein LOC111446466 [Cucurbita moschata]	--	SubName: Full=LYR motif-containing protein 2 {ECO:0000313|RefSeq:XP_018808118.1, ECO:0000313|RefSeq:XP_018808119.1};	--	--	Complex1_LYR-like
Cluster-21832.15986	54.5	0	429.6	0	-11.5619	8.34459e-15	1.08369e-12	--	--	--	--	--	--	--
Cluster-21832.21312	2.85	0	429.73	0	-11.5619	8.34459e-15	1.08369e-12	K00827 alanine-glyoxylate transaminase / (R)-3-amino-2-methylpropionate-pyruvate transaminase [EC:2.6.1.44 2.6.1.40] | (RefSeq) alanine--glyoxylate aminotransferase 2 homolog 1, mitochondrial-like (A)	alanine--glyoxylate aminotransferase 2 homolog 1, mitochondrial-like [Cucurbita maxima]	RecName: Full=Alanine--glyoxylate aminotransferase 2 homolog 1, mitochondrial; EC=2.6.1.44; AltName: Full=Beta-alanine-pyruvate aminotransferase 1; Flags: Precursor;	SubName: Full=alanine--glyoxylate aminotransferase 2 homolog 1, mitochondrial {ECO:0000313|RefSeq:XP_008453759.1};	Alanine-glyoxylate aminotransferase AGT2	GO:0016020,membrane; GO:0005739,mitochondrion; GO:0005774,vacuolar membrane; GO:0008453,alanine-glyoxylate transaminase activity; GO:0042802,identical protein binding; GO:0030170,pyridoxal phosphate binding; GO:0008270,zinc ion binding; GO:0009853,photorespiration; GO:0046686,response to cadmium ion	Aminotransferase class-III
Cluster-21832.35086	19.61	0	429.62	0	-11.5619	8.34459e-15	1.08369e-12	--	--	--	--	--	--	--
Cluster-43637.0	0	8.77	0	324.61	11.5594	8.78545e-15	1.13875e-12	--	PREDICTED: UPF0183 protein At3g51130 [Cucumis sativus]	RecName: Full=UPF0183 protein At3g51130;	SubName: Full=Uncharacterized protein {ECO:0000313|EMBL:KGN48893.1};	Uncharacterized conserved protein	--	Uncharacterised protein family (UPF0183)
Cluster-10535.1	0	6.92	0	324.17	11.5549	9.01543e-15	1.16409e-12	K22900 tRNA (adenine37-N6)-methyltransferase [EC:2.1.1.-] | (RefSeq) uncharacterized protein LOC111006924 (A)	uncharacterized protein LOC111006924 [Momordica charantia]	--	SubName: Full=tRNA (Adenine(37)-N6)-methyltransferase isoform X1 {ECO:0000313|RefSeq:XP_008453657.1};	Uncharacterized conserved protein	GO:0016021,integral component of membrane; GO:0008168,methyltransferase activity	tRNA-methyltransferase O
Cluster-33641.0	0	18.09	0	323.68	11.5549	9.01543e-15	1.16409e-12	K07390 monothiol glutaredoxin | (RefSeq) monothiol glutaredoxin-S15, mitochondrial (A)	monothiol glutaredoxin-S15, mitochondrial [Momordica charantia]	RecName: Full=Monothiol glutaredoxin-S15, mitochondrial {ECO:0000303|PubMed:15170506}; Short=AtGrxS15 {ECO:0000303|PubMed:15170506}; Flags: Precursor;	SubName: Full=monothiol glutaredoxin-S15, mitochondrial {ECO:0000313|RefSeq:XP_008454263.1};	Glutaredoxin-related protein	GO:0005739,mitochondrion; GO:0051537,2 iron, 2 sulfur cluster binding; GO:0009055,electron transfer activity; GO:0046872,metal ion binding; GO:0015035,protein disulfide oxidoreductase activity; GO:0045454,cell redox homeostasis	Glutaredoxin
Cluster-21832.38694	2.56	0	426.26	0	-11.5484	9.25206e-15	1.1901e-12	K11592 endoribonuclease Dicer [EC:3.1.26.-] | (RefSeq) endoribonuclease Dicer homolog 3a isoform X1 (A)	endoribonuclease Dicer homolog 3a isoform X1 [Cucurbita pepo subsp. pepo]	RecName: Full=Endoribonuclease Dicer homolog 3a; AltName: Full=Dicer-like protein 3a; Short=OsDCL3a; EC=3.1.26.-;	SubName: Full=Uncharacterized protein {ECO:0000313|EMBL:KGN47575.1};	dsRNA-specific nuclease Dicer and related ribonucleases	GO:0005737,cytoplasm; GO:0005634,nucleus; GO:0016442,RISC complex; GO:0005524,ATP binding; GO:0003677,DNA binding; GO:0004386,helicase activity; GO:0046872,metal ion binding; GO:0004525,ribonuclease III activity; GO:0003723,RNA binding; GO:0030422,production of siRNA involved in RNA interference	SNF2 family N-terminal domain
Cluster-35837.2	3.87	0	426.19	0	-11.5484	9.25206e-15	1.1901e-12	K01190 beta-galactosidase [EC:3.2.1.23] | (RefSeq) beta-galactosidase (A)	PREDICTED: beta-galactosidase [Cucumis melo]	--	SubName: Full=beta-galactosidase {ECO:0000313|RefSeq:XP_008446959.1};	Beta-Glucuronidase GUSB (glycosylhydrolase superfamily 2)	GO:0009341,beta-galactosidase complex; GO:0004565,beta-galactosidase activity; GO:0030246,carbohydrate binding; GO:0005975,carbohydrate metabolic process	Glycosyl hydrolases family 2
Cluster-21832.5122	29.28	0	423.92	0	-11.5416	9.49553e-15	1.21909e-12	K13459 disease resistance protein RPS2 | (RefSeq) probable disease resistance protein At5g63020 (A)	uncharacterized protein LOC111019945 [Momordica charantia]	RecName: Full=Retrovirus-related Pol polyprotein from transposon RE2; AltName: Full=Retro element 2 {ECO:0000303|PubMed:10689195}; Short=AtRE2 {ECO:0000303|PubMed:10689195}; Includes: RecName: Full=Protease RE2; EC=3.4.23.-; Includes: RecName: Full=Reverse transcriptase RE2; EC=2.7.7.49; Includes: RecName: Full=Endonuclease RE2;	SubName: Full=uncharacterized mitochondrial protein AtMg00810-like {ECO:0000313|RefSeq:XP_016901044.1};	FOG: Transposon-encoded proteins with TYA, reverse transcriptase, integrase domains in various combinations	GO:0004190,aspartic-type endopeptidase activity; GO:0004519,endonuclease activity; GO:0046872,metal ion binding; GO:0003676,nucleic acid binding; GO:0003964,RNA-directed DNA polymerase activity; GO:0015074,DNA integration; GO:0006310,DNA recombination	Protein of unknown function (DUF570)
Cluster-2757.0	0	10.71	0	322.02	11.546	9.74607e-15	1.24416e-12	K18881 D-lactate dehydratase [EC:4.2.1.130] | (RefSeq) protein DJ-1 homolog D (A)	protein DJ-1 homolog D [Cucurbita pepo subsp. pepo]	RecName: Full=Protein DJ-1 homolog D; Short=AtDJ1D; AltName: Full=Lactoylglutathione lyase DJ1D; EC=4.4.1.5;	SubName: Full=Uncharacterized protein {ECO:0000313|EMBL:KGN52790.1};	Putative transcriptional regulator DJ-1	GO:0019172,glyoxalase III activity; GO:0004462,lactoylglutathione lyase activity	Peptidase C26
Cluster-21832.1337	2.53	0	422.53	0	-11.5382	9.74607e-15	1.24416e-12	K10896 fanconi anemia group M protein | (RefSeq) dead-box like helicase with PHD domain (A)	DDT domain-containing protein PTM-like [Cucurbita pepo subsp. pepo]	RecName: Full=DDT domain-containing protein PTM {ECO:0000305}; AltName: Full=DDT domain-containing protein 1 {ECO:0000305}; AltName: Full=Membrane-bound transcription factor PTM {ECO:0000305}; AltName: Full=PHD type transcription factor with transmembrane domains {ECO:0000303|PubMed:21934661};	SubName: Full=Uncharacterized protein {ECO:0000313|EMBL:KGN46910.1};	Nucleosome remodeling factor, subunit NURF301/BPTF	GO:0009941,chloroplast envelope; GO:0009707,chloroplast outer membrane; GO:0016021,integral component of membrane; GO:0005634,nucleus; GO:0046872,metal ion binding; GO:0035064,methylated histone binding; GO:0010019,chloroplast-nucleus signaling pathway; GO:0045893,positive regulation of transcription, DNA-templated; GO:0006351,transcription, DNA-templated	WSTF, HB1, Itc1p, MBD9 motif 1
Cluster-21832.21412	7.39	0	422.83	0	-11.5382	9.74607e-15	1.24416e-12	K00588 caffeoyl-CoA O-methyltransferase [EC:2.1.1.104] | (RefSeq) probable caffeoyl-CoA O-methyltransferase At4g26220 (A)	PREDICTED: O-methyltransferase MdmC-like isoform X4 [Cucumis melo]	RecName: Full=Norbelladine 4'-O-methyltransferase {ECO:0000303|PubMed:25061748}; Short=NpN4OMT {ECO:0000303|PubMed:25061748}; EC=2.1.1.336 {ECO:0000269|PubMed:14109227, ECO:0000269|PubMed:25061748};	SubName: Full=O-methyltransferase MdmC-like isoform X4 {ECO:0000313|RefSeq:XP_008451803.1};	O-methyltransferase	GO:0046872,metal ion binding; GO:0008171,O-methyltransferase activity	O-methyltransferase
Cluster-30779.0	0	8.71	0	321.21	11.5415	1.00039e-14	1.27227e-12	K10583 ubiquitin-conjugating enzyme E2 S [EC:2.3.2.23] | (RefSeq) ubiquitin-conjugating enzyme E2 22 (A)	ubiquitin-conjugating enzyme E2 22 [Momordica charantia]	RecName: Full=Ubiquitin-conjugating enzyme E2 22; EC=2.3.2.23; AltName: Full=E2 ubiquitin-conjugating enzyme 22; AltName: Full=Ubiquitin carrier protein 22;	SubName: Full=ubiquitin-conjugating enzyme E2 22 {ECO:0000313|RefSeq:XP_008464614.1};	Ubiquitin-protein ligase	GO:0005737,cytoplasm; GO:0005634,nucleus; GO:0005524,ATP binding; GO:0061630,ubiquitin protein ligase activity; GO:0031625,ubiquitin protein ligase binding; GO:0004842,ubiquitin-protein transferase activity; GO:0000209,protein polyubiquitination; GO:0006511,ubiquitin-dependent protein catabolic process	Ubiquitin-conjugating enzyme
Cluster-21832.6203	4.09	0	422.39	0	-11.5348	1.00039e-14	1.27227e-12	K06630 14-3-3 protein epsilon | (RefSeq) 14-3-3 protein 7-like (A)	PREDICTED: 14-3-3 protein 7-like isoform X2 [Cucumis sativus]	RecName: Full=14-3-3 protein 7;	SubName: Full=14-3-3 protein 7-like {ECO:0000313|RefSeq:XP_008466228.1, ECO:0000313|RefSeq:XP_016903580.1};	Multifunctional chaperone (14-3-3 family)	GO:0019904,protein domain specific binding	14-3-3 protein
Cluster-21128.0	0	6.64	0	319.84	11.537	1.02693e-14	1.30111e-12	K14721 DNA-directed RNA polymerase III subunit RPC5 | (RefSeq) DNA-directed RNA polymerase III subunit RPC5 isoform X1 (A)	DNA-directed RNA polymerase III subunit RPC5 isoform X2 [Cucurbita moschata]	--	SubName: Full=DNA-directed RNA polymerase III subunit RPC5 isoform X2 {ECO:0000313|RefSeq:XP_008453720.1};	RNA Polymerase C (III) 37 kDa subunit	GO:0005634,nucleus; GO:0003899,DNA-directed 5'-3' RNA polymerase activity; GO:0006351,transcription, DNA-templated	Sin-like protein conserved region
Cluster-810.0	0	3.26	0.01	320.35	11.537	1.02693e-14	1.30111e-12	K14489 arabidopsis histidine kinase 2/3/4 (cytokinin receptor) [EC:2.7.13.3] | (RefSeq) probable histidine kinase 5 isoform X1 (A)	PREDICTED: histidine kinase 1 isoform X2 [Cucumis melo]	RecName: Full=Histidine kinase 1; EC=2.7.13.3; AltName: Full=Arabidopsis histidine kinase 1; Short=AtHK1; AltName: Full=Protein AUTHENTIC HIS-KINASE 1;	SubName: Full=histidine kinase 1 isoform X2 {ECO:0000313|RefSeq:XP_008448538.1};	Sensory transduction histidine kinase	GO:0016021,integral component of membrane; GO:0005622,intracellular; GO:0005886,plasma membrane; GO:0009927,histidine phosphotransfer kinase activity; GO:0005034,osmosensor activity; GO:0000155,phosphorelay sensor kinase activity; GO:0009738,abscisic acid-activated signaling pathway; GO:0006970,response to osmotic stress; GO:0009414,response to water deprivation; GO:0010431,seed maturation; GO:00…	Cache domain
Cluster-18835.0	0.04	19.63	1	408	8.88224	1.03841e-14	1.3132e-12	--	--	--	--	--	--	--
Cluster-19851.0	0	5.58	0	319.11	11.5325	1.05424e-14	1.32577e-12	--	PREDICTED: uncharacterized protein LOC103496084 [Cucumis melo]	--	SubName: Full=uncharacterized protein LOC103496084 {ECO:0000313|RefSeq:XP_008456033.1};	--	GO:0016021,integral component of membrane	YhhN family
Cluster-44274.0	0	9.62	0	318.66	11.5325	1.05424e-14	1.32577e-12	K10760 adenylate dimethylallyltransferase (cytokinin synthase) [EC:2.5.1.27 2.5.1.112] | (RefSeq) adenylate isopentenyltransferase 3, chloroplastic-like (A)	adenylate isopentenyltransferase 3, chloroplastic-like [Cucurbita pepo subsp. pepo]	RecName: Full=Adenylate isopentenyltransferase 3, chloroplastic; Short=AtIPT3; EC=2.5.1.112; AltName: Full=Adenylate dimethylallyltransferase 3; AltName: Full=Cytokinin synthase 3; Flags: Precursor;	SubName: Full=adenylate isopentenyltransferase 3, chloroplastic {ECO:0000313|RefSeq:XP_008451382.1};	tRNA delta(2)-isopentenylpyrophosphate transferase	GO:0009507,chloroplast; GO:0005739,mitochondrion; GO:0031965,nuclear membrane; GO:0005634,nucleus; GO:0009536,plastid; GO:0052623,ADP dimethylallyltransferase activity; GO:0009824,AMP dimethylallyltransferase activity; GO:0005524,ATP binding; GO:0052622,ATP dimethylallyltransferase activity; GO:0052381,tRNA dimethylallyltransferase activity; GO:0009691,cytokinin biosynthetic process; GO:0006400,t…	Type III restriction enzyme, res subunit
Cluster-21832.773	7.41	0	420.35	0	-11.528	1.05424e-14	1.32577e-12	K07198 5'-AMP-activated protein kinase, catalytic alpha subunit [EC:2.7.11.11] | (RefSeq) CBL-interacting serine/threonine-protein kinase 25-like (A)	PREDICTED: CBL-interacting serine/threonine-protein kinase 25-like [Cucumis melo]	RecName: Full=CBL-interacting serine/threonine-protein kinase 5; EC=2.7.11.1; AltName: Full=SNF1-related kinase 3.24; AltName: Full=SOS2-like protein kinase PKS19;	RecName: Full=Non-specific serine/threonine protein kinase {ECO:0000256|SAAS:SAAS00351747}; EC=2.7.11.1 {ECO:0000256|SAAS:SAAS00351747};	Serine/threonine protein kinase	GO:0005622,intracellular; GO:0005524,ATP binding; GO:0004674,protein serine/threonine kinase activity; GO:0035556,intracellular signal transduction; GO:0018105,peptidyl-serine phosphorylation; GO:0018107,peptidyl-threonine phosphorylation	Lipopolysaccharide kinase (Kdo/WaaP) family
Cluster-17572.0	0	10.53	0	316.92	11.5234	1.11129e-14	1.38462e-12	K01054 acylglycerol lipase [EC:3.1.1.23] | (RefSeq) caffeoylshikimate esterase-like (A)	caffeoylshikimate esterase-like [Cucurbita moschata]	RecName: Full=Caffeoylshikimate esterase; EC=3.1.1.-; AltName: Full=Lysophospholipase 2; Short=LysoPL2;	SubName: Full=caffeoylshikimate esterase-like {ECO:0000313|RefSeq:XP_008440696.1};	Lysophospholipase	GO:0005783,endoplasmic reticulum; GO:0005794,Golgi apparatus; GO:0005886,plasma membrane; GO:0009506,plasmodesma; GO:0003846,2-acylglycerol O-acyltransferase activity; GO:0090430,caffeoyl-CoA: alcohol caffeoyl transferase activity; GO:0016787,hydrolase activity; GO:0004622,lysophospholipase activity; GO:0009809,lignin biosynthetic process; GO:0006629,lipid metabolic process; GO:0046686,response t…	Dienelactone hydrolase family
Cluster-21832.30509	3.62	0	417.63	0	-11.5211	1.11129e-14	1.38462e-12	K12823 ATP-dependent RNA helicase DDX5/DBP2 [EC:3.6.4.13] | (RefSeq) DEAD-box ATP-dependent RNA helicase 46 (A)	DEAD-box ATP-dependent RNA helicase 46 [Momordica charantia]	RecName: Full=DEAD-box ATP-dependent RNA helicase 40; EC=3.6.4.13;	SubName: Full=Uncharacterized protein {ECO:0000313|EMBL:KGN57060.1};	ATP-dependent RNA helicase	GO:0005737,cytoplasm; GO:0005730,nucleolus; GO:0005773,vacuole; GO:0005524,ATP binding; GO:0004004,ATP-dependent RNA helicase activity; GO:0003723,RNA binding; GO:0000184,nuclear-transcribed mRNA catabolic process, nonsense-mediated decay; GO:0010501,RNA secondary structure unwinding; GO:0006364,rRNA processing	SWI2/SNF2 ATPase
Cluster-36053.1	9.81	0	418.11	0	-11.5211	1.11129e-14	1.38462e-12	K10583 ubiquitin-conjugating enzyme E2 S [EC:2.3.2.23] | (RefSeq) ubiquitin-conjugating enzyme E2 22 (A)	ubiquitin-conjugating enzyme E2 22 [Momordica charantia]	RecName: Full=Ubiquitin-conjugating enzyme E2 22; EC=2.3.2.23; AltName: Full=E2 ubiquitin-conjugating enzyme 22; AltName: Full=Ubiquitin carrier protein 22;	SubName: Full=ubiquitin-conjugating enzyme E2 22 {ECO:0000313|RefSeq:XP_008464614.1};	Ubiquitin-protein ligase	GO:0005737,cytoplasm; GO:0005634,nucleus; GO:0005524,ATP binding; GO:0061630,ubiquitin protein ligase activity; GO:0031625,ubiquitin protein ligase binding; GO:0004842,ubiquitin-protein transferase activity; GO:0000209,protein polyubiquitination; GO:0006511,ubiquitin-dependent protein catabolic process	Ubiquitin-conjugating enzyme
Cluster-44386.2	3.95	0	418.16	0	-11.5211	1.11129e-14	1.38462e-12	K12812 ATP-dependent RNA helicase UAP56/SUB2 [EC:3.6.4.13] | (RefSeq) DEAD-box ATP-dependent RNA helicase 56-like (A)	paladin isoform X1 [Momordica charantia]	--	SubName: Full=Uncharacterized protein {ECO:0000313|EMBL:KGN45632.1};	--	--	Inositol hexakisphosphate
Cluster-38480.0	9.7	0	417.07	0	-11.5176	1.11129e-14	1.38462e-12	--	PREDICTED: UPF0183 protein At3g51130 [Cucumis sativus]	RecName: Full=UPF0183 protein At3g51130;	SubName: Full=Uncharacterized protein {ECO:0000313|EMBL:KGN48893.1};	Uncharacterized conserved protein	--	Uncharacterised protein family (UPF0183)
Cluster-21832.42210	2.91	0	416.11	0	-11.5142	1.14108e-14	1.41652e-12	K09419 heat shock transcription factor, other eukaryote | (RefSeq) heat shock factor protein HSF30 (A)	heat shock factor protein HSF30 [Momordica charantia]	RecName: Full=Heat shock factor protein HSF30; AltName: Full=Heat shock transcription factor 30; Short=HSTF 30; AltName: Full=Heat stress transcription factor;	SubName: Full=Uncharacterized protein {ECO:0000313|EMBL:KGN62383.1};	Heat shock transcription factor	GO:0005634,nucleus; GO:0003700,DNA-binding transcription factor activity; GO:0043565,sequence-specific DNA binding; GO:0006351,transcription, DNA-templated	HSF-type DNA-binding
Cluster-26698.0	2.32	0	416.11	0	-11.5142	1.14108e-14	1.41652e-12	--	SAC3 family protein B isoform X1 [Momordica charantia]	RecName: Full=SAC3 family protein B {ECO:0000303|PubMed:19843313};	SubName: Full=SAC3 family protein B isoform X3 {ECO:0000313|RefSeq:XP_008438747.1};	Nuclear protein export factor	GO:0034399,nuclear periphery; GO:0044030,regulation of DNA methylation; GO:0060968,regulation of gene silencing; GO:0090065,regulation of production of siRNA involved in RNA interference	MCM3AP domain of GANP
Cluster-21832.24644	6.08	0	415.11	0	-11.5107	1.17176e-14	1.44662e-12	--	uncharacterized protein LOC111007080 [Momordica charantia]	--	SubName: Full=uncharacterized protein LOC103487395 isoform X2 {ECO:0000313|RefSeq:XP_008443917.1};	--	GO:0016021,integral component of membrane	Putative Actinobacterial Holin-X, holin superfamily III
Cluster-22205.0	33.08	0	415	0	-11.5107	1.17176e-14	1.44662e-12	K22939 immediate early response 3-interacting protein 1 | (RefSeq) immediate early response 3-interacting protein 1-like (A)	PREDICTED: immediate early response 3-interacting protein 1-like [Gossypium hirsutum]	--	SubName: Full=Immediate early response 3-interacting 1 {ECO:0000313|EMBL:KHG21973.1};	--	--	Yos1-like
Cluster-29624.12	8.82	0	415.3	0	-11.5107	1.17176e-14	1.44662e-12	K05298 glyceraldehyde-3-phosphate dehydrogenase (NADP+) (phosphorylating) [EC:1.2.1.13] | (RefSeq) glyceraldehyde-3-phosphate dehydrogenase A, chloroplastic (A)	Glyceraldehyde-3-phosphate dehydrogenase, type I [Trema orientalis]	RecName: Full=Glyceraldehyde-3-phosphate dehydrogenase GAPA1, chloroplastic; EC=1.2.1.13; AltName: Full=NADP-dependent glyceraldehydephosphate dehydrogenase A subunit 1; Flags: Precursor;	RecName: Full=Glyceraldehyde-3-phosphate dehydrogenase {ECO:0000256|RuleBase:RU361160}; EC=1.2.1.- {ECO:0000256|RuleBase:RU361160};	Glyceraldehyde 3-phosphate dehydrogenase	GO:0048046,apoplast; GO:0009507,chloroplast; GO:0009941,chloroplast envelope; GO:0031969,chloroplast membrane; GO:0009570,chloroplast stroma; GO:0009535,chloroplast thylakoid membrane; GO:0016020,membrane; GO:0010319,stromule; GO:0099080,supramolecular complex; GO:0097718,disordered domain specific binding; GO:0004365,glyceraldehyde-3-phosphate dehydrogenase (NAD+) (phosphorylating) activity; GO:…	Glyceraldehyde 3-phosphate dehydrogenase, NAD binding domain
Cluster-21832.29836	17.94	0.04	736.98	1.5	-8.04877	1.18631e-14	1.46191e-12	--	--	--	--	--	--	--
Cluster-47709.1	0	7.91	0	315.11	11.5143	1.20334e-14	1.46949e-12	K14497 protein phosphatase 2C [EC:3.1.3.16] | (RefSeq) probable protein phosphatase 2C 24 (A)	probable protein phosphatase 2C 24 [Cucurbita pepo subsp. pepo]	RecName: Full=Protein phosphatase 2C 3; Short=AtPP2C03; EC=3.1.3.16; AltName: Full=Protein AKT1-INTERACTING 1; AltName: Full=Protein phosphatase 2C AIP1; Short=PP2C AIP1;	SubName: Full=Uncharacterized protein {ECO:0000313|EMBL:EMJ06492.1};	Serine/threonine protein phosphatase	GO:0005886,plasma membrane; GO:0046872,metal ion binding; GO:0005267,potassium channel activity; GO:0004722,protein serine/threonine phosphatase activity; GO:0009788,negative regulation of abscisic acid-activated signaling pathway; GO:1902039,negative regulation of seed dormancy process; GO:0009939,positive regulation of gibberellic acid mediated signaling pathway; GO:0010030,positive regulation …	Protein phosphatase 2C
Cluster-5032.1	0	4.88	0	314.85	11.5143	1.20334e-14	1.46949e-12	K00891 shikimate kinase [EC:2.7.1.71] | (RefSeq) shikimate kinase 1, chloroplastic-like (A)	shikimate kinase, chloroplastic-like isoform X2 [Cucurbita maxima]	RecName: Full=Shikimate kinase 2, chloroplastic; Short=AtSK2; EC=2.7.1.71; Flags: Precursor;	SubName: Full=Uncharacterized protein {ECO:0000313|EMBL:KGN48438.1};	--	GO:0009507,chloroplast; GO:0005524,ATP binding; GO:0000287,magnesium ion binding; GO:0004765,shikimate kinase activity; GO:0009073,aromatic amino acid family biosynthetic process; GO:0009423,chorismate biosynthetic process; GO:0019632,shikimate metabolic process	Adenylylsulphate kinase
Cluster-13545.0	11.01	0	413.69	0	-11.5072	1.20334e-14	1.46949e-12	K16296 serine carboxypeptidase-like clade I [EC:3.4.16.-] | (RefSeq) serine carboxypeptidase-like 7 (A)	PREDICTED: serine carboxypeptidase-like 7 isoform X2 [Cucumis melo]	RecName: Full=Serine carboxypeptidase-like 1; EC=3.4.16.-; Flags: Precursor;	SubName: Full=serine carboxypeptidase-like 7 isoform X2 {ECO:0000313|RefSeq:XP_008452666.1};	Serine carboxypeptidases (lysosomal cathepsin A)	GO:0005576,extracellular region; GO:0004180,carboxypeptidase activity; GO:0016747,transferase activity, transferring acyl groups other than amino-acyl groups; GO:0019748,secondary metabolic process	Serine carboxypeptidase
Cluster-21826.4	6.15	0	414.13	0	-11.5072	1.20334e-14	1.46949e-12	K06158 ATP-binding cassette, subfamily F, member 3 | (RefSeq) ABC transporter F family member 3 (A)	PREDICTED: ABC transporter F family member 3 [Cucumis melo]	RecName: Full=ABC transporter F family member 3; Short=ABC transporter ABCF.3; Short=AtABCF3; AltName: Full=GCN20-type ATP-binding cassette protein GCN3;	SubName: Full=ABC transporter F family member 3 {ECO:0000313|RefSeq:XP_008437396.1};	ATPase component of ABC transporters with duplicated ATPase domains/Translation elongation factor EF-3b	GO:0005829,cytosol; GO:0005524,ATP binding; GO:0016887,ATPase activity; GO:0005215,transporter activity; GO:0042742,defense response to bacterium; GO:0046686,response to cadmium ion	AAA domain
Cluster-28044.1	29.6	0	414	0	-11.5072	1.20334e-14	1.46949e-12	--	--	--	--	--	--	--
Cluster-21832.28364	4.48	0	413.17	0	-11.5037	1.23587e-14	1.50377e-12	--	PREDICTED: zinc finger CCCH domain-containing protein 53 isoform X1 [Cucumis melo]	RecName: Full=Zinc finger CCCH domain-containing protein 22; Short=OsC3H22;	SubName: Full=zinc finger CCCH domain-containing protein 53 isoform X1 {ECO:0000313|RefSeq:XP_008445867.1, ECO:0000313|RefSeq:XP_016900271.1};	--	GO:0003677,DNA binding; GO:0046872,metal ion binding; GO:0003723,RNA binding	CCCH-type zinc finger
Cluster-41195.6	1.95	0	413.15	0	-11.5037	1.23587e-14	1.50377e-12	--	PREDICTED: protein SABRE isoform X1 [Cucumis melo]	RecName: Full=Protein SABRE {ECO:0000303|PubMed:8275864}; AltName: Full=Protein HYPERSENSITIVE TO PI STARVATION 4 {ECO:0000303|PubMed:22615140}; Flags: Precursor;	SubName: Full=protein SABRE isoform X1 {ECO:0000313|RefSeq:XP_008444906.1};	Uncharacterized conserved protein	GO:0005576,extracellular region; GO:0005794,Golgi apparatus; GO:0016036,cellular response to phosphate starvation; GO:0007275,multicellular organism development; GO:0010105,negative regulation of ethylene-activated signaling pathway; GO:0030307,positive regulation of cell growth	RNA pol II promoter Fmp27 protein domain
Cluster-21832.18287	3.4	0	630.75	0.59	-8.75288	1.26238e-14	1.53327e-12	K20353 COPII coat assembly protein SEC16 | (RefSeq) protein transport protein SEC16B homolog isoform X1 (A)	protein transport protein SEC16B homolog isoform X2 [Cucurbita moschata]	RecName: Full=Protein transport protein SEC16A homolog {ECO:0000305}; AltName: Full=Protein MAIGO 5 {ECO:0000303|PubMed:24280388};	RecName: Full=Protein transport protein sec16 {ECO:0000256|RuleBase:RU364101};	Regucalcin gene promoter region-related protein (RGPR)	GO:0005783,endoplasmic reticulum; GO:0000139,Golgi membrane; GO:0005795,Golgi stack; GO:0048208,COPII vesicle coating; GO:0015031,protein transport	Sec23-binding domain of Sec16
Cluster-47972.0	0	2.37	0	312.94	11.5051	1.26936e-14	1.53347e-12	K11657 remodeling and spacing factor 1 | (RefSeq) homeobox protein HAT3.1 (A)	homeobox protein HAT3.1 isoform X1 [Momordica charantia]	RecName: Full=Homeobox protein HAT3.1;	SubName: Full=pathogenesis-related homeodomain protein {ECO:0000313|RefSeq:XP_008456177.1, ECO:0000313|RefSeq:XP_008456178.1, ECO:0000313|RefSeq:XP_008456179.1};	PHD Zn-finger protein	GO:0005634,nucleus; GO:0003677,DNA binding; GO:0003700,DNA-binding transcription factor activity; GO:0046872,metal ion binding; GO:0043565,sequence-specific DNA binding; GO:0045893,positive regulation of transcription, DNA-templated; GO:0006351,transcription, DNA-templated	Homeobox KN domain
Cluster-16421.3	3.49	0	412.35	0	-11.5002	1.26936e-14	1.53347e-12	K01870 isoleucyl-tRNA synthetase [EC:6.1.1.5] | (RefSeq) isoleucine--tRNA ligase, chloroplastic/mitochondrial-like (A)	uncharacterized protein LOC111006294 [Momordica charantia]	RecName: Full=Dirigent protein 25; Short=AtDIR25; Flags: Precursor;	SubName: Full=uncharacterized protein LOC103501659 {ECO:0000313|RefSeq:XP_008463525.1, ECO:0000313|RefSeq:XP_016903042.1};	--	GO:0048046,apoplast; GO:0016853,isomerase activity	Protein of unknown function (DUF3741)
Cluster-21832.16880	7.1	0	412.29	0	-11.5002	1.26936e-14	1.53347e-12	K01611 S-adenosylmethionine decarboxylase [EC:4.1.1.50] | (RefSeq) S-adenosylmethionine decarboxylase proenzyme-like (A)	PREDICTED: S-adenosylmethionine decarboxylase proenzyme-like [Cucumis sativus]	RecName: Full=S-adenosylmethionine decarboxylase proenzyme; Short=AdoMetDC; Short=SAMDC; EC=4.1.1.50; Contains: RecName: Full=S-adenosylmethionine decarboxylase alpha chain; Contains: RecName: Full=S-adenosylmethionine decarboxylase beta chain; Flags: Precursor;	RecName: Full=S-adenosylmethionine decarboxylase proenzyme {ECO:0000256|PIRNR:PIRNR001355}; EC=4.1.1.50 {ECO:0000256|PIRNR:PIRNR001355};	S-adenosylmethionine decarboxylase	GO:0004014,adenosylmethionine decarboxylase activity; GO:0006557,S-adenosylmethioninamine biosynthetic process; GO:0008295,spermidine biosynthetic process; GO:0006597,spermine biosynthetic process	Adenosylmethionine decarboxylase
Cluster-21832.13515	0	3.19	0	312.25	11.5005	1.30385e-14	1.55566e-12	K05236 coatomer subunit alpha | (RefSeq) coatomer subunit alpha-1-like (A)	PREDICTED: coatomer subunit alpha-1-like [Cucumis melo]	RecName: Full=Coatomer subunit alpha-1; AltName: Full=Alpha-coat protein 1; Short=Alpha-COP 1;	RecName: Full=Coatomer subunit alpha {ECO:0000256|PIRNR:PIRNR003354};	Vesicle coat complex COPI, alpha subunit	GO:0030126,COPI vesicle coat; GO:0005829,cytosol; GO:0000139,Golgi membrane; GO:0016020,membrane; GO:0005886,plasma membrane; GO:0005198,structural molecule activity; GO:0006888,ER to Golgi vesicle-mediated transport; GO:0006891,intra-Golgi vesicle-mediated transport; GO:0006886,intracellular protein transport; GO:0006890,retrograde vesicle-mediated transport, Golgi to ER	Tetratricopeptide repeat
Cluster-21832.1819	0	5.77	0	312.17	11.5005	1.30385e-14	1.55566e-12	K11842 ubiquitin carboxyl-terminal hydrolase 12/46 [EC:3.4.19.12] | (RefSeq) ubiquitin carboxyl-terminal hydrolase 3 (A)	ubiquitin carboxyl-terminal hydrolase 3 [Momordica charantia]	RecName: Full=Ubiquitin carboxyl-terminal hydrolase 4; EC=3.4.19.12; AltName: Full=Deubiquitinating enzyme 4; Short=AtUBP4; AltName: Full=Ubiquitin thioesterase 4; AltName: Full=Ubiquitin-specific-processing protease 4;	SubName: Full=ubiquitin carboxyl-terminal hydrolase 3 isoform X2 {ECO:0000313|RefSeq:XP_008455597.1};	Ubiquitin-specific protease	GO:0005634,nucleus; GO:0036459,thiol-dependent ubiquitinyl hydrolase activity; GO:0016579,protein deubiquitination; GO:0006511,ubiquitin-dependent protein catabolic process	Ubiquitin carboxyl-terminal hydrolase
Cluster-32525.1	0	7.36	0	312	11.5005	1.30385e-14	1.55566e-12	K17964 leucine-rich PPR motif-containing protein, mitochondrial | (RefSeq) pentatricopeptide repeat-containing protein At3g06920-like (A)	pentatricopeptide repeat-containing protein At4g36680, mitochondrial-like [Momordica charantia]	RecName: Full=Pentatricopeptide repeat-containing protein At4g36680, mitochondrial; Flags: Precursor;	SubName: Full=pentatricopeptide repeat-containing protein At4g36680, mitochondrial {ECO:0000313|RefSeq:XP_008453729.1};	FOG: PPR repeat	GO:0005739,mitochondrion; GO:0004519,endonuclease activity; GO:0003729,mRNA binding; GO:0003723,RNA binding; GO:0080156,mitochondrial mRNA modification	Tetratricopeptide repeat
Cluster-4431.0	0	8.79	0	311.52	11.5005	1.30385e-14	1.55566e-12	K12816 pre-mRNA-processing factor 17 | (RefSeq) pre-mRNA-processing factor 17 (A)	WD repeat-containing protein 25 [Cucurbita moschata]	RecName: Full=COMPASS-like H3K4 histone methylase component WDR5B {ECO:0000303|PubMed:19567704}; Short=AtWDR5B {ECO:0000303|PubMed:19567704};	SubName: Full=WD repeat-containing protein 25 isoform X1 {ECO:0000313|RefSeq:XP_016901209.1};	mRNA splicing factor	GO:0080008,Cul4-RING E3 ubiquitin ligase complex	Eukaryotic translation initiation factor eIF2A
Cluster-21832.16682	4.78	0	410.89	0	-11.4967	1.30385e-14	1.55566e-12	K00281 glycine dehydrogenase [EC:1.4.4.2] | (RefSeq) glycine dehydrogenase (decarboxylating), mitochondrial (A)	uncharacterized protein LOC111005006 isoform X1 [Momordica charantia]	RecName: Full=Glycine dehydrogenase (decarboxylating) 2, mitochondrial; EC=1.4.4.2; AltName: Full=Glycine cleavage system P protein 2; AltName: Full=Glycine decarboxylase 2; AltName: Full=Glycine decarboxylase P-protein 2; Short=AtGLDP2; AltName: Full=Glycine dehydrogenase (aminomethyl-transferring) 2; Flags: Precursor;	SubName: Full=uncharacterized protein LOC103487783 isoform X1 {ECO:0000313|RefSeq:XP_008444464.1};	Glycine dehydrogenase (decarboxylating)	GO:0048046,apoplast; GO:0009507,chloroplast; GO:0009941,chloroplast envelope; GO:0005739,mitochondrion; GO:0005524,ATP binding; GO:0004375,glycine dehydrogenase (decarboxylating) activity; GO:0006546,glycine catabolic process	--
Cluster-21832.17107	4.47	0	410.87	0	-11.4967	1.30385e-14	1.55566e-12	K16302 metal transporter CNNM | (RefSeq) metal transporter, ACDP family (A)	putative DUF21 domain-containing protein At3g13070, chloroplastic [Cucurbita maxima]	RecName: Full=Putative DUF21 domain-containing protein At3g13070, chloroplastic; AltName: Full=CBS domain-containing protein CBSDUFCH1; Flags: Precursor;	SubName: Full=DUF21 domain-containing protein At1g55930, chloroplastic isoform X1 {ECO:0000313|RefSeq:XP_008462967.1, ECO:0000313|RefSeq:XP_008462969.1};	Predicted membrane protein, contains two CBS domains	GO:0009941,chloroplast envelope; GO:0031969,chloroplast membrane; GO:0016021,integral component of membrane; GO:0050660,flavin adenine dinucleotide binding; GO:0016614,oxidoreductase activity, acting on CH-OH group of donors	CBS domain
Cluster-32422.0	5.12	0	410.77	0	-11.4967	1.30385e-14	1.55566e-12	K13094 RNA-binding protein 5/10 | (RefSeq) SUPPRESSOR OF ABI3-5 isoform X1 (A)	G patch domain-containing protein 8 [Momordica charantia]	RecName: Full=Septin and tuftelin-interacting protein 1 homolog 2; AltName: Full=Protein SPLICEOSOMAL TIMEKEEPER LOCUS 2;	SubName: Full=Uncharacterized protein 292 {ECO:0000313|EMBL:CAD56221.1}; Flags: Fragment;	--	GO:0071008,U2-type post-mRNA release spliceosomal complex; GO:0003677,DNA binding; GO:0006355,regulation of transcription, DNA-templated; GO:0000390,spliceosomal complex disassembly	Zinc-finger of C2H2 type
Cluster-21832.22529	0	3.71	0	310.67	11.4959	1.33938e-14	1.58406e-12	K14556 U3 small nucleolar RNA-associated protein 12 | (RefSeq) WD repeat-containing protein 3-like (A)	WD repeat-containing protein 3-like [Cucurbita pepo subsp. pepo]	RecName: Full=COMPASS-like H3K4 histone methylase component WDR5A {ECO:0000303|PubMed:19567704}; Short=AtWDR5A {ECO:0000303|PubMed:19567704};	SubName: Full=WD repeat-containing protein 3 {ECO:0000313|RefSeq:XP_008462502.1};	WD40-repeat-containing subunit of the 18S rRNA processing complex	GO:0005634,nucleus; GO:0048188,Set1C/COMPASS complex; GO:0042393,histone binding; GO:0008168,methyltransferase activity; GO:0010228,vegetative to reproductive phase transition of meristem	Ciliary BBSome complex subunit 2, middle region
Cluster-48264.1	0	21.06	0	311.37	11.4959	1.33938e-14	1.58406e-12	K15153 mediator of RNA polymerase II transcription subunit 31 | (RefSeq) mediator of RNA polymerase II transcription subunit 31-like (A)	mediator of RNA polymerase II transcription subunit 31-like [Cucurbita maxima]	--	RecName: Full=Mediator of RNA polymerase II transcription subunit 31 {ECO:0000256|RuleBase:RU364129};	--	GO:0016592,mediator complex; GO:0001104,NA; GO:0006351,transcription, DNA-templated	--
Cluster-7914.0	5.32	0	409.85	0	-11.4932	1.33938e-14	1.58406e-12	--	uncharacterized protein LOC111811673 [Cucurbita pepo subsp. pepo]	--	SubName: Full=Uncharacterized protein {ECO:0000313|EMBL:KGN43497.1};	--	--	--
Cluster-21832.29051	16.81	0	409.34	0	-11.4897	1.33938e-14	1.58406e-12	K09494 T-complex protein 1 subunit beta | (RefSeq) T-complex protein 1 subunit beta (A)	T-complex protein 1 subunit beta [Cucurbita maxima]	RecName: Full=T-complex protein 1 subunit beta {ECO:0000303|PubMed:11599560}; Short=TCP-1-beta {ECO:0000303|PubMed:11599560}; AltName: Full=CCT-beta {ECO:0000303|PubMed:11599560}; AltName: Full=Chaperonin CCT2 {ECO:0000305};	SubName: Full=Uncharacterized protein {ECO:0000313|EMBL:KGN60524.1};	Chaperonin complex component, TCP-1 beta subunit (CCT2)	GO:0046658,anchored component of plasma membrane; GO:0005618,cell wall; GO:0005832,chaperonin-containing T-complex; GO:0005829,cytosol; GO:0005524,ATP binding; GO:0044183,protein binding involved in protein folding; GO:0051082,unfolded protein binding; GO:0006458,'de novo' protein folding; GO:0061077,chaperone-mediated protein folding	TCP-1/cpn60 chaperonin family
Cluster-34076.0	5.61	0	408.82	0	-11.4897	1.33938e-14	1.58406e-12	K15449 tRNA wybutosine-synthesizing protein 1 [EC:4.1.3.44] | (RefSeq) probable methyltransferase PMT28 (A)	probable methyltransferase PMT11 [Cucurbita maxima]	RecName: Full=Probable methyltransferase PMT11; EC=2.1.1.-;	SubName: Full=Uncharacterized protein {ECO:0000313|EMBL:KGN50579.1};	--	GO:0005737,cytoplasm; GO:0005768,endosome; GO:0005794,Golgi apparatus; GO:0000139,Golgi membrane; GO:0016021,integral component of membrane; GO:0005802,trans-Golgi network; GO:0008757,S-adenosylmethionine-dependent methyltransferase activity; GO:0032259,methylation	Methyltransferase domain
Cluster-21832.17545	2.86	216.26	64.73	4276.83	6.43824	1.36208e-14	1.60809e-12	--	protein E6-like [Cucurbita maxima]	RecName: Full=Protein E6;	SubName: Full=protein E6 {ECO:0000313|RefSeq:XP_008441080.1};	--	GO:0005618,cell wall; GO:0005576,extracellular region; GO:0090378,seed trichome elongation	--
Cluster-21832.16033	9.39	0	408.19	0	-11.4862	1.37597e-14	1.61883e-12	K00615 transketolase [EC:2.2.1.1] | (RefSeq) transketolase, chloroplastic (A)	PREDICTED: transketolase, chloroplastic [Cucumis melo]	RecName: Full=Transketolase, chloroplastic; Short=TK; EC=2.2.1.1; Flags: Fragment;	SubName: Full=transketolase, chloroplastic {ECO:0000313|RefSeq:XP_008460106.1};	Transketolase	GO:0009507,chloroplast; GO:0046872,metal ion binding; GO:0004802,transketolase activity; GO:0008152,metabolic process	Transketolase, C-terminal domain
Cluster-21832.27034	3.47	0	407.69	0	-11.4862	1.37597e-14	1.61883e-12	K22804 structural maintenance of chromosomes protein 6 | (RefSeq) structural maintenance of chromosomes protein 6B-like (A)	PREDICTED: uncharacterized protein LOC108221234 [Daucus carota subsp. sativus]	RecName: Full=Putative ribonuclease H protein At1g65750; EC=3.1.26.4;	SubName: Full=Uncharacterized protein {ECO:0000313|EMBL:EMJ04651.1};	FOG: Reverse transcriptase	GO:0046872,metal ion binding; GO:0003676,nucleic acid binding; GO:0004523,RNA-DNA hybrid ribonuclease activity	Reverse transcriptase-like
Cluster-14327.0	0	9.36	0	310.23	11.4912	1.41367e-14	1.65741e-12	K01230 mannosyl-oligosaccharide alpha-1,2-mannosidase [EC:3.2.1.113] | (RefSeq) mannosyl-oligosaccharide 1,2-alpha-mannosidase MNS1-like (A)	mannosyl-oligosaccharide 1,2-alpha-mannosidase MNS1-like [Cucurbita pepo subsp. pepo]	RecName: Full=Mannosyl-oligosaccharide 1,2-alpha-mannosidase MNS2; Short=AtMANIa; EC=3.2.1.113 {ECO:0000269|PubMed:19914916}; AltName: Full=Alpha-mannosidase IA;	RecName: Full=alpha-1,2-Mannosidase {ECO:0000256|RuleBase:RU361193}; EC=3.2.1.- {ECO:0000256|RuleBase:RU361193};	Mannosyl-oligosaccharide alpha-1,2-mannosidase and related glycosyl hydrolases	GO:0005783,endoplasmic reticulum; GO:0005768,endosome; GO:0005794,Golgi apparatus; GO:0000139,Golgi membrane; GO:0016021,integral component of membrane; GO:0005802,trans-Golgi network; GO:0004559,alpha-mannosidase activity; GO:0005509,calcium ion binding; GO:0004571,mannosyl-oligosaccharide 1,2-alpha-mannosidase activity; GO:0006491,N-glycan processing; GO:0006486,protein glycosylation	Glycosyl hydrolase family 47
Cluster-21832.45053	4.67	0	407.38	0.01	-11.4826	1.41367e-14	1.65741e-12	K10609 cullin 4 | (RefSeq) cullin-4-like (A)	cullin-4-like [Cucurbita pepo subsp. pepo]	RecName: Full=Cullin-4; Short=AtCUL4;	SubName: Full=cullin-4 {ECO:0000313|RefSeq:XP_008444359.1};	Cullins	GO:0080008,Cul4-RING E3 ubiquitin ligase complex; GO:0005829,cytosol; GO:0005634,nucleus; GO:0000151,ubiquitin ligase complex; GO:0031625,ubiquitin protein ligase binding; GO:0009738,abscisic acid-activated signaling pathway; GO:0048825,cotyledon development; GO:0006281,DNA repair; GO:0009908,flower development; GO:0010154,fruit development; GO:0009755,hormone-mediated signaling pathway; GO:00483…	Cullin family
Cluster-21832.26358	0	12.26	0	308.63	11.4865	1.45251e-14	1.69705e-12	--	--	--	--	--	--	--
Cluster-21832.41557	0	24.39	0	308.55	11.4865	1.45251e-14	1.69705e-12	K13412 calcium-dependent protein kinase [EC:2.7.11.1] | (RefSeq) calcium-dependent protein kinase 32-like (A)	calcium-dependent protein kinase 32-like [Cucurbita pepo subsp. pepo]	RecName: Full=Calcium-dependent protein kinase 13; EC=2.7.11.1;	SubName: Full=Uncharacterized protein {ECO:0000313|EMBL:EMJ12932.1};	Ca2+/calmodulin-dependent protein kinase, EF-Hand protein superfamily	GO:0005737,cytoplasm; GO:0005634,nucleus; GO:0005886,plasma membrane; GO:0005524,ATP binding; GO:0005509,calcium ion binding; GO:0009931,calcium-dependent protein serine/threonine kinase activity; GO:0005516,calmodulin binding; GO:0004683,calmodulin-dependent protein kinase activity; GO:0004674,protein serine/threonine kinase activity; GO:0009738,abscisic acid-activated signaling pathway; GO:0035…	--
Cluster-21832.4889	0	10.74	0	308.45	11.4819	1.49252e-14	1.73479e-12	K03103 multiple inositol-polyphosphate phosphatase / 2,3-bisphosphoglycerate 3-phosphatase [EC:3.1.3.62 3.1.3.80] | (RefSeq) multiple inositol polyphosphate phosphatase 1 isoform X1 (A)	multiple inositol polyphosphate phosphatase 1 isoform X1 [Cucurbita pepo subsp. pepo]	--	SubName: Full=multiple inositol polyphosphate phosphatase 1-like isoform X1 {ECO:0000313|RefSeq:XP_008454817.1, ECO:0000313|RefSeq:XP_008454818.1};	Multiple inositol polyphosphate phosphatase	GO:0016791,phosphatase activity	Histidine phosphatase superfamily (branch 2)
Cluster-43201.0	0	8.79	0	307.8	11.4819	1.49252e-14	1.73479e-12	K05658 ATP-binding cassette, subfamily B (MDR/TAP), member 1 [EC:3.6.3.44] | (RefSeq) ABC transporter B family member 13-like isoform X1 (A)	ABC transporter I family member 17 [Cucurbita maxima]	RecName: Full=ABC transporter I family member 17; Short=ABC transporter ABCI.17; Short=AtABCI17; AltName: Full=MRP-related protein 1; AltName: Full=Non-intrinsic ABC protein 3;	SubName: Full=Uncharacterized protein {ECO:0000313|EMBL:KGN65512.1};	Multidrug/pheromone exporter, ABC superfamily	GO:0005886,plasma membrane; GO:0005774,vacuolar membrane; GO:0005524,ATP binding; GO:0016887,ATPase activity; GO:0005315,inorganic phosphate transmembrane transporter activity; GO:0005215,transporter activity; GO:0035435,phosphate ion transmembrane transport	AAA domain
Cluster-21832.37727	13.37	0	404.92	0	-11.4755	1.49252e-14	1.73479e-12	--	--	--	--	--	--	--
Cluster-21832.33232	2.69	0	404.22	0	-11.472	1.53375e-14	1.77356e-12	K15272 solute carrier family 35 (UDP-sugar transporter), member A1/2/3 | (RefSeq) CMP-sialic acid transporter 4 (A)	pentatricopeptide repeat-containing protein At2g03880, mitochondrial [Cucurbita pepo subsp. pepo]	RecName: Full=Pentatricopeptide repeat-containing protein At2g03880, mitochondrial; Flags: Precursor;	SubName: Full=Uncharacterized protein {ECO:0000313|EMBL:KGN46644.1};	FOG: PPR repeat	GO:0005739,mitochondrion; GO:0004519,endonuclease activity; GO:0003723,RNA binding; GO:0008270,zinc ion binding; GO:0009451,RNA modification	Tetratricopeptide repeat
Cluster-2485.0	4.65	0	404.49	0	-11.472	1.53375e-14	1.77356e-12	K14721 DNA-directed RNA polymerase III subunit RPC5 | (RefSeq) DNA-directed RNA polymerase III subunit RPC5 isoform X1 (A)	DNA-directed RNA polymerase III subunit RPC5 isoform X1 [Cucurbita moschata]	--	SubName: Full=DNA-directed RNA polymerase III subunit RPC5 isoform X2 {ECO:0000313|RefSeq:XP_008453720.1};	RNA Polymerase C (III) 37 kDa subunit	GO:0005634,nucleus; GO:0003899,DNA-directed 5'-3' RNA polymerase activity; GO:0006351,transcription, DNA-templated	Sin-like protein conserved region
Cluster-3452.8	11.95	0	404.26	0	-11.472	1.53375e-14	1.77356e-12	K08472 mlo protein | (RefSeq) MLO-like protein 4 (A)	PREDICTED: MLO-like protein 4 isoform X3 [Cucumis melo]	RecName: Full=MLO-like protein 4; Short=AtMlo4;	RecName: Full=MLO-like protein {ECO:0000256|RuleBase:RU280816};	--	GO:0016021,integral component of membrane; GO:0005886,plasma membrane; GO:0005516,calmodulin binding; GO:0006952,defense response; GO:0009607,response to biotic stimulus	Mlo family
Cluster-21289.25	0	8.79	0	306.37	11.4725	1.57624e-14	1.81029e-12	K22824 pre-mRNA-splicing regulator WTAP | (RefSeq) FKBP12-interacting protein of 37 kDa (A)	FKBP12-interacting protein of 37 kDa [Cucurbita pepo subsp. pepo]	RecName: Full=FKBP12-interacting protein of 37 kDa; Short=FIP-37; AltName: Full=Immunophilin-interacting protein AtFIP37;	SubName: Full=FKBP12-interacting protein of 37 kDa {ECO:0000313|RefSeq:XP_008464533.1};	Splicing regulator	GO:0016607,nuclear speck; GO:0005634,nucleus; GO:0009506,plasmodesma; GO:0043621,protein self-association; GO:0010073,meristem maintenance; GO:0080009,mRNA methylation; GO:0000381,regulation of alternative mRNA splicing, via spliceosome; GO:0001510,RNA methylation	TATA element modulatory factor 1 TATA binding
Cluster-21832.43711	0	39.98	0	306	11.4725	1.57624e-14	1.81029e-12	--	PREDICTED: uncharacterized protein LOC101204318 [Cucumis sativus]	--	SubName: Full=Uncharacterized protein {ECO:0000313|EMBL:KGN59136.1};	--	GO:0005623,cell; GO:0009055,electron transfer activity; GO:0015035,protein disulfide oxidoreductase activity; GO:0045454,cell redox homeostasis	Glutathione S-transferase, N-terminal domain
Cluster-14866.0	10.05	0	403	0	-11.4684	1.57624e-14	1.81029e-12	K04628 ceramide galactosyltransferase [EC:2.4.1.47] | (RefSeq) hypothetical protein (A)	LOW QUALITY PROTEIN: UDP-glucose iridoid glucosyltransferase-like [Cucurbita maxima]	RecName: Full=UDP-glucose iridoid glucosyltransferase; EC=2.4.1.-; AltName: Full=UDP-glucose glucosyltransferase 7; Short=CrUGT7; AltName: Full=UDP-glycosyltransferase 76A2;	SubName: Full=UDP-glucose iridoid glucosyltransferase-like {ECO:0000313|RefSeq:XP_008457425.1};	UDP-glucuronosyl and UDP-glucosyl transferase	GO:0035251,UDP-glucosyltransferase activity; GO:1900994,(-)-secologanin biosynthetic process	UDP-glucoronosyl and UDP-glucosyl transferase
Cluster-21832.46249	4.71	0	403.28	0	-11.4684	1.57624e-14	1.81029e-12	K00963 UTP--glucose-1-phosphate uridylyltransferase [EC:2.7.7.9] | (RefSeq) UTP--glucose-1-phosphate uridylyltransferase (A)	UTP--glucose-1-phosphate uridylyltransferase [Momordica charantia]	RecName: Full=UTP--glucose-1-phosphate uridylyltransferase; EC=2.7.7.9; AltName: Full=UDP-glucose pyrophosphorylase; Short=UDPGP; Short=UGPase;	SubName: Full=UTP--glucose-1-phosphate uridylyltransferase-like isoform X1 {ECO:0000313|RefSeq:XP_008445324.1};	Mitochondrial/chloroplast ribosomal protein S2	GO:0005737,cytoplasm; GO:0003983,UTP:glucose-1-phosphate uridylyltransferase activity; GO:0006011,UDP-glucose metabolic process	Ribosomal protein S2
Cluster-15564.0	0	5.13	0	304.86	11.4678	1.62002e-14	1.83868e-12	--	uncharacterized protein LOC111011980 [Momordica charantia]	RecName: Full=TPD1 protein homolog 1B {ECO:0000305}; AltName: Full=TPD1-like protein 1B {ECO:0000303|PubMed:18248596}; Short=OsTDL1B {ECO:0000303|PubMed:18248596}; Flags: Precursor;	SubName: Full=TPD1 protein homolog 1A-like {ECO:0000313|RefSeq:XP_008466445.1};	--	--	--
Cluster-21832.5900	0	4.21	0.02	304.6	11.4678	1.62002e-14	1.83868e-12	K03695 ATP-dependent Clp protease ATP-binding subunit ClpB | (RefSeq) LOW QUALITY PROTEIN: chaperone protein ClpB3, chloroplastic-like (A)	PREDICTED: pentatricopeptide repeat-containing protein At1g19720 [Cucumis sativus]	RecName: Full=Jacalin-related lectin 3; AltName: Full=Mannose-binding lectin superfamily protein;	SubName: Full=Uncharacterized protein {ECO:0000313|EMBL:KGN62634.1};	--	GO:0030246,carbohydrate binding	Jacalin-like lectin domain
Cluster-21832.24980	6.58	0	402.24	0	-11.4648	1.62002e-14	1.83868e-12	K01188 beta-glucosidase [EC:3.2.1.21] | (RefSeq) cyanogenic beta-glucosidase-like (A)	cyanogenic beta-glucosidase-like [Cucurbita moschata]	RecName: Full=Cyanogenic beta-glucosidase; EC=3.2.1.21; AltName: Full=Linamarase; Flags: Precursor; Fragment;	SubName: Full=cyanogenic beta-glucosidase-like {ECO:0000313|RefSeq:XP_008450457.1};	Beta-glucosidase, lactase phlorizinhydrolase, and related proteins	GO:0008422,beta-glucosidase activity; GO:0102483,scopolin beta-glucosidase activity; GO:0005975,carbohydrate metabolic process	Glycosyl hydrolase family 1
Cluster-44868.0	4.35	0	401.6	0	-11.4648	1.62002e-14	1.83868e-12	K20771 carlactone C-19 oxidase [EC:1.14.-.-] | (RefSeq) cytochrome P450 711A1 isoform X1 (A)	cytochrome P450 711A1 isoform X1 [Cucurbita moschata]	RecName: Full=Cytochrome P450 711A1; EC=1.14.-.-; AltName: Full=Protein MORE AXILLARY BRANCHES 1;	SubName: Full=cytochrome P450 711A1 {ECO:0000313|RefSeq:XP_008452735.1};	Cytochrome P450 CYP3/CYP5/CYP6/CYP9 subfamilies	GO:0016021,integral component of membrane; GO:0020037,heme binding; GO:0005506,iron ion binding; GO:0004497,monooxygenase activity; GO:0016705,oxidoreductase activity, acting on paired donors, with incorporation or reduction of molecular oxygen; GO:0009926,auxin polar transport; GO:0016117,carotenoid biosynthetic process; GO:0009963,positive regulation of flavonoid biosynthetic process; GO:000993…	Cytochrome P450
Cluster-4536.0	5.2	0	402.19	0	-11.4648	1.62002e-14	1.83868e-12	--	PREDICTED: uncharacterized protein LOC107417116 [Ziziphus jujuba]	--	SubName: Full=Uncharacterized protein {ECO:0000313|EMBL:KGN43497.1};	--	--	--
Cluster-14934.0	7.62	0.01	400.7	0.26	-11.4612	1.62002e-14	1.83868e-12	K12133 MYB-related transcription factor LHY | (RefSeq) uncharacterized protein LOC112280611 (A)	PREDICTED: protein REVEILLE 6 isoform X1 [Cucumis melo]	RecName: Full=Protein REVEILLE 5;	SubName: Full=protein REVEILLE 6 isoform X1 {ECO:0000313|RefSeq:XP_008437994.1, ECO:0000313|RefSeq:XP_008437995.1, ECO:0000313|RefSeq:XP_008437996.1};	Zuotin and related molecular chaperones (DnaJ superfamily), contains DNA-binding domains	GO:0005634,nucleus; GO:0003677,DNA binding; GO:0003700,DNA-binding transcription factor activity; GO:0009737,response to abscisic acid; GO:0009733,response to auxin; GO:0046686,response to cadmium ion; GO:0009723,response to ethylene; GO:0009739,response to gibberellin; GO:0009753,response to jasmonic acid; GO:0009751,response to salicylic acid; GO:0009651,response to salt stress; GO:0006351,tran…	Myb DNA-binding like
Cluster-21832.42649	3.28	0	400.75	0	-11.4612	1.62002e-14	1.83868e-12	K22804 structural maintenance of chromosomes protein 6 | (RefSeq) structural maintenance of chromosomes protein 6B-like (A)	PREDICTED: uncharacterized protein LOC102626455 [Citrus sinensis]	RecName: Full=Putative ribonuclease H protein At1g65750; EC=3.1.26.4;	SubName: Full=Uncharacterized protein {ECO:0000313|EMBL:EMJ04651.1};	FOG: Reverse transcriptase	GO:0046872,metal ion binding; GO:0003676,nucleic acid binding; GO:0004523,RNA-DNA hybrid ribonuclease activity	zinc-binding in reverse transcriptase
Cluster-21832.19064	0	3.09	0	304.46	11.463	1.66515e-14	1.87103e-12	K02221 YggT family protein | (RefSeq) hypothetical protein (A)	PREDICTED: uncharacterized protein LOC103492797 isoform X1 [Cucumis melo]	RecName: Full=Large ribosomal RNA subunit accumulation protein YCED homolog 1, chloroplastic {ECO:0000305}; AltName: Full=23S rRNA accumulation protein YCED {ECO:0000250|UniProtKB:P0AB28}; AltName: Full=Protein DUF177A {ECO:0000303|PubMed:27574185}; Flags: Precursor;	SubName: Full=uncharacterized protein LOC103492797 isoform X1 {ECO:0000313|RefSeq:XP_008451550.1};	--	GO:0009507,chloroplast; GO:0042644,chloroplast nucleoid; GO:0042254,ribosome biogenesis	--
Cluster-22596.0	0	6.03	0	304.41	11.463	1.66515e-14	1.87103e-12	--	PREDICTED: uncharacterized protein LOC103500117 [Cucumis melo]	--	SubName: Full=uncharacterized protein LOC103500117 {ECO:0000313|RefSeq:XP_008461546.1};	--	--	Domain of unknown function (DUF4378)
Cluster-32857.0	0	10.87	0	304	11.463	1.66515e-14	1.87103e-12	K09422 transcription factor MYB, plant | (RefSeq) transcription factor MYB73-like (A)	transcription factor MYB73-like [Cucurbita pepo subsp. pepo]	RecName: Full=Transcription factor MYB73 {ECO:0000303|PubMed:11597504}; AltName: Full=Myb-related protein 73 {ECO:0000303|PubMed:11597504}; Short=AtMYB73 {ECO:0000303|PubMed:11597504};	SubName: Full=transcription factor MYB44-like {ECO:0000313|RefSeq:XP_016901895.1};	Transcription factor, Myb superfamily	GO:0005634,nucleus; GO:0003700,DNA-binding transcription factor activity; GO:0000981,DNA-binding transcription factor activity, RNA polymerase II-specific; GO:0043565,sequence-specific DNA binding; GO:0001135,RNA polymerase II transcription regulator recruiting activity; GO:0044212,transcription regulatory region DNA binding; GO:0030154,cell differentiation; GO:0019760,glucosinolate metabolic pro…	SLIDE
Cluster-21832.22940	2.31	0	399.54	0	-11.4576	1.66515e-14	1.87103e-12	K22686 pro-apoptotic serine protease NMA111 [EC:3.4.21.-] | (RefSeq) retrovirus-related Pol polyprotein from transposon TNT 1-94 isoform X1 (A)	hypothetical protein VITISV_017741 [Vitis vinifera]	RecName: Full=Retrovirus-related Pol polyprotein from transposon TNT 1-94; Includes: RecName: Full=Protease; EC=3.4.23.-; Includes: RecName: Full=Reverse transcriptase; EC=2.7.7.49; Includes: RecName: Full=Endonuclease;	SubName: Full=Uncharacterized protein {ECO:0000313|EMBL:CAN81099.1};	FOG: Transposon-encoded proteins with TYA, reverse transcriptase, integrase domains in various combinations	GO:0004190,aspartic-type endopeptidase activity; GO:0004519,endonuclease activity; GO:0003676,nucleic acid binding; GO:0003964,RNA-directed DNA polymerase activity; GO:0008270,zinc ion binding; GO:0015074,DNA integration	GAG-pre-integrase domain
Cluster-21832.35600	7.34	0	400	0	-11.4576	1.66515e-14	1.87103e-12	K10398 kinesin family member 11 | (RefSeq) kinesin-like protein KIN-5C (A)	kinesin-like protein KIN-5C [Cucurbita pepo subsp. pepo]	RecName: Full=Kinesin-like protein KIN-5C {ECO:0000305}; AltName: Full=125 kDa kinesin-related protein;	SubName: Full=Uncharacterized protein {ECO:0000313|EMBL:KGN59148.1};	Kinesin-like protein	GO:0005737,cytoplasm; GO:0005874,microtubule; GO:0005819,spindle; GO:0005524,ATP binding; GO:0008017,microtubule binding; GO:0003777,microtubule motor activity; GO:0007018,microtubule-based movement	Protein of unknown function (DUF1759)
Cluster-39061.5	19.58	0	400.15	0	-11.4576	1.66515e-14	1.87103e-12	--	PREDICTED: uncharacterized protein LOC101203879 [Cucumis sativus]	--	SubName: Full=Uncharacterized protein {ECO:0000313|EMBL:KGN55201.1};	Predicted lipase	GO:0016021,integral component of membrane; GO:0016787,hydrolase activity; GO:0006629,lipid metabolic process	Lipase (class 3)
Cluster-21832.19558	15.98	0	399.24	0	-11.454	1.71166e-14	1.9201e-12	K09494 T-complex protein 1 subunit beta | (RefSeq) T-complex protein 1 subunit beta (A)	T-complex protein 1 subunit beta [Morus notabilis]	RecName: Full=T-complex protein 1 subunit beta {ECO:0000303|PubMed:11599560}; Short=TCP-1-beta {ECO:0000303|PubMed:11599560}; AltName: Full=CCT-beta {ECO:0000303|PubMed:11599560}; AltName: Full=Chaperonin CCT2 {ECO:0000305};	SubName: Full=T-complex protein 1 subunit beta {ECO:0000313|EMBL:EXB88232.1};	Chaperonin complex component, TCP-1 beta subunit (CCT2)	GO:0046658,anchored component of plasma membrane; GO:0005618,cell wall; GO:0005832,chaperonin-containing T-complex; GO:0005829,cytosol; GO:0005524,ATP binding; GO:0044183,protein binding involved in protein folding; GO:0051082,unfolded protein binding; GO:0006458,'de novo' protein folding; GO:0061077,chaperone-mediated protein folding	TCP-1/cpn60 chaperonin family
Cluster-21832.2519	0	6.66	0	302.82	11.4583	1.75961e-14	1.96735e-12	K03327 multidrug resistance protein, MATE family | (RefSeq) protein DETOXIFICATION 35-like (A)	protein DETOXIFICATION 35-like [Cucurbita maxima]	RecName: Full=Protein DETOXIFICATION 35 {ECO:0000303|PubMed:11739388}; Short=AtDTX35 {ECO:0000303|PubMed:11739388}; AltName: Full=Multidrug and toxic compound extrusion protein 35 {ECO:0000305}; Short=MATE protein 35 {ECO:0000305}; AltName: Full=Protein DETOXIFYING EFFLUX CARRIER 35 {ECO:0000303|PubMed:19995827}; Short=Protein DTX5 {ECO:0000303|PubMed:19995827}; AltName: Full=Protein FLOWER FLAVO…	RecName: Full=Protein DETOXIFICATION {ECO:0000256|RuleBase:RU004914}; AltName: Full=Multidrug and toxic compound extrusion protein {ECO:0000256|RuleBase:RU004914};	Uncharacterized membrane protein, predicted efflux pump	GO:0016021,integral component of membrane; GO:0005774,vacuolar membrane; GO:0005773,vacuole; GO:0015297,antiporter activity; GO:0015238,drug transmembrane transporter activity; GO:0009813,flavonoid biosynthetic process	MatE
Cluster-48369.0	0	11.49	0	303.49	11.4583	1.75961e-14	1.96735e-12	--	uncharacterized protein LOC111490277 [Cucurbita maxima]	--	SubName: Full=uncharacterized protein LOC103483723 {ECO:0000313|RefSeq:XP_008438698.1};	--	--	Neprosin
Cluster-3313.0	0.02	5.9	1.23	386.27	8.80229	1.76413e-14	1.96915e-12	K22262 WD repeat and FYVE domain-containing protein 3 | (RefSeq) protein SPIRRIG (A)	PREDICTED: pentatricopeptide repeat-containing protein DOT4, chloroplastic-like [Cucumis melo]	RecName: Full=Pentatricopeptide repeat-containing protein At4g21300;	SubName: Full=pentatricopeptide repeat-containing protein DOT4, chloroplastic-like {ECO:0000313|RefSeq:XP_008450740.1};	FOG: PPR repeat	GO:0043231,intracellular membrane-bounded organelle; GO:0004519,endonuclease activity; GO:0003723,RNA binding; GO:0009451,RNA modification	Tetratricopeptide repeat
Cluster-10214.8	0	6.78	0	302.02	11.4535	1.80903e-14	2.01262e-12	K13161 heterogeneous nuclear ribonucleoprotein R | (RefSeq) heterogeneous nuclear ribonucleoprotein Q (A)	heterogeneous nuclear ribonucleoprotein Q [Momordica charantia]	RecName: Full=Heterogeneous nuclear ribonucleoprotein Q {ECO:0000305}; Short=hnRNP Q {ECO:0000305}; AltName: Full=Protein LHP1-INTERACTING FACTOR 2 {ECO:0000303|PubMed:21304947};	SubName: Full=heterogeneous nuclear ribonucleoprotein R isoform X2 {ECO:0000313|RefSeq:XP_008437831.1};	Heterogeneous nuclear ribonucleoprotein R (RRM superfamily)	GO:0005737,cytoplasm; GO:0005829,cytosol; GO:0005783,endoplasmic reticulum; GO:0005634,nucleus; GO:0003682,chromatin binding; GO:0003729,mRNA binding; GO:0043565,sequence-specific DNA binding; GO:0071395,cellular response to jasmonic acid stimulus; GO:0042742,defense response to bacterium; GO:0050832,defense response to fungus; GO:0045087,innate immune response; GO:0007275,multicellular organism …	Limkain b1
Cluster-21832.5111	0	25.29	0	302.07	11.4535	1.80903e-14	2.01262e-12	--	--	--	--	--	--	--
Cluster-21832.27626	2.48	0	395.62	0	-11.4431	1.85999e-14	2.06252e-12	K18693 diacylglycerol diphosphate phosphatase / phosphatidate phosphatase [EC:3.1.3.81 3.1.3.4] | (RefSeq) protein PLASTID MOVEMENT IMPAIRED 2-like (A)	WEB family protein At5g55860 [Momordica charantia]	RecName: Full=WEB family protein At5g55860;	SubName: Full=WEB family protein At5g55860 {ECO:0000313|RefSeq:XP_008449046.1};	--	GO:0005829,cytosol; GO:0005886,plasma membrane; GO:0009904,chloroplast accumulation movement; GO:0009903,chloroplast avoidance movement	Weak chloroplast movement under blue light
Cluster-47098.0	3.21	0	395.98	0	-11.4431	1.85999e-14	2.06252e-12	K01870 isoleucyl-tRNA synthetase [EC:6.1.1.5] | (RefSeq) isoleucine--tRNA ligase, chloroplastic/mitochondrial-like (A)	uncharacterized protein LOC111006294 [Momordica charantia]	RecName: Full=Dirigent protein 25; Short=AtDIR25; Flags: Precursor;	SubName: Full=uncharacterized protein LOC103501659 {ECO:0000313|RefSeq:XP_008463525.1, ECO:0000313|RefSeq:XP_016903042.1};	--	GO:0048046,apoplast; GO:0016853,isomerase activity	Protein of unknown function (DUF3741)
Cluster-21832.18512	0	7.75	0	299.79	11.4439	1.91253e-14	2.10351e-12	K04506 E3 ubiquitin-protein ligase SIAH1 [EC:2.3.2.27] | (RefSeq) E3 ubiquitin-protein ligase SINAT5-like (A)	E3 ubiquitin-protein ligase SINAT3 isoform X2 [Cucurbita maxima]	RecName: Full=E3 ubiquitin-protein ligase SINAT4 {ECO:0000305}; EC=2.3.2.27 {ECO:0000305}; AltName: Full=RING-type E3 ubiquitin transferase SINAT4 {ECO:0000305}; AltName: Full=Seven in absentia homolog 4 {ECO:0000305};	RecName: Full=E3 ubiquitin-protein ligase {ECO:0000256|RuleBase:RU201113}; EC=2.3.2.27 {ECO:0000256|RuleBase:RU201113};	Zn finger protein	GO:0005739,mitochondrion; GO:0005634,nucleus; GO:0061630,ubiquitin protein ligase activity; GO:0008270,zinc ion binding; GO:0007275,multicellular organism development; GO:0006511,ubiquitin-dependent protein catabolic process	Zinc finger, C3HC4 type (RING finger)
Cluster-19072.1	7.48	0	395.05	0	-11.4395	1.91253e-14	2.10351e-12	K01213 galacturan 1,4-alpha-galacturonidase [EC:3.2.1.67] | (RefSeq) exopolygalacturonase-like (A)	exopolygalacturonase-like [Cucurbita moschata]	RecName: Full=Exopolygalacturonase; Short=ExoPG; EC=3.2.1.67; AltName: Full=Galacturan 1,4-alpha-galacturonidase; AltName: Full=Pectinase; Flags: Precursor;	SubName: Full=Pectin lyase superfamily protein, putative {ECO:0000313|EMBL:EOY06585.1};	--	GO:0005618,cell wall; GO:0005576,extracellular region; GO:0047911,galacturan 1,4-alpha-galacturonidase activity; GO:0004650,polygalacturonase activity; GO:0005975,carbohydrate metabolic process; GO:0071555,cell wall organization	Glycosyl hydrolases family 28
Cluster-19137.0	4.28	0	395.49	0	-11.4395	1.91253e-14	2.10351e-12	K18151 ureidoglycolate amidohydrolase [EC:3.5.1.116] | (RefSeq) ureidoglycolate hydrolase (A)	ureidoglycolate hydrolase [Cucurbita moschata]	RecName: Full=Ureidoglycolate hydrolase; Short=AtUAH; EC=3.5.1.116; AltName: Full=Allantoate amidohydrolase 2; Short=AtAHH2; AltName: Full=Ureidoglycolate amidohydrolase; Flags: Precursor;	SubName: Full=Uncharacterized protein {ECO:0000313|EMBL:KGN56906.1};	--	GO:0005783,endoplasmic reticulum; GO:0046872,metal ion binding; GO:0004848,ureidoglycolate hydrolase activity; GO:0000256,allantoin catabolic process; GO:0006145,purine nucleobase catabolic process; GO:0010136,ureide catabolic process	Peptidase family M28
Cluster-21832.34437	3.71	0	394.94	0	-11.4395	1.91253e-14	2.10351e-12	K00121 S-(hydroxymethyl)glutathione dehydrogenase / alcohol dehydrogenase [EC:1.1.1.284 1.1.1.1] | (RefSeq) alcohol dehydrogenase class-3-like (A)	alcohol dehydrogenase class-3-like [Cucurbita moschata]	RecName: Full=Alcohol dehydrogenase class-3; EC=1.1.1.1 {ECO:0000269|PubMed:8643621}; AltName: Full=Alcohol dehydrogenase class-III; AltName: Full=Glutathione-dependent formaldehyde dehydrogenase; Short=FALDH; Short=FDH; Short=GSH-FDH; EC=1.1.1.-; AltName: Full=S-(hydroxymethyl)glutathione dehydrogenase; EC=1.1.1.284 {ECO:0000269|PubMed:8643621};	RecName: Full=S-(hydroxymethyl)glutathione dehydrogenase {ECO:0000256|RuleBase:RU362016}; EC=1.1.1.284 {ECO:0000256|RuleBase:RU362016};	Alcohol dehydrogenase, class III	GO:0005737,cytoplasm; GO:0004022,alcohol dehydrogenase (NAD) activity; GO:0051903,S-(hydroxymethyl)glutathione dehydrogenase activity; GO:0008270,zinc ion binding; GO:0006069,ethanol oxidation	Zinc-binding dehydrogenase
Cluster-48349.1	3.53	0	394.9	0	-11.4395	1.91253e-14	2.10351e-12	K01792 glucose-6-phosphate 1-epimerase [EC:5.1.3.15] | (RefSeq) putative glucose-6-phosphate 1-epimerase (A)	PREDICTED: uncharacterized protein LOC101207432 [Cucumis sativus]	RecName: Full=Protein SINE1 {ECO:0000303|PubMed:24891605};	SubName: Full=Uncharacterized protein {ECO:0000313|EMBL:KGN53944.1};	--	GO:0016021,integral component of membrane; GO:0005635,nuclear envelope; GO:0031965,nuclear membrane; GO:0003779,actin binding	--
Cluster-21832.23969	0.03	5.04	2.87	458.33	7.58907	1.94367e-14	2.13428e-12	K00134 glyceraldehyde 3-phosphate dehydrogenase [EC:1.2.1.12] | (RefSeq) glyceraldehyde-3-phosphate dehydrogenase, cytosolic (A)	glyceraldehyde-3-phosphate dehydrogenase, cytosolic [Cucurbita pepo subsp. pepo]	RecName: Full=Glyceraldehyde-3-phosphate dehydrogenase, cytosolic; EC=1.2.1.12;	RecName: Full=Glyceraldehyde-3-phosphate dehydrogenase {ECO:0000256|RuleBase:RU361160}; EC=1.2.1.- {ECO:0000256|RuleBase:RU361160};	Glyceraldehyde 3-phosphate dehydrogenase	GO:0005737,cytoplasm; GO:0004365,glyceraldehyde-3-phosphate dehydrogenase (NAD+) (phosphorylating) activity; GO:0051287,NAD binding; GO:0050661,NADP binding; GO:0006006,glucose metabolic process; GO:0006096,glycolytic process	D-isomer specific 2-hydroxyacid dehydrogenase, NAD binding domain
Cluster-21832.12084	6.55	0	393.98	0	-11.4358	1.96671e-14	2.15258e-12	--	uncharacterized protein LOC111785481, partial [Cucurbita pepo subsp. pepo]	--	SubName: Full=Uncharacterized protein {ECO:0000313|EMBL:KGN60755.1};	--	GO:0016021,integral component of membrane	--
Cluster-21832.29546	1.96	0	394.49	0	-11.4358	1.96671e-14	2.15258e-12	K20283 golgin subfamily A member 4 | (RefSeq) myosin-9 (A)	PREDICTED: myosin-9 [Cucumis melo]	--	SubName: Full=myosin-9 {ECO:0000313|RefSeq:XP_008451858.1};	--	GO:0016021,integral component of membrane	Protein of unknown function (DUF3800)
Cluster-21832.15249	2.7	0	391.59	0	-11.4285	2.02259e-14	2.21015e-12	K14165 atypical dual specificity phosphatase [EC:3.1.3.16 3.1.3.48] | (RefSeq) dual specificity protein phosphatase PHS1 (A)	PREDICTED: dual specificity protein phosphatase PHS1 isoform X1 [Cucumis melo]	RecName: Full=Dual specificity protein phosphatase PHS1; EC=3.1.3.16; EC=3.1.3.48; AltName: Full=Protein PROPYZAMIDE-HYPERSENSITIVE 1;	SubName: Full=dual specificity protein phosphatase PHS1 isoform X1 {ECO:0000313|RefSeq:XP_008464368.1, ECO:0000313|RefSeq:XP_008464369.1};	Dual specificity phosphatase	GO:0005737,cytoplasm; GO:0016301,kinase activity; GO:0004721,phosphoprotein phosphatase activity; GO:0004725,protein tyrosine phosphatase activity; GO:0008138,protein tyrosine/serine/threonine phosphatase activity; GO:0009738,abscisic acid-activated signaling pathway; GO:0043622,cortical microtubule organization; GO:0010468,regulation of gene expression; GO:0010119,regulation of stomatal movement…	Protein-tyrosine phosphatase
Cluster-21832.32208	0.14	28.67	2.62	456.15	7.58276	2.05414e-14	2.24101e-12	K11968 ariadne-1 [EC:2.3.2.31] | (RefSeq) hypothetical protein (A)	hypothetical protein Csa_5G201320 [Cucumis sativus]	RecName: Full=Protein yippee-like;	SubName: Full=Uncharacterized protein {ECO:0000313|EMBL:KGN50647.1};	Predicted Yippee-type zinc-binding protein	GO:0046872,metal ion binding	Yippee zinc-binding/DNA-binding /Mis18, centromere assembly
Cluster-21832.19491	0	5.76	0.23	297.03	11.4294	2.08021e-14	2.25487e-12	--	leucine-rich repeat extensin-like protein 3 isoform X4 [Cucurbita maxima]	--	SubName: Full=Uncharacterized protein {ECO:0000313|EMBL:KGN64988.1};	--	GO:0046872,metal ion binding; GO:0030001,metal ion transport	--
Cluster-13192.4	3.91	0	390.63	0	-11.4248	2.08021e-14	2.25487e-12	K01652 acetolactate synthase I/II/III large subunit [EC:2.2.1.6] | (RefSeq) uncharacterized LOC101253806 (A)	pentatricopeptide repeat-containing protein At3g14580, mitochondrial [Momordica charantia]	RecName: Full=Pentatricopeptide repeat-containing protein At3g14580, mitochondrial; Flags: Precursor;	SubName: Full=Uncharacterized protein {ECO:0000313|EMBL:KGN55005.1};	FOG: PPR repeat	GO:0043231,intracellular membrane-bounded organelle; GO:0005739,mitochondrion; GO:0004519,endonuclease activity; GO:0003723,RNA binding; GO:0009451,RNA modification	Mitochondrial ribonuclease P subunit (RPM2)
Cluster-21832.13110	1.96	0	390.55	0	-11.4248	2.08021e-14	2.25487e-12	K10352 myosin heavy chain | (RefSeq) protein NETWORKED 1A-like (A)	protein NETWORKED 1A [Momordica charantia]	RecName: Full=Protein NETWORKED 1A {ECO:0000303|PubMed:22840520};	SubName: Full=protein NETWORKED 1A {ECO:0000313|RefSeq:XP_008438630.1};	--	GO:0005737,cytoplasm; GO:0005856,cytoskeleton; GO:0005886,plasma membrane; GO:0009506,plasmodesma; GO:0051015,actin filament binding	Leucine-rich repeats of kinetochore protein Cenp-F/LEK1
[truncated: 21,985 more rows]
