# Supplementary material for: Sequencing, assembly, annotation, and gene expression: novel insights into browning-resistant Luffa cylindrica
Source: PeerJ. 2020 Aug 10;8:e9661. doi: 10.7717/peerj.9661 (PMC7425639; doi:10.7717/peerj.9661)
Supplement: Supplemental Information 5 [file peerj-08-9661-s005.csv]

Raw data: Cycle threshold values of candidate genes in RT-qPCR analysis.
	2D-2			35D-7
Replicate	1	2	3	1	2	3
18SRNA	17.01	16.87	16.86	16.99	17.06	17.00
Cluster-21832.13892	34.36	34.27	34.36	28.55	28.59	28.83
Cluster-21832.19847	28.25	28.26	28.15	28.19	28.10	28.20
Cluster-21832.30619	30.89	31.12	30.68	27.24	27.08	27.12
Cluster-21832.38395	26.51	26.33	26.43	29.63	30.35	29.79
Cluster-23349.0	24.25	24.19	24.11	26.67	26.48	26.26
Cluster-2660.0	28.14	28.29	28.56	30.46	30.46	30.64
Cluster-48491.2	28.86	29.00	28.65	26.92	26.86	26.80
Cluster-5215.0	26.64	26.74	26.84	29.61	29.96	30.09
Cluster-19973.6	28.44	28.83	28.64	33.03	32.82	32.38
Cluster-21832.12599	25.46	25.40	25.37	29.73	30.15	30.10
Cluster-21832.17816	21.85	21.68	21.86	24.79	24.77	24.72
Cluster-21832.12605	24.43	24.51	24.51	27.72	27.80	28.04
